# Supplementary material for: 3-Cyano-N-methylpyridinium perchlorate
Source: Acta Crystallogr Sect E Struct Rep Online. 2014 Jun 25;70(Pt 7):o811. doi: 10.1107/S1600536814014421 (PMC4120581; doi:10.1107/S1600536814014421)
Supplement: Supplementary file 1 [file e-70-0o811-sup1.cif]

##############################################################################
#                                                                            #
# This CIF contains the data in a paper accepted for publication in          #
# Acta Crystallographica Section E. It conforms to the requirements of       #
# Notes for Authors for Acta Crystallographica Section E, and has been       #
# peer reviewed under the auspices of the IUCr Commission on Journals.       #
#                                                                            #
# Full details of the Crystallographic Information File format               #
# are given in the paper "The Crystallographic Information File (CIF):       #
# a New Standard Archive File for Crystallography" by S. R. Hall, F. H.      #
# Allen and I. D. Brown [Acta Cryst. (1991), A47, 655-685].                  #
#                                                                            #
# The current version of the core CIF dictionary is obtainable from          #
# ftp://ftp.iucr.org/pub/cif_core.dic.                                       #
#                                                                            #
# Software is freely available for graphical display of the structure(s)     #
# in this CIF. For information consult the CIF software page                 #
# http://www.iucr.org/resources/cif/software.                                #
#                                                                            #
# This file may be used for bona fide research purposes within the           #
# scientific community so long as proper attribution is given to the journal # 
# article from which it was obtained.                                        #
#                                                                            #
##############################################################################
data_I
_audit_creation_method     SHELXL-97
_database_code_depnum_ccdc_archive     'CCDC 1009069'
_chemical_name_systematic
;
3-Cyano-<i>N</i>-methylpyridinium perchlorate
;
_chemical_name_common     ?
_chemical_formula_moiety     'C7 H7 N2 +, Cl O4 -'
_chemical_formula_sum     'C7 H7 Cl N2 O4'
_chemical_formula_iupac     'C7 H7 N2 +, Cl O4 -'
_chemical_formula_weight     218.60
_chemical_melting_point     ?
_shelx_space_group_comment
;
The symmetry employed for this shelxl refinement is uniquely defined
by the following loop, which should always be used as a source of
symmetry information in preference to the above space-group names.
They are only intended as comments.
;
_space_group_crystal_system     monoclinic
_space_group_name_H-M_alt     'P 21/c'
_space_group_name_Hall     '-P 2ybc'
loop_
    _symmetry_equiv_pos_as_xyz
    'x, y, z'
    '-x, y+1/2, -z+1/2'
    '-x, -y, -z'
    'x, -y-1/2, z-1/2'
_cell_length_a     8.1490(7)
_cell_length_b     7.7338(7)
_cell_length_c     14.5297(13)
_cell_angle_alpha     90.00
_cell_angle_beta     97.5220(10)
_cell_angle_gamma     90.00
_cell_volume     907.82(14)
_cell_formula_units_Z     4
_cell_measurement_reflns_used     9885
_cell_measurement_theta_min     2.52
_cell_measurement_theta_max     29.08
_cell_measurement_temperature     120(2)
_exptl_crystal_description     Plate
_exptl_crystal_colour     colourless
_exptl_crystal_size_max     0.26
_exptl_crystal_size_mid     0.24
_exptl_crystal_size_min     0.05
_exptl_crystal_density_diffrn     1.599
_exptl_crystal_density_meas     ?
_exptl_crystal_density_method     'not measured'
_exptl_crystal_F_000     448
_exptl_absorpt_coefficient_mu     0.411
_exptl_absorpt_correction_type     multi-scan
_exptl_absorpt_process_details     '(<i>SADABS</i>; Bruker, 2010)'
_shelx_estimated_absorpt_T_min     0.901
_shelx_estimated_absorpt_T_max     0.980
_exptl_absorpt_correction_T_min     0.89
_exptl_absorpt_correction_T_max     0.98
_exptl_special_details
;
The diffraction data were obtained from 3 sets of 400 frames, each of width 0.5
\%. in omega, colllected at phi = 0.00, 90.00 and 180.00 \%. and 2 sets of 800
frames, each of width 0.45 \% in phi, collected at omega = -30.00 and 210.00
\%. The scan time was 15 sec/frame.
;
_diffrn_ambient_temperature     120(2)
_diffrn_radiation_type     MoK\a
_diffrn_radiation_wavelength     0.71073
_diffrn_radiation_source     'fine-focus sealed tube'
_diffrn_radiation_monochromator     graphite
_diffrn_measurement_device_type     'Bruker SMART APEX CCD'
_diffrn_measurement_method     '\f and \w scans'
_diffrn_detector_area_resol_mean     ?
_diffrn_reflns_number     15448
_diffrn_reflns_av_R_equivalents     0.0310
_diffrn_reflns_theta_min     2.52
_diffrn_reflns_theta_max     29.11
_diffrn_reflns_theta_full     28.500
_diffrn_measured_fraction_theta_max     0.970
_diffrn_measured_fraction_theta_full     0.993
_diffrn_reflns_limit_h_min     -11
_diffrn_reflns_limit_h_max     11
_diffrn_reflns_limit_k_min     -10
_diffrn_reflns_limit_k_max     10
_diffrn_reflns_limit_l_min     -19
_diffrn_reflns_limit_l_max     19
_refine_special_details
;
Refinement of <i>F</i>^2^ against ALL reflections. The weighted <i>R</i>-factor
<i>wR</i> and goodness of fit <i>S</i> are based on <i>F</i>^2^, conventional
<i>R</i>-factors <i>R</i> are based on <i>F</i>, with <i>F</i> set to zero for
negative <i>F</i>^2^. The threshold expression of <i>F</i>^2^ >
\s(<i>F</i>^2^) is used only for calculating <i>R</i>-factors(gt) <i>etc</i>.
and is not relevant to the choice of reflections for refinement.
<i>R</i>-factors based on <i>F</i>^2^ are statistically about twice as large
as those based on <i>F</i>, and <i>R</i>- factors based on ALL data will be
even larger. H-atoms were placed in calculated positions (C---H = 0.95 - 0.98
\%A) and included as riding contributions with isotropic displacement
parameters 1.2 - 1.5 times those of the attached carbon atoms.
;
_reflns_number_total     2364
_reflns_number_gt     2187
_reflns_threshold_expression     I>2\s(I)
_refine_ls_structure_factor_coef     Fsqd
_refine_ls_matrix_type     full
_refine_ls_R_factor_all     0.0342
_refine_ls_R_factor_gt     0.0319
_refine_ls_wR_factor_gt     0.0862
_refine_ls_wR_factor_ref     0.0885
_refine_ls_goodness_of_fit_ref     1.100
_refine_ls_restrained_S_all     1.100
_refine_ls_number_reflns     2364
_refine_ls_number_parameters     128
_refine_ls_number_restraints     0
_refine_ls_hydrogen_treatment     constr
_refine_ls_weighting_scheme     calc
_refine_ls_weighting_details
         'calc w=1/[\s^2^(Fo^2^)+(0.0451P)^2^+0.4231P] where P=(Fo^2^+2Fc^2^)/3'
_atom_sites_solution_hydrogens     geom
_atom_sites_solution_primary     direct
_atom_sites_solution_secondary     difmap
_refine_ls_shift/su_max     0.001
_refine_ls_shift/su_mean     0.000
_refine_diff_density_max     0.332
_refine_diff_density_min     -0.416
_refine_ls_extinction_method     none
_refine_ls_extinction_coef     ?
loop_
    _atom_type_symbol
    _atom_type_description
    _atom_type_scat_dispersion_real
    _atom_type_scat_dispersion_imag
    _atom_type_scat_source
    'C' 'C' 0.0033 0.0016
                         'International Tables Vol C Tables 4.2.6.8 and 6.1.1.4'
    'H' 'H' 0.0000 0.0000
                         'International Tables Vol C Tables 4.2.6.8 and 6.1.1.4'
    'N' 'N' 0.0061 0.0033
                         'International Tables Vol C Tables 4.2.6.8 and 6.1.1.4'
    'O' 'O' 0.0106 0.0060
                         'International Tables Vol C Tables 4.2.6.8 and 6.1.1.4'
    'Cl' 'Cl' 0.1484 0.1585
                         'International Tables Vol C Tables 4.2.6.8 and 6.1.1.4'
_computing_data_collection     '<i>APEX2</i> (Bruker, 2010)'
_computing_cell_refinement     '<i>SAINT</i> (Bruker, 2010)'
_computing_data_reduction     '<i>SAINT</i> (Bruker, 2010)'
_computing_structure_solution     '<i>SHELXS97</i> (Sheldrick, 2008)'
_computing_structure_refinement     '<i>SHELXL97</i> (Sheldrick, 2008)'
_computing_molecular_graphics     '<i>DIAMOND</i> (Brandenburg & Putz, 2012)'
_computing_publication_material     '<i>SHELXTL</i> (Sheldrick, 2008)'
loop_
    _atom_site_type_symbol
    _atom_site_label
    _atom_site_fract_x
    _atom_site_fract_y
    _atom_site_fract_z
    _atom_site_U_iso_or_equiv
    _atom_site_adp_type
    _atom_site_calc_flag
    _atom_site_occupancy
    _atom_site_disorder_assembly
    _atom_site_disorder_group
    N N1 0.67687(13) 0.33669(13) 0.36093(7) 0.0178(2) Uani d 1 . .
    N N2 1.23923(15) 0.4848(2) 0.35273(9) 0.0343(3) Uani d 1 . .
    C C1 0.58669(16) 0.28809(18) 0.43927(9) 0.0243(3) Uani d 1 . .
    H H1A 0.6309 0.1789 0.4663 0.036 Uiso calc 1 . .
    H H1B 0.4687 0.2743 0.4167 0.036 Uiso calc 1 . .
    H H1C 0.6008 0.3790 0.4867 0.036 Uiso calc 1 . .
    C C2 0.84053(15) 0.36279(16) 0.37864(9) 0.0197(2) Uani d 1 . .
    H H2 0.8961 0.3454 0.4396 0.024 Uiso calc 1 . .
    C C3 0.92864(15) 0.41495(16) 0.30835(9) 0.0193(2) Uani d 1 . .
    C C4 0.84807(16) 0.43730(17) 0.21847(9) 0.0215(3) Uani d 1 . .
    H H4 0.9072 0.4724 0.1695 0.026 Uiso calc 1 . .
    C C5 0.67914(16) 0.40673(19) 0.20269(9) 0.0240(3) Uani d 1 . .
    H H5 0.6210 0.4197 0.1420 0.029 Uiso calc 1 . .
    C C6 0.59519(15) 0.35749(17) 0.27498(9) 0.0212(2) Uani d 1 . .
    H H6 0.4791 0.3382 0.2640 0.025 Uiso calc 1 . .
    C C7 1.10263(16) 0.45190(19) 0.33204(9) 0.0246(3) Uani d 1 . .
    Cl Cl1 0.21118(3) 0.17038(4) 0.56832(2) 0.01789(10) Uani d 1 . .
    O O1 0.05612(12) 0.26105(14) 0.56747(7) 0.0284(2) Uani d 1 . .
    O O2 0.22598(14) 0.10417(15) 0.47740(7) 0.0338(3) Uani d 1 . .
    O O3 0.21765(14) 0.02981(14) 0.63375(7) 0.0342(3) Uani d 1 . .
    O O4 0.34636(12) 0.28745(14) 0.59632(8) 0.0298(2) Uani d 1 . .
loop_
    _atom_site_aniso_label
    _atom_site_aniso_U_11
    _atom_site_aniso_U_22
    _atom_site_aniso_U_33
    _atom_site_aniso_U_12
    _atom_site_aniso_U_13
    _atom_site_aniso_U_23
    N1 0.0195(5) 0.0164(5) 0.0182(5) 0.0014(4) 0.0051(4) 0.0010(4)
    N2 0.0211(6) 0.0475(8) 0.0342(7) 0.0006(5) 0.0028(5) 0.0047(6)
    C1 0.0247(6) 0.0263(6) 0.0239(6) 0.0022(5) 0.0109(5) 0.0051(5)
    C2 0.0198(6) 0.0207(6) 0.0182(5) 0.0024(4) 0.0008(4) 0.0013(4)
    C3 0.0170(5) 0.0191(5) 0.0218(6) 0.0022(4) 0.0029(4) 0.0007(4)
    C4 0.0216(6) 0.0257(6) 0.0180(5) 0.0014(5) 0.0058(4) 0.0006(5)
    C5 0.0223(6) 0.0323(7) 0.0170(5) 0.0007(5) 0.0006(4) -0.0006(5)
    C6 0.0174(5) 0.0243(6) 0.0215(6) -0.0008(4) 0.0013(4) -0.0024(5)
    C7 0.0205(6) 0.0301(7) 0.0235(6) 0.0023(5) 0.0038(5) 0.0032(5)
    Cl1 0.01977(16) 0.01840(16) 0.01568(16) 0.00044(9) 0.00301(10) -0.00022(9)
    O1 0.0199(4) 0.0324(5) 0.0315(5) 0.0058(4) -0.0013(4) 0.0000(4)
    O2 0.0450(6) 0.0383(6) 0.0199(5) -0.0080(5) 0.0118(4) -0.0091(4)
    O3 0.0465(6) 0.0273(5) 0.0317(5) 0.0102(5) 0.0160(5) 0.0121(4)
    O4 0.0216(5) 0.0303(5) 0.0359(6) -0.0040(4) -0.0018(4) -0.0065(4)
_geom_special_details
;
All e.s.d.'s (except the e.s.d. in the dihedral angle between two l.s. planes)
are estimated using the full covariance matrix. The cell e.s.d.'s are taken
into account individually in the estimation of e.s.d.'s in distances, angles
and torsion angles; correlations between e.s.d.'s in cell parameters are only
used when they are defined by crystal symmetry. An approximate (isotropic)
treatment of cell e.s.d.'s is used for estimating e.s.d.'s involving l.s.
planes.
;
loop_
    _geom_bond_atom_site_label_1
    _geom_bond_atom_site_label_2
    _geom_bond_site_symmetry_2
    _geom_bond_distance
    _geom_bond_publ_flag
    N1 C2 . 1.3401(16) ?
    N1 C6 . 1.3457(16) ?
    N1 C1 . 1.4819(16) ?
    N2 C7 . 1.1430(18) ?
    C1 H1A . 0.9800 ?
    C1 H1B . 0.9800 ?
    C1 H1C . 0.9800 ?
    C2 C3 . 1.3832(17) ?
    C2 H2 . 0.9500 ?
    C3 C4 . 1.3935(17) ?
    C3 C7 . 1.4431(17) ?
    C4 C5 . 1.3860(18) ?
    C4 H4 . 0.9500 ?
    C5 C6 . 1.3799(18) ?
    C5 H5 . 0.9500 ?
    C6 H6 . 0.9500 ?
    Cl1 O2 . 1.4365(10) ?
    Cl1 O3 . 1.4406(10) ?
    Cl1 O4 . 1.4427(10) ?
    Cl1 O1 . 1.4437(10) ?
loop_
    _geom_angle_atom_site_label_1
    _geom_angle_atom_site_label_2
    _geom_angle_atom_site_label_3
    _geom_angle_site_symmetry_1
    _geom_angle_site_symmetry_3
    _geom_angle
    _geom_angle_publ_flag
    C2 N1 C6 . . 121.27(11) ?
    C2 N1 C1 . . 118.15(11) ?
    C6 N1 C1 . . 120.56(11) ?
    N1 C1 H1A . . 109.5 ?
    N1 C1 H1B . . 109.5 ?
    H1A C1 H1B . . 109.5 ?
    N1 C1 H1C . . 109.5 ?
    H1A C1 H1C . . 109.5 ?
    H1B C1 H1C . . 109.5 ?
    N1 C2 C3 . . 120.12(11) ?
    N1 C2 H2 . . 119.9 ?
    C3 C2 H2 . . 119.9 ?
    C2 C3 C4 . . 120.11(11) ?
    C2 C3 C7 . . 118.06(11) ?
    C4 C3 C7 . . 121.78(11) ?
    C5 C4 C3 . . 118.02(11) ?
    C5 C4 H4 . . 121.0 ?
    C3 C4 H4 . . 121.0 ?
    C6 C5 C4 . . 120.12(12) ?
    C6 C5 H5 . . 119.9 ?
    C4 C5 H5 . . 119.9 ?
    N1 C6 C5 . . 120.34(12) ?
    N1 C6 H6 . . 119.8 ?
    C5 C6 H6 . . 119.8 ?
    N2 C7 C3 . . 177.92(16) ?
    O2 Cl1 O3 . . 109.73(7) ?
    O2 Cl1 O4 . . 109.28(6) ?
    O3 Cl1 O4 . . 109.08(7) ?
    O2 Cl1 O1 . . 110.12(7) ?
    O3 Cl1 O1 . . 109.18(6) ?
    O4 Cl1 O1 . . 109.44(6) ?
loop_
    _geom_torsion_atom_site_label_1
    _geom_torsion_atom_site_label_2
    _geom_torsion_atom_site_label_3
    _geom_torsion_atom_site_label_4
    _geom_torsion_site_symmetry_1
    _geom_torsion_site_symmetry_2
    _geom_torsion_site_symmetry_3
    _geom_torsion_site_symmetry_4
    _geom_torsion
    _geom_torsion_publ_flag
    C6 N1 C2 C3 . . . . 1.11(18) ?
    C1 N1 C2 C3 . . . . -177.46(11) ?
    N1 C2 C3 C4 . . . . -1.25(19) ?
    N1 C2 C3 C7 . . . . 176.16(12) ?
    C2 C3 C4 C5 . . . . 0.36(19) ?
    C7 C3 C4 C5 . . . . -176.95(13) ?
    C3 C4 C5 C6 . . . . 0.7(2) ?
    C2 N1 C6 C5 . . . . -0.06(19) ?
    C1 N1 C6 C5 . . . . 178.47(12) ?
    C4 C5 C6 N1 . . . . -0.8(2) ?
loop_
    _geom_hbond_atom_site_label_D
    _geom_hbond_atom_site_label_H
    _geom_hbond_atom_site_label_A
    _geom_hbond_site_symmetry_A
    _geom_hbond_distance_DH
    _geom_hbond_distance_HA
    _geom_hbond_distance_DA
    _geom_hbond_angle_DHA
    C1 H1A O2 3_656 0.98 2.56 3.5377(19) 173
    C1 H1A O3 3_656 0.98 2.59 3.1868(17) 119
    C1 H1B N2 1_455 0.98 2.56 3.3136(19) 134
    C1 H1B O2 . 0.98 2.62 3.3759(17) 134
    C2 H2 O1 1_655 0.95 2.22 3.1577(16) 168
_shelx_hkl_file
;
   1   0   0   97.11    3.38
  -1   0   0   90.22    3.07
  -1   0   0   95.99    3.23
  -2   0   0  839.45   27.53
   2   0   0  865.67   28.79
  -2   0   0  730.48   26.85
  -2   0   0  863.35   24.83
  -2   0   0  858.33   26.11
   2   0   0  816.50   26.85
   2   0   0  788.43   24.82
  -3   0   0   24.73    0.97
  -3   0   0   26.38    0.95
   3   0   0   25.52    0.95
   3   0   0   26.50    0.89
   3   0   0   26.29    1.05
   4   0   0    1.63    0.15
  -4   0   0    1.62    0.15
  -4   0   0    1.45    0.15
  -4   0   0    1.65    0.16
  -4   0   0    1.48    0.15
   4   0   0    1.79    0.19
   4   0   0    1.57    0.15
   5   0   0   89.86    3.29
   5   0   0   94.33    3.05
  -5   0   0   95.96    3.38
  -5   0   0   98.69    3.06
  -5   0   0   94.52    3.30
  -5   0   0   94.59    3.23
   5   0   0   97.86    3.58
  -6   0   0   11.34    0.58
   6   0   0   11.74    0.66
   6   0   0   10.82    0.57
  -6   0   0   11.54    0.58
   6   0   0   11.32    0.54
  -6   0   0   10.31    0.57
   7   0   0  140.29    5.28
  -7   0   0  136.22    4.75
  -7   0   0  138.20    4.99
  -7   0   0  147.71    4.89
  -8   0   0   20.84    1.01
  -8   0   0   23.01    1.06
   8   0   0   20.83    1.14
  -8   0   0   25.05    1.09
   9   0   0   26.07    1.41
  -9   0   0   28.98    1.27
  -9   0   0   29.00    1.30
 -10   0   0    1.14    0.25
  10   0   0    1.19    0.28
  11   0   0   32.78    1.71
   0  -1   0   -0.04    0.01
   0  -1   0    0.04    0.03
   0  -1   0   -0.03    0.02
   0   1   0   -0.04    0.01
   0   1   0    0.05    0.03
  -1  -1   0  100.75    3.33
  -1  -1   0   99.09    3.44
   1  -1   0  101.99    3.33
   1  -1   0  100.76    3.26
  -1  -1   0  102.55    3.26
  -1   1   0  103.64    3.26
  -1   1   0  100.77    3.43
  -1   1   0  101.36    3.08
   1   1   0   94.84    3.59
   1   1   0  104.11    3.08
   2  -1   0  209.20    6.96
   2  -1   0  223.90    7.45
  -2  -1   0  208.99    7.15
  -2  -1   0  224.94    6.78
  -2  -1   0  204.07    6.95
  -2   1   0  205.68    6.43
   2   1   0  213.39    6.43
  -2   1   0  213.85    6.78
  -2   1   0  209.38    6.96
  -2   1   0  211.38    7.13
   2   1   0  200.04    7.48
   3  -1   0  208.62    5.97
  -3  -1   0  193.11    6.63
   3  -1   0  196.01    6.45
   3  -1   0  193.60    6.90
  -3  -1   0  192.98    6.45
  -3  -1   0  190.21    6.27
  -3   1   0  195.30    5.97
  -3   1   0  191.74    6.28
   3   1   0  191.28    6.94
  -3   1   0  199.18    6.45
  -3   1   0  193.02    6.60
   3   1   0  194.39    6.44
   3   1   0  187.44    5.95
  -4  -1   0    4.64    0.28
   4  -1   0    4.28    0.29
  -4  -1   0    4.60    0.25
  -4  -1   0    4.02    0.28
   4  -1   0    4.01    0.26
  -4  -1   0    3.98    0.26
  -4   1   0    4.63    0.28
   4   1   0    4.32    0.26
  -4   1   0    4.21    0.27
  -4   1   0    4.16    0.25
   4   1   0    4.22    0.31
  -4   1   0    4.16    0.26
   4   1   0    4.53    0.25
  -5  -1   0   70.06    2.55
  -5  -1   0   68.34    2.62
   5  -1   0   73.77    2.75
  -5  -1   0   74.03    2.51
   5  -1   0   70.06    2.55
   5  -1   0   74.76    2.37
   5   1   0   72.76    2.56
  -5   1   0   75.07    2.38
   5   1   0   71.57    2.36
  -5   1   0   72.17    2.61
   5   1   0   70.94    2.79
  -5   1   0   72.87    2.56
  -5   1   0   71.46    2.51
  -6  -1   0  132.24    4.72
  -6  -1   0  135.89    4.85
  -6  -1   0  134.76    4.61
   6  -1   0  138.43    4.73
   6  -1   0  139.50    5.08
  -6   1   0  143.53    4.63
  -6   1   0  148.42    4.40
  -6   1   0  134.61    4.73
   6   1   0  138.57    4.38
   6   1   0  132.37    5.12
  -6   1   0  133.01    4.81
  -7  -1   0    1.33    0.20
  -7  -1   0    1.12    0.19
   7  -1   0    0.93    0.19
   7  -1   0    0.83    0.21
  -7  -1   0    1.14    0.18
  -7   1   0    1.00    0.20
  -7   1   0    1.21    0.19
   7   1   0    1.08    0.19
   7   1   0    0.98    0.24
  -7   1   0    1.07    0.19
  -8  -1   0   82.24    2.96
   8  -1   0   83.74    2.97
   8  -1   0   78.16    3.19
  -8  -1   0   81.62    3.04
  -8  -1   0   78.84    2.88
  -8   1   0   80.80    2.91
   8   1   0   74.49    3.22
  -9  -1   0    0.70    0.19
  -9  -1   0    0.33    0.14
   9  -1   0    0.41    0.17
  -9   1   0    0.22    0.12
   9   1   0    0.31    0.17
 -10  -1   0    1.83    0.27
  10   1   0    1.80    0.34
   0  -2   0   26.41    0.98
   0  -2   0   28.60    0.94
   0  -2   0   27.76    0.89
   0  -2   0   27.83    0.89
   0   2   0   25.19    0.97
   0   2   0   25.36    0.84
   0   2   0   25.08    0.83
  -1  -2   0  102.52    3.31
  -1  -2   0  103.79    3.34
   1  -2   0  103.30    3.36
  -1  -2   0  108.66    3.35
   1  -2   0  101.34    3.32
  -1  -2   0   94.25    3.50
   1   2   0   97.08    3.11
  -1   2   0  103.07    3.49
  -1   2   0  100.86    3.11
   1   2   0  101.40    3.64
  -2  -2   0   79.88    2.60
   2  -2   0   75.82    2.58
   2  -2   0   81.99    2.77
  -2  -2   0   78.64    2.57
   2  -2   0   75.75    2.61
  -2  -2   0   76.95    2.73
   2   2   0   80.32    2.42
  -2   2   0   77.69    2.43
  -2   2   0   75.51    2.58
  -2   2   0   76.47    2.70
   2   2   0   75.13    2.84
  -3  -2   0  104.28    3.45
   3  -2   0  105.52    3.53
   3  -2   0  109.71    3.76
  -3  -2   0  102.40    3.51
  -3  -2   0   99.72    3.66
  -3   2   0  106.67    3.63
   3   2   0  106.91    3.26
   3   2   0   99.43    3.83
  -3   2   0  101.95    3.46
  -3   2   0  104.84    3.27
  -3   2   0  107.57    3.54
  -4  -2   0   12.49    0.62
   4  -2   0   14.00    0.53
  -4  -2   0   12.11    0.55
   4  -2   0   12.24    0.56
  -4  -2   0   13.62    0.58
   4  -2   0   13.37    0.60
  -4   2   0   12.51    0.57
  -4   2   0   13.25    0.54
   4   2   0   13.57    0.58
   4   2   0   11.57    0.64
  -4   2   0   13.63    0.60
  -4   2   0   12.53    0.58
   4   2   0   13.42    0.54
  -5  -2   0   14.00    0.63
   5  -2   0   13.13    0.62
  -5  -2   0   12.49    0.60
  -5  -2   0   12.92    0.66
   5  -2   0   13.28    0.66
  -5   2   0   13.83    0.60
   5   2   0   15.35    0.60
  -5   2   0   14.46    0.65
  -5   2   0   12.99    0.62
  -5   2   0   12.79    0.63
   5   2   0   13.53    0.73
  -6  -2   0    8.96    0.49
   6  -2   0    8.27    0.50
  -6  -2   0    8.13    0.46
   6  -2   0    7.88    0.47
  -6  -2   0    7.80    0.50
  -6   2   0    8.07    0.47
   6   2   0    7.95    0.56
  -6   2   0    9.52    0.52
  -6   2   0    8.78    0.46
   6   2   0    8.13    0.44
   7  -2   0   10.44    0.62
  -7  -2   0    9.68    0.56
   7  -2   0   10.67    0.59
  -7  -2   0   10.49    0.61
  -7  -2   0   10.16    0.56
  -7   2   0   10.20    0.59
   7   2   0    9.36    0.67
   7   2   0    9.79    0.53
  -7   2   0    9.52    0.56
  -8  -2   0   16.75    0.88
  -8  -2   0   16.53    0.82
   8  -2   0   16.75    0.84
  -8  -2   0   16.39    0.82
   8   2   0   14.33    0.94
   8   2   0   15.89    0.77
  -8   2   0   16.90    0.85
  -9  -2   0    0.09    0.10
  -9  -2   0   -0.06    0.09
   9  -2   0   -0.06    0.11
   9   2   0    0.06    0.13
  -9   2   0    0.09    0.10
 -10  -2   0    0.28    0.15
  10   2   0    0.34    0.19
   0  -3   0   -0.02    0.02
   0  -3   0   -0.04    0.02
   0  -3   0   -0.01    0.05
   0   3   0   -0.07    0.03
   0   3   0   -0.01    0.05
   0   3   0    0.02    0.03
   0   3   0    0.00    0.03
   1  -3   0   26.66    0.89
  -1  -3   0   27.83    0.86
  -1  -3   0   24.97    0.94
   1  -3   0   26.22    0.89
  -1  -3   0   25.25    1.00
   1  -3   0   23.75    0.94
  -1  -3   0   25.88    0.86
   1   3   0   24.80    0.83
  -1   3   0   24.44    0.84
   1   3   0   24.48    1.01
   1   3   0   24.22    0.84
   1   3   0   25.19    1.00
   2  -3   0    0.05    0.05
  -2  -3   0   -0.03    0.03
  -2  -3   0   -0.04    0.03
   2  -3   0   -0.01    0.05
  -2  -3   0    0.17    0.08
   2  -3   0   -0.03    0.03
  -2  -3   0    0.06    0.06
  -2   3   0   -0.07    0.04
   2   3   0    0.07    0.07
  -2   3   0    0.00    0.05
   2   3   0    0.06    0.05
  -2   3   0    0.02    0.05
  -3  -3   0  135.74    4.40
  -3  -3   0  129.65    4.63
   3  -3   0  121.42    4.36
   3  -3   0  139.33    4.70
  -3  -3   0  144.04    4.41
  -3  -3   0  136.76    4.37
   3  -3   0  128.79    4.43
  -3   3   0  130.12    4.58
   3   3   0  132.23    4.11
   3   3   0  127.24    4.82
  -3   3   0  130.64    4.38
  -3   3   0  130.11    4.11
  -4  -3   0   97.43    3.23
  -4  -3   0   94.79    3.43
   4  -3   0  101.10    3.47
  -4  -3   0   93.23    3.24
   4  -3   0   92.05    3.26
   4   3   0   95.28    3.03
   4   3   0   90.68    3.58
  -4   3   0   95.52    3.38
  -4   3   0   94.84    3.24
  -4   3   0   97.81    3.05
  -5  -3   0   22.92    1.07
  -5  -3   0   25.38    1.01
  -5  -3   0   24.59    0.97
   5  -3   0   23.12    0.98
   5  -3   0   26.12    1.05
  -5   3   0   25.94    1.04
   5   3   0   24.64    0.93
  -5   3   0   24.98    1.03
  -5   3   0   24.64    0.95
   5   3   0   21.96    1.13
   6  -3   0    0.37    0.12
  -6  -3   0    0.56    0.16
  -6  -3   0    0.25    0.10
  -6  -3   0    0.39    0.12
   6   3   0    0.41    0.12
  -6   3   0    0.44    0.13
  -6   3   0    0.35    0.12
  -6   3   0    0.54    0.15
   6   3   0    0.33    0.15
   7  -3   0   34.35    1.42
  -7  -3   0   34.95    1.40
  -7  -3   0   35.48    1.42
  -7  -3   0   37.11    1.54
   7   3   0   34.24    1.33
   7   3   0   34.82    1.65
  -7   3   0   34.42    1.35
  -7   3   0   34.43    1.45
  -8  -3   0    2.87    0.29
  -8  -3   0    3.51    0.33
  -8  -3   0    3.10    0.34
   8  -3   0    3.06    0.31
   8   3   0    2.76    0.39
   8   3   0    2.84    0.29
  -8   3   0    1.88    0.28
   9  -3   0   -0.01    0.10
  -9  -3   0   -0.10    0.10
  -9  -3   0   -0.07    0.08
  -9  -3   0    0.18    0.12
  -9   3   0    0.20    0.13
   9   3   0    0.18    0.16
 -10  -3   0    2.80    0.31
  10  -3   0    2.99    0.34
  10   3   0    2.52    0.40
   0  -4   0   14.50    0.62
   0   4   0   13.56    0.66
   0   4   0   13.92    0.51
   0   4   0   14.50    0.51
   0   4   0   15.33    0.60
   1  -4   0    6.64    0.25
  -1  -4   0    6.17    0.34
  -1  -4   0    5.96    0.37
   1  -4   0    6.75    0.26
   1  -4   0    6.00    0.34
   1   4   0    6.12    0.26
  -1   4   0    6.27    0.26
   1   4   0    6.42    0.39
  -1   4   0    6.12    0.36
   1   4   0    6.04    0.27
  -1   4   0    5.92    0.26
   1   4   0    6.18    0.34
  -1   4   0    5.91    0.27
  -2  -4   0   35.16    1.17
   2  -4   0   37.62    1.23
  -2  -4   0   35.12    1.29
   2  -4   0   33.65    1.29
  -2  -4   0   36.74    1.17
   2  -4   0   35.94    1.22
  -2  -4   0   31.22    1.36
   2   4   0   33.45    1.39
  -2   4   0   35.43    1.17
  -2   4   0   34.05    1.35
   2   4   0   33.05    1.39
   2   4   0   34.62    1.14
   2   4   0   32.86    1.15
  -3  -4   0   12.35    0.48
  -3  -4   0   13.37    0.60
  -3  -4   0   11.70    0.63
   3  -4   0   13.36    0.53
  -3  -4   0   13.31    0.49
   3   4   0   12.05    0.64
  -3   4   0   12.20    0.52
   3   4   0   11.85    0.50
  -3   4   0   12.26    0.61
  -4  -4   0    0.75    0.17
   4  -4   0    0.91    0.12
  -4  -4   0    1.05    0.15
  -4  -4   0    0.87    0.11
   4   4   0    0.82    0.19
  -4   4   0    0.85    0.15
   4   4   0    1.00    0.14
  -4   4   0    1.13    0.17
  -4   4   0    0.78    0.13
  -5  -4   0    5.51    0.41
  -5  -4   0    5.27    0.30
  -5  -4   0    5.06    0.36
   5  -4   0    5.11    0.33
   5   4   0    5.32    0.43
  -5   4   0    4.76    0.35
  -5   4   0    4.58    0.36
   5   4   0    5.14    0.32
  -5   4   0    5.09    0.32
  -6  -4   0    6.36    0.38
  -6  -4   0    7.75    0.52
   6  -4   0    7.60    0.44
  -6  -4   0    7.00    0.45
  -6   4   0    6.35    0.41
   6   4   0    7.20    0.41
  -6   4   0    6.35    0.46
   6   4   0    6.88    0.55
  -6   4   0    6.61    0.44
   7  -4   0    0.14    0.10
  -7  -4   0    0.15    0.09
  -7  -4   0   -0.15    0.07
  -7  -4   0    0.27    0.15
  -7   4   0    0.15    0.11
  -7   4   0    0.16    0.11
   7   4   0    0.17    0.11
   7   4   0    0.36    0.17
  -8  -4   0    4.04    0.32
   8  -4   0    3.75    0.34
  -8  -4   0    4.61    0.39
  -8  -4   0    4.34    0.41
   8   4   0    4.15    0.47
   8   4   0    3.67    0.34
  -8   4   0    3.62    0.38
  -9  -4   0    0.58    0.16
  -9  -4   0    0.59    0.20
   9  -4   0    0.61    0.18
   9   4   0    0.28    0.14
  -9   4   0    0.82    0.23
   9   4   0    0.61    0.22
  10  -4   0    6.29    0.48
   0  -5   0   -0.06    0.06
   0   5   0   -0.03    0.04
   0   5   0   -0.03    0.06
   0   5   0   -0.03    0.04
  -1  -5   0    5.57    0.37
   1  -5   0    4.93    0.33
  -1  -5   0    5.64    0.34
  -1   5   0    4.97    0.35
   1   5   0    4.85    0.31
   1   5   0    5.12    0.37
   1   5   0    4.89    0.25
  -1   5   0    4.63    0.25
   2  -5   0   12.92    0.47
  -2  -5   0   12.60    0.59
  -2  -5   0   12.14    0.64
   2  -5   0   11.56    0.59
   2  -5   0   12.81    0.47
  -2   5   0   11.73    0.49
  -2   5   0   11.34    0.61
   2   5   0   10.64    0.63
   2   5   0   11.58    0.48
   2   5   0   11.47    0.60
  -3  -5   0   39.30    1.42
   3  -5   0   36.48    1.42
   3  -5   0   36.45    1.31
  -3  -5   0   37.18    1.52
  -3   5   0   36.26    1.28
  -3   5   0   36.45    1.48
   3   5   0   34.92    1.53
   3   5   0   36.19    1.27
   3   5   0   36.45    1.54
  -3   5   0   37.40    1.44
   4  -5   0   49.05    1.86
  -4  -5   0   49.04    1.68
   4  -5   0   49.50    1.76
  -4  -5   0   51.51    1.99
  -4  -5   0   48.09    1.82
   4   5   0   48.39    1.68
   4   5   0   50.41    2.05
  -4   5   0   48.90    1.86
  -4   5   0   49.25    1.92
  -4   5   0   48.24    1.69
  -5  -5   0    1.05    0.12
  -5  -5   0    0.89    0.18
   5  -5   0    1.17    0.16
  -5  -5   0    0.93    0.21
  -5   5   0    1.05    0.16
   5   5   0    1.06    0.23
  -5   5   0    0.91    0.19
  -5   5   0    0.95    0.19
   5   5   0    1.06    0.16
   6  -5   0    6.64    0.41
  -6  -5   0    6.98    0.52
  -6  -5   0    6.49    0.36
  -6  -5   0    6.94    0.46
  -6   5   0    7.83    0.52
   6   5   0    7.09    0.43
   6   5   0    7.06    0.58
  -6   5   0    6.63    0.43
   7  -5   0    0.46    0.14
  -7  -5   0    0.72    0.21
  -7  -5   0    0.56    0.12
  -7  -5   0    0.53    0.17
   7   5   0    0.67    0.16
  -7   5   0    0.66    0.18
   7   5   0    0.78    0.24
  -7   5   0    0.33    0.13
  -8  -5   0    5.95    0.51
  -8  -5   0    5.50    0.44
  -8  -5   0    4.73    0.34
   8  -5   0    5.83    0.42
  -8   5   0    5.90    0.48
   8   5   0    5.40    0.42
   8   5   0    5.74    0.57
   9  -5   0    1.56    0.23
  -9  -5   0    2.06    0.22
  -9  -5   0    2.07    0.32
   9   5   0    1.92    0.27
  -9   5   0    1.83    0.28
   9   5   0    1.25    0.33
   0  -6   0   22.78    1.00
   0   6   0   24.40    0.85
   0   6   0   23.33    1.07
  -1  -6   0    7.98    0.47
   1  -6   0    8.09    0.49
  -1   6   0    8.34    0.38
   1   6   0    8.50    0.38
   1   6   0    8.12    0.53
  -1   6   0    8.70    0.53
  -2  -6   0   89.21    3.12
  -2  -6   0   89.17    3.31
   2  -6   0   86.52    3.13
  -2   6   0   87.30    2.86
   2   6   0   89.13    3.34
   2   6   0   88.66    2.85
  -2   6   0   93.01    3.31
   2   6   0   91.75    3.37
  -3  -6   0   26.34    1.23
   3  -6   0   27.36    1.16
  -3  -6   0   26.26    1.13
   3  -6   0   28.64    0.98
  -3   6   0   27.01    1.18
   3   6   0   26.69    1.00
   3   6   0   26.47    1.23
  -3   6   0   27.82    1.21
   3   6   0   26.94    1.26
  -3   6   0   27.72    1.02
  -4  -6   0   14.28    0.81
   4  -6   0   15.41    0.78
  -4  -6   0   14.51    0.74
   4  -6   0   14.50    0.61
  -4   6   0   14.74    0.66
  -4   6   0   15.47    0.79
   4   6   0   14.05    0.83
  -4   6   0   14.08    0.77
   4   6   0   17.09    0.87
   4   6   0   14.74    0.65
  -5  -6   0   50.04    1.98
  -5  -6   0   53.79    2.16
   5  -6   0   48.86    1.87
   5   6   0   51.75    1.83
   5   6   0   53.67    2.24
  -5   6   0   49.94    2.02
  -5   6   0   52.51    1.85
  -5   6   0   56.11    2.10
   5   6   0   52.01    2.18
  -6  -6   0    0.52    0.16
   6  -6   0    0.90    0.15
  -6  -6   0    0.65    0.20
  -6  -6   0    0.53    0.08
   6   6   0    1.05    0.26
  -6   6   0    0.74    0.18
  -6   6   0    0.81    0.22
   6   6   0    0.70    0.24
   6   6   0    0.49    0.15
  -7  -6   0    8.49    0.57
  -7  -6   0    8.77    0.65
   7  -6   0    8.23    0.49
  -7  -6   0    8.37    0.39
  -7   6   0    9.05    0.63
   7   6   0    8.07    0.51
   7   6   0    9.15    0.71
  -7   6   0    9.53    0.57
   8  -6   0    0.04    0.09
  -8  -6   0   -0.04    0.06
  -8  -6   0    0.11    0.11
  -8  -6   0   -0.10    0.11
   8   6   0   -0.15    0.13
  -8   6   0   -0.02    0.12
   8   6   0   -0.04    0.10
  -9  -6   0   16.26    1.00
   9   6   0   16.28    0.87
  -9   6   0   17.20    0.99
   0  -7   0   -0.03    0.08
   0   7   0    0.05    0.10
   0   7   0    0.00    0.06
  -1  -7   0   41.44    1.63
   1  -7   0   40.03    1.62
   1   7   0   41.22    1.40
  -1   7   0   40.69    1.41
  -1   7   0   40.66    1.72
   1   7   0   41.65    1.75
   2  -7   0   13.41    0.73
  -2  -7   0   13.51    0.72
  -2   7   0   15.73    0.81
  -2   7   0   13.06    0.60
   2   7   0   14.31    0.59
   2   7   0   14.44    0.82
   3  -7   0   18.15    0.91
  -3  -7   0   18.91    0.98
  -3  -7   0   18.09    0.89
  -3   7   0   18.05    0.77
   3   7   0   17.69    0.98
  -3   7   0   20.03    0.96
  -3   7   0   19.04    0.94
   3   7   0   18.94    0.76
  -4  -7   0   22.27    1.14
   4  -7   0   22.82    1.09
   4  -7   0   23.42    0.83
  -4  -7   0   22.22    1.05
   4   7   0   26.55    1.21
  -4   7   0   21.84    1.09
  -4   7   0   24.39    1.13
   4   7   0   22.34    0.92
   4   7   0   21.62    1.17
  -4   7   0   21.92    0.93
   5  -7   0    2.67    0.32
  -5  -7   0    2.50    0.29
   5  -7   0    2.75    0.20
  -5  -7   0    2.61    0.33
   5   7   0    2.17    0.33
  -5   7   0    2.77    0.33
   5   7   0    2.34    0.33
  -5   7   0    3.17    0.28
   5   7   0    2.61    0.25
  -6  -7   0   12.30    0.71
   6  -7   0   11.26    0.55
  -6  -7   0   11.74    0.78
   6   7   0   11.56    0.63
  -6   7   0   12.04    0.65
   6   7   0   13.00    0.85
  -6   7   0   12.51    0.76
   6   7   0   12.10    0.82
   7  -7   0    0.89    0.15
  -7  -7   0    0.89    0.24
  -7  -7   0    0.79    0.20
  -7   7   0    0.87    0.24
   7   7   0    1.02    0.21
  -7   7   0    0.60    0.19
   7   7   0    0.78    0.24
   7   7   0    0.56    0.23
  -8  -7   0   19.93    1.15
  -8  -7   0   19.96    1.05
   8   7   0   20.26    1.20
   8   7   0   18.69    0.96
  -8   7   0   19.62    1.10
   8   7   0   22.84    1.30
   0  -8   0    9.12    0.59
   0   8   0    9.58    0.46
   0   8   0   10.05    0.67
   1  -8   0    0.04    0.11
  -1  -8   0    0.24    0.14
  -1   8   0    0.27    0.16
   1   8   0    0.28    0.10
   1   8   0    0.32    0.16
  -1   8   0    0.12    0.09
   2  -8   0    7.35    0.53
  -2  -8   0    7.11    0.51
   2   8   0    7.75    0.40
  -2   8   0    7.13    0.56
  -2   8   0    7.04    0.40
   2   8   0    8.20    0.60
  -3  -8   0    1.92    0.26
   3  -8   0    2.18    0.29
  -3   8   0    2.07    0.28
   3   8   0    2.16    0.21
  -3   8   0    2.08    0.30
  -3   8   0    1.91    0.21
   3   8   0    2.10    0.31
  -4  -8   0   -0.07    0.09
   4  -8   0   -0.06    0.11
  -4  -8   0   -0.04    0.08
  -4   8   0   -0.03    0.11
  -4   8   0   -0.10    0.10
  -4   8   0   -0.01    0.08
   4   8   0   -0.09    0.10
   4   8   0    0.18    0.10
  -5  -8   0    0.06    0.11
  -5  -8   0    0.25    0.15
   5  -8   0    0.12    0.12
   5   8   0    0.04    0.14
   5   8   0    0.13    0.11
  -5   8   0    0.35    0.15
  -5   8   0    0.09    0.11
  -6  -8   0    0.02    0.12
  -6  -8   0    0.21    0.17
   6   8   0    0.01    0.15
  -6   8   0    0.27    0.13
   6   8   0    0.23    0.11
  -6   8   0   -0.05    0.12
   7  -8   0    4.27    0.26
  -7  -8   0    3.49    0.38
  -7   8   0    3.74    0.37
   0  -9   0    0.13    0.13
   0   9   0    0.22    0.10
   0   9   0   -0.03    0.11
   1  -9   0   -0.08    0.09
  -1  -9   0   -0.09    0.09
  -1   9   0    0.05    0.12
  -1   9   0   -0.02    0.07
   1   9   0    0.08    0.08
   1   9   0   -0.09    0.10
  -2  -9   0    1.59    0.25
   2  -9   0    2.03    0.29
   2   9   0    1.72    0.29
  -2   9   0    2.16    0.22
  -2   9   0    2.37    0.32
   2   9   0    1.93    0.20
  -3  -9   0    1.50    0.24
   3  -9   0    0.67    0.21
   3   9   0    0.95    0.27
   3   9   0    1.41    0.19
  -3   9   0    1.21    0.26
  -3   9   0    1.90    0.29
  -3   9   0    1.15    0.18
  -4  -9   0    4.77    0.43
   4  -9   0    5.50    0.50
  -4   9   0    5.17    0.49
   4   9   0    5.46    0.55
   4   9   0    4.59    0.34
  -4   9   0    5.15    0.38
  -5  -9   0    4.24    0.41
   5  -9   0    4.52    0.46
  -5   9   0    5.00    0.48
  -5   9   0    4.51    0.37
   0 -10   0    3.46    0.38
   0  10   0    3.72    0.43
   0  10   0    3.63    0.29
  -1 -10   0    1.86    0.29
   1 -10   0    2.06    0.30
   1  10   0    1.94    0.32
  -1  10   0    2.68    0.36
  -1  10   0    2.15    0.23
   1  10   0    2.08    0.22
   2 -10   0    0.29    0.15
  -2 -10   0   -0.05    0.09
  -2  10   0    0.11    0.12
   2  10   0    0.30    0.16
  -2  10   0   -0.08    0.11
  11   0  -1   -0.13    0.13
 -11   0   1   -0.07    0.09
 -10   0   1   -0.10    0.11
  10   0  -1    0.02    0.13
  -9   0   1   -0.06    0.10
   9   0  -1    0.12    0.13
   8   0  -1   -0.09    0.11
  -8   0   1   -0.04    0.09
  -8   0   1    0.05    0.09
  -8   0   1   -0.04    0.09
  -7   0   1    0.07    0.11
  -7   0   1    0.01    0.09
  -7   0   1   -0.08    0.08
   7   0  -1   -0.08    0.09
  -6   0   1    0.02    0.07
  -6   0   1   -0.02    0.07
   6   0  -1   -0.14    0.06
   6   0  -1    0.00    0.07
   6   0  -1   -0.03    0.07
  -6   0   1   -0.03    0.07
   5   0  -1   -0.03    0.07
  -5   0   1   -0.01    0.06
  -5   0   1    0.00    0.06
   5   0  -1   -0.01    0.06
   5   0  -1   -0.04    0.06
  -5   0   1    0.00    0.07
  -5   0   1   -0.05    0.05
  -4   0   1    0.01    0.06
   4   0  -1   -0.01    0.05
  -4   0   1    0.06    0.06
   4   0  -1   -0.04    0.05
   4   0  -1   -0.02    0.06
  -4   0   1   -0.01    0.06
  -4   0   1    0.06    0.05
   3   0  -1   -0.09    0.04
   3   0  -1   -0.12    0.06
  -3   0   1   -0.16    0.04
   3   0  -1   -0.08    0.04
  -3   0   1   -0.07    0.04
  -3   0   1    0.00    0.05
  -3   0   1   -0.10    0.05
  -2   0   1   -0.04    0.04
   2   0  -1   -0.04    0.04
   2   0  -1   -0.08    0.04
  -2   0   1   -0.07    0.05
   2   0  -1   -0.07    0.04
  -2   0   1   -0.02    0.05
  -1   0   1   -0.11    0.03
   1   0  -1   -0.13    0.02
  -1   0   1   -0.13    0.02
  -1   0   1   -0.13    0.02
   1   0  -1   -0.08    0.03
  -1   0  -1   -0.08    0.03
   1   0   1   -0.05    0.03
   1   0   1   -0.05    0.04
   2   0   1   -0.20    0.04
   2   0   1   -0.11    0.07
   2   0   1   -0.19    0.04
  -2   0  -1   -0.08    0.05
  -2   0  -1   -0.19    0.05
  -2   0  -1   -0.24    0.04
  -2   0  -1   -0.15    0.04
   3   0   1   -0.12    0.05
  -3   0  -1   -0.20    0.05
   3   0   1   -0.23    0.04
  -3   0  -1   -0.10    0.05
   3   0   1   -0.19    0.06
  -3   0  -1   -0.25    0.05
  -3   0  -1   -0.19    0.04
  -4   0  -1    0.01    0.06
  -4   0  -1    0.14    0.07
   4   0   1    0.04    0.06
   4   0   1    0.17    0.09
  -4   0  -1    0.03    0.05
   4   0   1    0.08    0.06
  -4   0  -1    0.00    0.05
   5   0   1   -0.07    0.07
  -5   0  -1   -0.01    0.06
   5   0   1    0.02    0.07
  -5   0  -1   -0.04    0.06
   5   0   1    0.00    0.06
  -5   0  -1   -0.07    0.05
  -5   0  -1   -0.02    0.06
  -6   0  -1    0.02    0.07
   6   0   1    0.04    0.08
   6   0   1   -0.02    0.09
  -6   0  -1   -0.02    0.07
   6   0   1    0.04    0.08
  -6   0  -1    0.04    0.07
  -7   0  -1   -0.04    0.08
  -7   0  -1    0.19    0.11
   7   0   1   -0.09    0.09
   7   0   1    0.04    0.11
  -7   0  -1    0.04    0.10
   8   0   1    0.06    0.12
  -8   0  -1   -0.05    0.09
  -8   0  -1    0.06    0.11
  -9   0  -1    0.04    0.12
  -9   0  -1    0.11    0.13
   9   0   1    0.19    0.14
  10   0   1   -0.14    0.11
 -10   0  -1   -0.11    0.09
 -10  -1   1    9.39    0.62
  10   1  -1    8.28    0.70
  -9  -1   1    9.95    0.61
  -9  -1   1    9.14    0.63
   9  -1  -1    9.75    0.68
   9   1  -1    9.38    0.71
  -8  -1   1   25.41    1.14
  -8  -1   1   27.21    1.24
   8  -1  -1   25.39    1.27
  -8  -1   1   27.31    1.18
   8   1  -1   25.68    1.33
  -8   1   1   27.32    1.17
  -8   1   1   27.10    1.21
   7  -1  -1   61.42    2.54
   7  -1  -1   62.02    2.35
  -7  -1   1   65.18    2.30
  -7  -1   1   67.86    2.37
  -7  -1   1   67.90    2.47
   7   1  -1   61.90    2.59
  -7   1   1   62.58    2.40
  -7   1   1   60.94    2.30
  -7   1   1   64.22    2.37
   7   1  -1   60.73    2.18
   6  -1  -1    7.09    0.44
   6  -1  -1    9.03    0.52
  -6  -1   1    7.37    0.48
   6  -1  -1    9.62    0.45
  -6  -1   1    8.86    0.46
  -6  -1   1    7.41    0.45
  -6   1   1    8.35    0.46
   6   1  -1    8.03    0.43
  -6   1   1    7.99    0.47
   6   1  -1    8.04    0.54
  -6   1   1    7.45    0.46
   5  -1  -1  239.00    8.31
  -5  -1   1  238.04    7.53
  -5  -1   1  231.64    7.75
   5  -1  -1  227.08    7.75
   5  -1  -1  234.64    7.17
  -5  -1   1  233.18    7.98
   5   1  -1  232.53    7.74
  -5   1   1  226.41    7.74
  -5   1   1  234.35    7.95
   5   1  -1  231.66    7.16
  -5   1   1  235.63    7.55
   5   1  -1  217.18    8.33
   4  -1  -1    4.11    0.23
  -4  -1   1    3.58    0.24
   4  -1  -1    3.80    0.26
  -4  -1   1    3.69    0.23
  -4  -1   1    3.37    0.26
   4  -1  -1    3.37    0.23
  -4   1   1    3.84    0.25
  -4   1   1    3.12    0.23
  -4   1   1    3.58    0.25
   4   1  -1    3.61    0.22
   4   1  -1    3.62    0.24
   4   1  -1    3.51    0.28
  -3  -1   1  417.68   13.00
   3  -1  -1  405.01   13.38
  -3  -1   1  392.16   13.36
   3  -1  -1  410.54   14.32
   3  -1  -1  415.51   12.37
  -3  -1   1  407.46   13.74
   3   1  -1  410.49   12.36
   3   1  -1  379.74   14.36
  -3   1   1  412.47   13.38
  -3   1   1  416.43   12.37
  -3   1   1  406.31   13.72
  -3   1   1  415.73   13.00
  -2  -1   1   35.09    1.20
  -2  -1   1   33.06    1.27
   2  -1  -1   33.70    1.21
   2  -1  -1   36.08    1.28
   2  -1  -1   34.36    1.12
  -2  -1   1   35.88    1.18
  -2   1   1   35.23    1.26
  -2   1   1   36.37    1.13
  -2   1   1   33.90    1.21
   2   1  -1   32.50    1.32
  -2   1   1   35.41    1.18
   2   1  -1   35.41    1.11
  -1  -1   1    0.97    0.05
   1  -1  -1    0.94    0.07
  -1  -1   1    1.09    0.07
  -1  -1   1    0.91    0.09
  -1  -1   1    0.86    0.09
  -1  -1   1    1.03    0.05
   1  -1  -1    0.89    0.07
  -1   1   1    0.90    0.09
  -1   1   1    1.02    0.07
   1   1  -1    0.83    0.09
   1   1  -1    0.83    0.05
   0  -1   1   17.11    0.61
   0  -1  -1   16.52    0.61
   0  -1   1   16.59    0.63
   0  -1  -1   16.36    0.61
   0  -1   1   17.20    0.66
   0   1   1   17.47    0.65
   1  -1   1   14.09    0.54
   1  -1   1   14.12    0.49
  -1  -1  -1   13.45    0.53
  -1  -1  -1   14.17    0.50
  -1  -1  -1   13.83    0.51
   1   1   1   13.94    0.47
   1   1   1   13.84    0.56
  -1   1  -1   13.21    0.50
  -1   1  -1   13.36    0.45
  -2  -1  -1  361.97   12.53
   2  -1   1  387.28   13.10
  -2  -1  -1  371.53   12.22
  -2  -1  -1  362.67   11.90
   2  -1   1  380.83   12.22
   2   1   1  369.90   12.22
  -2   1  -1  370.51   12.50
   2   1   1  381.58   11.30
   2   1   1  368.20   13.13
  -2   1  -1  374.71   11.30
  -3  -1  -1   25.63    0.87
   3  -1   1   23.50    0.92
  -3  -1  -1   25.59    0.93
   3  -1   1   26.05    1.01
  -3  -1  -1   23.40    0.95
   3  -1   1   24.70    0.85
  -3  -1  -1   24.35    0.93
  -3   1  -1   25.89    0.87
   3   1   1   24.78    0.93
  -3   1  -1   24.82    0.92
  -3   1  -1   24.63    0.93
   3   1   1   23.84    1.03
  -3   1  -1   25.09    0.93
   3   1   1   24.34    0.86
  -4  -1  -1  197.55    6.91
  -4  -1  -1  212.17    6.25
  -4  -1  -1  201.64    6.59
  -4  -1  -1  206.82    6.76
   4  -1   1  194.21    6.74
   4  -1   1  208.02    7.25
   4  -1   1  203.12    6.23
   4   1   1  202.75    7.28
  -4   1  -1  198.59    6.59
   4   1   1  202.20    6.24
  -4   1  -1  201.86    6.88
   4   1   1  198.07    6.75
  -4   1  -1  200.97    6.75
  -4   1  -1  201.42    6.24
  -5  -1  -1    0.25    0.09
   5  -1   1    0.14    0.10
   5  -1   1    0.20    0.09
  -5  -1  -1    0.54    0.13
   5  -1   1    0.32    0.10
  -5  -1  -1    0.31    0.10
   5   1   1    0.33    0.10
  -5   1  -1    0.14    0.08
  -5   1  -1    0.18    0.09
  -5   1  -1    0.19    0.08
   5   1   1    0.15    0.12
   5   1   1    0.24    0.10
  -5   1  -1    0.21    0.10
  -6  -1  -1    9.29    0.55
  -6  -1  -1   11.93    0.59
   6  -1   1    9.88    0.55
   6  -1   1   11.45    0.64
  -6  -1  -1   10.68    0.57
  -6   1  -1   10.17    0.54
  -6   1  -1   12.43    0.61
   6   1   1   10.78    0.53
   6   1   1    9.49    0.63
  -6   1  -1   11.72    0.54
  -7  -1  -1    0.09    0.09
  -7  -1  -1    0.11    0.10
  -7  -1  -1    0.01    0.09
   7  -1   1    0.00    0.09
   7  -1   1   -0.02    0.09
   7   1   1   -0.13    0.09
  -7   1  -1   -0.06    0.08
   8  -1   1   11.95    0.66
  -8  -1  -1    9.68    0.61
   8  -1   1    9.64    0.67
  -8  -1  -1   11.44    0.64
   8   1   1    8.70    0.68
  -8   1  -1   10.58    0.63
  -9  -1  -1    1.91    0.27
   9  -1   1    1.99    0.31
  -9  -1  -1    2.14    0.29
   9   1   1    1.68    0.30
  -9   1  -1    2.10    0.28
 -10  -1  -1    0.38    0.15
 -10   1  -1    0.63    0.17
  10   1   1    0.20    0.15
 -10  -2   1    0.84    0.20
  10   2  -1    0.77    0.25
  -9  -2   1   12.83    0.74
   9  -2  -1   15.16    0.81
  -9  -2   1   14.57    0.84
   9   2  -1   14.44    0.94
  -8  -2   1    0.32    0.15
  -8  -2   1    0.53    0.16
  -8  -2   1    0.31    0.12
   8  -2  -1    0.36    0.16
   8   2  -1    0.35    0.20
   8   2  -1    0.35    0.13
  -8   2   1    0.46    0.16
   7  -2  -1    3.10    0.29
  -7  -2   1    2.63    0.26
   7  -2  -1    3.01    0.30
  -7  -2   1    2.55    0.29
  -7  -2   1    2.32    0.25
   7   2  -1    2.69    0.33
  -7   2   1    3.19    0.30
  -7   2   1    2.73    0.27
   7   2  -1    2.78    0.26
   6  -2  -1   51.55    2.04
  -6  -2   1   52.13    1.87
  -6  -2   1   52.16    2.02
   6  -2  -1   48.97    1.91
  -6  -2   1   51.33    1.90
   6   2  -1   49.01    2.12
  -6   2   1   52.43    1.80
  -6   2   1   51.14    1.97
   6   2  -1   53.04    1.79
  -6   2   1   52.98    1.91
   5  -2  -1    9.10    0.48
  -5  -2   1    9.41    0.46
  -5  -2   1    8.15    0.49
  -5  -2   1    7.60    0.42
   5  -2  -1    8.11    0.44
  -5   2   1    8.88    0.46
  -5   2   1    8.61    0.43
  -5   2   1    8.46    0.46
  -5   2   1    8.46    0.47
   5   2  -1    9.14    0.42
   5   2  -1    8.76    0.54
   4  -2  -1   49.86    1.81
  -4  -2   1   52.70    1.92
  -4  -2   1   51.92    1.77
  -4  -2   1   48.97    1.78
   4  -2  -1   51.24    1.67
   4  -2  -1   53.15    1.91
  -4   2   1   48.12    1.81
  -4   2   1   50.36    1.87
   4   2  -1   47.68    1.98
  -4   2   1   51.21    1.78
   4   2  -1   50.37    1.66
  -4   2   1   50.68    1.68
   3  -2  -1   56.63    1.96
  -3  -2   1   55.52    1.82
   3  -2  -1   54.25    1.72
  -3  -2   1   54.74    1.83
   3  -2  -1   52.76    1.86
  -3  -2   1   52.57    1.82
  -3   2   1   53.99    1.93
   3   2  -1   50.40    2.04
   3   2  -1   50.37    1.70
  -3   2   1   50.98    1.82
  -3   2   1   53.36    1.73
  -2  -2   1  206.59    7.15
   2  -2  -1  205.39    6.93
   2  -2  -1  217.78    7.37
  -2  -2   1  223.62    6.88
   2  -2  -1  206.53    6.75
  -2  -2   1  215.92    6.88
  -2  -2   1  209.77    6.75
  -2   2   1  198.73    7.13
  -2   2   1  211.10    6.76
   2   2  -1  205.42    6.38
   2   2  -1  205.00    7.46
  -2   2   1  210.11    6.41
  -2   2   1  214.80    6.94
  -1  -2   1  364.40   12.54
  -1  -2   1  379.27   11.39
   1  -2  -1  354.78   11.68
   1  -2  -1  359.82   11.39
  -1  -2   1  357.90   12.03
  -1   2   1  351.21   12.02
   1   2  -1  349.60   10.77
   1   2  -1  354.92   12.54
   1   2  -1  344.75   10.76
  -1   2   1  355.33   10.81
   0  -2  -1  884.38   29.24
   0  -2   1 1000.00   31.34
   0  -2   1  834.00   30.00
   0  -2   1  941.50   28.46
   0   2   1  922.99   30.03
   0   2  -1  819.52   30.01
   0   2   1  878.63   31.32
  -1  -2  -1  532.68   17.56
   1  -2   1  539.38   17.54
   1  -2   1  515.97   17.54
   1  -2   1  563.71   18.81
  -1  -2  -1  524.91   18.06
   1  -2   1  554.15   17.12
  -1  -2  -1  564.48   17.12
  -1   2  -1  547.78   18.03
  -1   2  -1  520.36   17.12
  -1   2  -1  525.87   16.23
   1   2   1  572.14   18.86
   1   2   1  541.15   18.07
   1   2   1  491.01   16.25
  -2  -2  -1    0.88    0.10
   2  -2   1    1.24    0.10
   2  -2   1    1.06    0.10
  -2  -2  -1    1.16    0.12
  -2  -2  -1    0.94    0.12
   2  -2   1    0.85    0.11
  -2   2  -1    0.88    0.09
   2   2   1    0.68    0.13
  -2   2  -1    1.13    0.12
  -2   2  -1    0.91    0.10
   2   2   1    0.95    0.11
   3  -2   1  163.66    5.41
  -3  -2  -1  163.69    5.59
  -3  -2  -1  165.93    5.41
  -3  -2  -1  163.99    5.30
   3  -2   1  168.29    5.79
   3   2   1  150.18    5.85
   3   2   1  166.27    5.02
  -3   2  -1  156.23    5.00
  -3   2  -1  162.73    5.53
  -3   2  -1  162.62    5.41
   3   2   1  160.43    5.42
  -3   2  -1  163.79    5.31
   4  -2   1  220.34    7.49
  -4  -2  -1  232.46    7.33
   4  -2   1  227.30    6.92
   4  -2   1  237.20    8.04
  -4  -2  -1  219.54    7.49
  -4  -2  -1  221.43    7.71
  -4   2  -1  224.87    7.33
   4   2   1  229.37    7.51
  -4   2  -1  220.53    6.94
   4   2   1  221.68    6.93
   4   2   1  211.54    8.09
  -4   2  -1  231.30    7.50
  -4   2  -1  228.13    7.66
   5  -2   1   28.28    1.17
  -5  -2  -1   28.84    1.10
  -5  -2  -1   26.20    1.13
  -5  -2  -1   25.91    1.07
   5  -2   1   26.12    1.07
   5   2   1   27.60    1.01
   5   2   1   26.27    1.23
  -5   2  -1   26.56    1.09
  -5   2  -1   27.83    1.02
  -5   2  -1   26.47    1.10
  -5   2  -1   27.48    1.08
  -6  -2  -1   42.91    1.69
   6  -2   1   45.14    1.84
   6  -2   1   43.68    1.69
  -6  -2  -1   45.65    1.78
  -6  -2  -1   46.29    1.72
  -6   2  -1   43.98    1.72
  -6   2  -1   45.98    1.61
  -6   2  -1   44.75    1.72
   6   2   1   45.22    1.59
   6   2   1   43.54    1.91
  -7  -2  -1    0.33    0.14
  -7  -2  -1    0.36    0.14
   7  -2   1    0.55    0.15
  -7  -2  -1    0.74    0.18
   7  -2   1    0.61    0.18
   7   2   1    0.30    0.13
   7   2   1    0.20    0.15
  -7   2  -1    0.20    0.12
  -8  -2  -1   31.48    1.36
   8  -2   1   32.40    1.37
  -8  -2  -1   30.47    1.35
  -8  -2  -1   34.44    1.43
   8   2   1   31.77    1.57
  -8   2  -1   30.30    1.37
  -9  -2  -1    3.87    0.37
   9  -2   1    4.57    0.40
  -9  -2  -1    3.94    0.38
  -9   2  -1    3.69    0.38
   9   2   1    3.46    0.44
  10  -2   1   17.37    0.91
 -10  -2  -1   15.06    0.86
  10   2   1   15.06    1.04
 -10   2  -1   15.46    0.90
  10  -3  -1    5.18    0.45
 -10  -3   1    5.18    0.42
  10   3  -1    3.74    0.49
  -9  -3   1   15.21    0.78
   9  -3  -1   14.31    0.81
  -9  -3   1   16.20    0.90
   9   3  -1   14.04    0.97
  -8  -3   1    0.15    0.10
  -8  -3   1    0.13    0.10
  -8  -3   1    0.22    0.14
   8  -3  -1    0.22    0.13
  -8   3   1    0.62    0.17
   8   3  -1    0.09    0.16
   8   3  -1    0.15    0.10
   7  -3  -1   21.77    0.96
  -7  -3   1   21.76    1.04
  -7  -3   1   20.25    0.92
  -7  -3   1   20.17    0.90
  -7   3   1   20.39    0.96
  -7   3   1   21.53    0.99
   7   3  -1   20.10    1.10
   7   3  -1   19.65    0.87
  -6  -3   1    6.63    0.42
  -6  -3   1    7.26    0.49
  -6  -3   1    7.08    0.40
   6  -3  -1    6.77    0.42
   6   3  -1    7.10    0.53
   6   3  -1    6.60    0.39
  -6   3   1    7.13    0.41
  -6   3   1    6.48    0.43
  -6   3   1    7.21    0.45
  -5  -3   1   63.80    2.16
  -5  -3   1   58.74    2.31
  -5  -3   1   58.51    2.13
   5  -3  -1   59.49    2.18
   5   3  -1   59.81    2.02
  -5   3   1   62.60    2.05
  -5   3   1   64.46    2.19
  -5   3   1   61.95    2.28
   5   3  -1   57.35    2.42
   4  -3  -1   39.18    1.46
   4  -3  -1   43.20    1.52
  -4  -3   1   37.67    1.56
  -4  -3   1   39.39    1.41
  -4  -3   1   42.07    1.46
   4   3  -1   37.25    1.63
  -4   3   1   39.41    1.47
  -4   3   1   38.75    1.53
  -4   3   1   41.05    1.49
   4   3  -1   39.58    1.35
  -4   3   1   38.95    1.37
  -3  -3   1  129.25    4.23
  -3  -3   1  132.61    4.21
   3  -3  -1  125.47    4.22
   3  -3  -1  134.50    4.52
   3  -3  -1  124.89    4.29
  -3  -3   1  133.02    4.23
  -3  -3   1  122.48    4.48
  -3   3   1  127.65    4.45
   3   3  -1  130.12    3.96
  -3   3   1  124.83    3.99
   3   3  -1  121.21    4.66
  -3   3   1  125.71    4.22
   2  -3  -1    7.84    0.36
  -2  -3   1    8.70    0.44
   2  -3  -1    8.30    0.40
  -2  -3   1    8.33    0.39
   2   3  -1    7.85    0.32
  -2   3   1    8.52    0.35
  -2   3   1    8.31    0.42
   2   3  -1    7.76    0.42
   2   3  -1    8.32    0.32
  -1  -3   1   36.72    1.40
   1  -3  -1   36.04    1.31
   1  -3  -1   37.98    1.29
  -1  -3   1   37.18    1.31
   1  -3  -1   40.36    1.30
   1   3  -1   35.82    1.40
   1   3  -1   36.06    1.41
  -1   3   1   37.11    1.40
   1   3  -1   37.35    1.16
  -1   3   1   37.20    1.21
   1   3  -1   36.65    1.16
   0  -3   1    0.16    0.07
   0  -3  -1    0.14    0.05
   0  -3   1    0.16    0.07
   0  -3   1    0.18    0.06
   0  -3  -1    0.15    0.07
   0  -3  -1    0.19    0.05
   0   3   1    0.23    0.08
   0   3  -1    0.07    0.06
   0   3   1    0.06    0.04
   0   3  -1    0.13    0.05
   0   3   1    0.14    0.05
   0   3  -1    0.14    0.03
   1  -3   1  355.02   11.30
   1  -3   1  306.83   10.33
  -1  -3  -1  325.61   10.55
  -1  -3  -1  298.99   10.90
  -1  -3  -1  345.68   10.56
   1  -3   1  338.23   10.50
  -1  -3  -1  323.71   10.33
   1   3   1  319.32    9.78
  -1   3  -1  314.30    9.75
   1   3   1  320.60   11.35
   1   3   1  306.54   10.91
  -1   3  -1  320.49    9.75
  -1   3  -1  311.35   10.88
   2  -3   1  212.28    7.29
   2  -3   1  200.82    6.71
  -2  -3  -1  204.71    7.10
  -2  -3  -1  226.26    6.84
  -2  -3  -1  209.69    6.82
   2  -3   1  213.92    6.82
  -2  -3  -1  199.78    6.71
   2   3   1  202.99    7.39
   2   3   1  200.93    7.10
  -2   3  -1  206.44    7.05
   2   3   1  206.33    6.34
  -2   3  -1  203.80    6.72
  -2   3  -1  202.34    6.32
  -3  -3  -1   37.73    1.40
   3  -3   1   40.96    1.46
  -3  -3  -1   38.50    1.38
  -3  -3  -1   38.77    1.50
   3  -3   1   38.12    1.38
   3   3   1   36.38    1.55
  -3   3  -1   39.72    1.43
  -3   3  -1   37.76    1.30
   3   3   1   39.37    1.31
  -3   3  -1   39.02    1.45
   4  -3   1  150.11    5.15
  -4  -3  -1  147.05    5.35
  -4  -3  -1  157.88    5.09
  -4  -3  -1  150.80    5.15
   4  -3   1  163.46    5.52
   4   3   1  157.91    4.80
  -4   3  -1  150.52    4.79
   4   3   1  146.32    5.62
  -4   3  -1  155.73    5.30
   5  -3   1   22.51    0.97
   5  -3   1   26.04    1.05
  -5  -3  -1   24.41    1.01
  -5  -3  -1   23.92    0.97
  -5  -3  -1   23.41    1.06
  -5   3  -1   24.74    1.04
   5   3   1   23.64    1.15
  -5   3  -1   24.26    0.94
  -5   3  -1   23.89    1.00
   5   3   1   25.09    0.94
  -6  -3  -1   22.18    0.93
  -6  -3  -1   20.81    1.00
   6  -3   1   21.62    0.93
  -6  -3  -1   21.22    0.96
   6   3   1   21.88    0.89
   6   3   1   21.11    1.10
  -6   3  -1   20.83    0.97
  -6   3  -1   21.92    0.90
   7  -3   1   43.31    1.73
  -7  -3  -1   46.11    1.84
  -7  -3  -1   43.54    1.73
  -7  -3  -1   43.77    1.72
   7   3   1   43.24    1.99
   7   3   1   44.51    1.64
  -7   3  -1   43.05    1.77
  -7   3  -1   46.91    1.66
  -8  -3  -1    1.15    0.20
  -8  -3  -1    0.90    0.21
   8  -3   1    1.08    0.22
  -8  -3  -1    1.04    0.24
   8   3   1    1.18    0.20
  -8   3  -1    0.92    0.21
   8   3   1    0.75    0.24
   9  -3   1   13.44    0.75
  -9  -3  -1   13.81    0.78
  -9  -3  -1   13.15    0.74
   9   3   1   12.93    0.92
  -9   3  -1   12.24    0.77
 -10  -3  -1   14.03    0.79
  10  -3   1   13.79    0.80
 -10   3  -1   13.19    0.82
  10   3   1   12.79    0.97
  10  -4  -1    0.56    0.18
 -10  -4   1    0.86    0.21
  -9  -4   1   12.39    0.68
  -9  -4   1   13.98    0.86
   9  -4  -1   13.96    0.77
   9   4  -1   13.89    0.96
   9   4  -1   13.68    0.74
  -8  -4   1    0.87    0.22
  -8  -4   1    1.10    0.22
   8  -4  -1    0.81    0.19
  -8  -4   1    0.87    0.15
   8   4  -1    0.84    0.19
   8   4  -1    0.70    0.22
  -8   4   1    0.83    0.20
  -7  -4   1   -0.02    0.07
   7  -4  -1   -0.13    0.07
  -7  -4   1    0.03    0.09
  -7  -4   1    0.07    0.08
   7   4  -1    0.04    0.09
  -7   4   1   -0.02    0.09
  -7   4   1    0.19    0.11
   7   4  -1   -0.07    0.09
  -6  -4   1    4.13    0.38
  -6  -4   1    3.84    0.26
   6  -4  -1    4.38    0.32
  -6  -4   1    3.88    0.31
   6   4  -1    3.97    0.29
   6   4  -1    3.89    0.40
  -6   4   1    3.75    0.34
  -6   4   1    4.34    0.35
  -6   4   1    3.95    0.32
  -5  -4   1   20.39    0.98
  -5  -4   1   20.39    0.88
   5  -4  -1   19.90    0.85
  -5  -4   1   19.88    0.78
   5   4  -1   19.50    0.79
  -5   4   1   19.30    0.89
   5   4  -1   21.47    1.04
  -5   4   1   19.94    0.92
  -5   4   1   21.48    0.84
  -4  -4   1   94.95    3.05
  -4  -4   1   87.28    3.33
   4  -4  -1   86.98    3.12
  -4  -4   1   93.10    3.11
  -4  -4   1   91.30    3.05
   4  -4  -1   88.96    3.14
  -4   4   1   96.11    3.15
   4   4  -1   87.52    3.46
   4   4  -1   91.05    2.90
  -4   4   1   94.40    2.94
  -4   4   1   89.07    3.28
   3  -4  -1    2.70    0.24
  -3  -4   1    3.71    0.26
  -3  -4   1    3.71    0.14
   3  -4  -1    3.34    0.22
  -3  -4   1    3.08    0.28
  -3   4   1    3.50    0.27
   3   4  -1    3.20    0.28
  -3   4   1    3.66    0.28
   3   4  -1    3.16    0.20
  -3   4   1    3.56    0.23
  -2  -4   1   12.90    0.63
  -2  -4   1   13.62    0.58
   2  -4  -1   11.93    0.58
   2  -4  -1   13.80    0.53
   2  -4  -1   14.16    0.53
   2   4  -1   12.78    0.47
   2   4  -1   12.49    0.61
   2   4  -1   11.82    0.47
  -2   4   1   12.27    0.61
  -2   4   1   12.76    0.51
   1  -4  -1  171.62    5.68
   1  -4  -1  182.34    5.74
   1  -4  -1  178.42    5.73
  -1  -4   1  174.13    5.67
  -1  -4   1  170.74    5.99
  -1   4   1  168.08    6.00
  -1   4   1  176.26    5.33
   1   4  -1  178.89    5.29
   1   4  -1  174.66    6.20
   1   4  -1  162.11    6.00
   1   4  -1  170.74    5.29
   0  -4   1   35.56    1.35
   0  -4  -1   34.09    1.28
   0  -4   1   35.54    1.29
   0  -4  -1   35.48    1.20
   0  -4  -1   36.98    1.21
   0   4  -1   34.39    1.36
   0   4   1   36.85    1.32
   0   4   1   32.68    1.36
   0   4   1   35.50    1.16
   0   4  -1   34.09    1.11
   0   4  -1   34.61    1.32
   0   4  -1   33.75    1.12
   1  -4   1    1.01    0.09
  -1  -4  -1    1.19    0.09
  -1  -4  -1    0.98    0.13
  -1  -4  -1    1.08    0.08
   1  -4   1    1.13    0.14
  -1  -4  -1    0.99    0.15
   1   4   1    1.01    0.15
   1   4   1    0.91    0.12
   1   4   1    0.99    0.11
  -1   4  -1    0.84    0.09
  -1   4  -1    0.96    0.08
  -1   4  -1    0.76    0.12
  -1   4  -1    0.96    0.09
   2  -4   1    2.96    0.24
   2  -4   1    3.54    0.17
   2  -4   1    3.64    0.17
  -2  -4  -1    3.30    0.18
  -2  -4  -1    3.41    0.27
  -2  -4  -1    2.87    0.23
   2  -4   1    3.45    0.17
  -2  -4  -1    3.45    0.18
   2   4   1    3.37    0.20
   2   4   1    3.09    0.25
  -2   4  -1    3.17    0.25
  -2   4  -1    2.92    0.18
  -2   4  -1    2.92    0.23
   3  -4   1   11.42    0.46
  -3  -4  -1   10.74    0.58
  -3  -4  -1   11.84    0.55
  -3  -4  -1   11.16    0.46
   3  -4   1   10.32    0.54
   3   4   1   11.10    0.59
   3   4   1   11.01    0.48
  -3   4  -1   10.58    0.54
   3   4   1   10.12    0.58
  -3   4  -1   11.05    0.47
  -3   4  -1   10.07    0.54
   4  -4   1    9.44    0.46
  -4  -4  -1    9.96    0.57
  -4  -4  -1   10.29    0.46
  -4  -4  -1   10.62    0.54
   4   4   1    9.92    0.47
  -4   4  -1   10.29    0.55
  -4   4  -1   10.29    0.53
  -4   4  -1   11.16    0.48
   4   4   1    9.34    0.59
  -5  -4  -1   26.21    1.10
  -5  -4  -1   26.03    1.03
   5  -4   1   25.67    1.04
  -5  -4  -1   25.65    1.17
  -5   4  -1   26.07    1.01
  -5   4  -1   25.72    1.10
   5   4   1   27.54    1.02
  -5   4  -1   25.28    1.12
   5   4   1   27.62    1.27
   6  -4   1    7.12    0.42
  -6  -4  -1    6.48    0.45
  -6  -4  -1    7.21    0.40
  -6  -4  -1    6.80    0.49
   6   4   1    6.47    0.53
  -6   4  -1    6.33    0.46
   6   4   1    6.98    0.42
  -6   4  -1    6.39    0.41
  -7  -4  -1    0.17    0.13
   7  -4   1    0.10    0.11
  -7  -4  -1    0.18    0.10
  -7  -4  -1    0.07    0.10
   7   4   1    0.22    0.12
  -7   4  -1    0.02    0.09
  -7   4  -1    0.12    0.10
   7   4   1    0.10    0.14
  -8  -4  -1    5.85    0.42
   8  -4   1    6.15    0.44
  -8  -4  -1    6.43    0.48
  -8  -4  -1    7.08    0.54
  -8   4  -1    6.47    0.52
   8   4   1    6.26    0.58
   8   4   1    6.16    0.44
   9  -4   1    5.29    0.43
  -9  -4  -1    6.37    0.49
  -9  -4  -1    5.47    0.42
  -9   4  -1    5.81    0.50
   9   4   1    5.83    0.59
 -10   4  -1   25.15    1.28
   9  -5  -1    0.21    0.13
  -9  -5   1    0.34    0.10
  -9  -5   1    0.23    0.15
   9   5  -1    0.36    0.16
   9   5  -1    0.38    0.23
   8  -5  -1    3.99    0.36
  -8  -5   1    4.14    0.43
  -8  -5   1    4.38    0.29
  -8   5   1    4.37    0.41
   8   5  -1    4.86    0.52
   8   5  -1    4.57    0.38
  -7  -5   1    2.83    0.29
  -7  -5   1    2.87    0.35
   7  -5  -1    2.81    0.28
  -7  -5   1    2.99    0.22
   7   5  -1    2.81    0.28
  -7   5   1    2.74    0.32
  -7   5   1    3.30    0.31
   7   5  -1    3.02    0.39
  -6  -5   1    4.51    0.35
   6  -5  -1    4.25    0.32
  -6  -5   1    4.01    0.24
  -6  -5   1    4.13    0.40
  -6   5   1    3.92    0.31
  -6   5   1    4.34    0.37
  -6   5   1    3.60    0.34
   6   5  -1    3.68    0.30
   6   5  -1    4.87    0.46
   5  -5  -1   20.27    0.88
  -5  -5   1   19.95    0.92
  -5  -5   1   20.62    0.76
  -5  -5   1   21.28    1.04
  -5   5   1   21.78    0.88
   5   5  -1   20.73    0.84
  -5   5   1   22.81    1.01
   5   5  -1   22.18    1.09
  -5   5   1   21.82    0.98
  -4  -5   1    0.10    0.09
   4  -5  -1    0.09    0.10
   4  -5  -1    0.11    0.07
  -4  -5   1    0.03    0.10
   4   5  -1    0.05    0.07
  -4   5   1   -0.08    0.07
   4   5  -1    0.07    0.12
  -4   5   1    0.41    0.13
  -4   5   1   -0.02    0.07
  -3  -5   1   74.88    2.64
   3  -5  -1   73.18    2.60
  -3  -5   1   75.59    2.84
   3  -5  -1   75.01    2.66
  -3   5   1   76.28    2.67
  -3   5   1   77.58    2.47
   3   5  -1   75.96    2.86
   3   5  -1   77.23    2.43
  -3   5   1   75.02    2.81
   3   5  -1   76.06    2.91
  -2  -5   1   15.44    0.69
   2  -5  -1   15.69    0.60
   2  -5  -1   14.52    0.69
  -2   5   1   15.35    0.60
  -2   5   1   14.54    0.74
   2   5  -1   15.47    0.73
   2   5  -1   14.97    0.57
  -1  -5   1  119.65    4.21
   1  -5  -1  112.38    3.98
   1  -5  -1  124.70    3.93
  -1  -5   1  118.76    3.98
   1  -5  -1  124.76    3.94
   1   5  -1  116.82    4.23
   1   5  -1  118.24    4.30
  -1   5   1  116.19    3.70
   1   5  -1  114.52    3.65
  -1   5   1  117.71    4.22
   0  -5  -1    8.35    0.48
   0  -5  -1   10.34    0.37
   0  -5   1    9.30    0.49
   0  -5  -1   10.89    0.37
   0   5  -1    9.26    0.37
   0   5  -1    9.26    0.37
   0   5  -1   10.11    0.45
   0   5  -1    8.88    0.52
   0   5   1    9.79    0.41
   0   5   1    8.14    0.51
   1  -5   1    5.33    0.35
  -1  -5  -1    5.19    0.34
  -1  -5  -1    6.34    0.24
  -1  -5  -1    5.86    0.23
   1   5   1    5.62    0.34
   1   5   1    5.51    0.28
  -1   5  -1    5.28    0.26
   1   5   1    5.69    0.39
  -1   5  -1    4.92    0.36
  -2  -5  -1   34.99    1.12
   2  -5   1   29.82    1.25
  -2  -5  -1   31.18    1.24
  -2  -5  -1   32.10    1.11
  -2  -5  -1   30.56    1.33
   2   5   1   31.45    1.12
   2   5   1   32.22    1.36
  -2   5  -1   32.19    1.31
  -2   5  -1   32.04    1.10
   2   5   1   32.41    1.34
  -2   5  -1   33.33    1.28
  -3  -5  -1    8.05    0.47
  -3  -5  -1    8.57    0.36
   3  -5   1    8.08    0.48
   3  -5   1    8.68    0.36
  -3  -5  -1    8.63    0.53
   3   5   1    8.77    0.53
  -3   5  -1    8.04    0.49
   3   5   1    7.83    0.52
  -3   5  -1    8.40    0.40
   3   5   1    8.09    0.40
  -3   5  -1    8.07    0.47
   4  -5   1   16.98    0.84
  -4  -5  -1   19.60    0.93
   4  -5   1   19.42    0.74
  -4  -5  -1   18.09    0.71
  -4  -5  -1   17.82    0.83
   4   5   1   18.06    0.75
  -4   5  -1   19.01    0.86
  -4   5  -1   18.26    0.74
   4   5   1   18.79    0.95
  -4   5  -1   16.86    0.85
   4   5   1   17.70    0.92
  -5  -5  -1    0.13    0.09
   5  -5   1    0.32    0.10
  -5  -5  -1    0.19    0.08
  -5  -5  -1    0.30    0.14
  -5   5  -1    0.15    0.09
   5   5   1    0.18    0.13
   5   5   1    0.28    0.10
  -5   5  -1    0.16    0.11
  -5   5  -1    0.22    0.11
  -6  -5  -1    2.12    0.28
  -6  -5  -1    1.95    0.24
   6  -5   1    1.89    0.20
  -6  -5  -1    1.51    0.17
   6   5   1    1.37    0.29
  -6   5  -1    1.69    0.21
   6   5   1    1.62    0.21
  -6   5  -1    1.40    0.23
  -7  -5  -1    1.93    0.28
  -7  -5  -1    1.70    0.26
  -7  -5  -1    1.71    0.19
   7  -5   1    1.71    0.20
   7   5   1    1.72    0.31
  -7   5  -1    2.02    0.25
  -7   5  -1    1.51    0.25
   7   5   1    1.35    0.21
  -8  -5  -1   -0.07    0.07
   8  -5   1   -0.02    0.09
  -8  -5  -1    0.08    0.09
  -8  -5  -1    0.00    0.11
  -8   5  -1   -0.07    0.08
   8   5   1    0.04    0.09
   8   5   1    0.01    0.15
  -9  -5  -1    1.16    0.24
  -9  -5  -1    1.08    0.18
   9  -5   1    0.99    0.21
  -9  -5  -1    1.47    0.25
  -9   5  -1    1.16    0.26
   9   5   1    0.93    0.21
   9   5   1    1.19    0.33
  -9  -6   1    6.81    0.33
   9   6  -1    6.17    0.48
  -8  -6   1    0.13    0.05
   8  -6  -1    0.02    0.10
  -8  -6   1    0.05    0.11
   8   6  -1   -0.01    0.14
  -8   6   1    0.20    0.13
   8   6  -1    0.08    0.12
  -7  -6   1    0.21    0.14
  -7  -6   1    0.00    0.10
   7  -6  -1    0.06    0.09
  -7   6   1    0.16    0.12
   7   6  -1    0.17    0.11
   7   6  -1   -0.21    0.10
  -7   6   1    0.20    0.12
   6  -6  -1    5.16    0.35
  -6  -6   1    4.67    0.39
  -6  -6   1    5.54    0.48
   6   6  -1    4.41    0.35
  -6   6   1    5.12    0.43
  -6   6   1    5.10    0.38
  -6   6   1    5.75    0.44
   6   6  -1    5.51    0.51
  -5  -6   1    3.08    0.35
   5  -6  -1    3.08    0.31
  -5  -6   1    2.37    0.26
   5  -6  -1    2.48    0.22
   5   6  -1    2.85    0.35
  -5   6   1    2.67    0.30
  -5   6   1    3.27    0.33
  -5   6   1    2.91    0.27
   5   6  -1    2.73    0.25
   4  -6  -1   20.15    0.93
   4  -6  -1   19.42    0.80
  -4  -6   1   19.05    0.99
  -4  -6   1   18.56    0.88
  -4   6   1   20.96    0.98
   4   6  -1   19.43    0.79
   4   6  -1   19.20    1.02
  -4   6   1   19.14    0.81
  -4   6   1   19.67    0.94
   4   6  -1   22.11    1.04
   3  -6  -1    6.12    0.43
  -3  -6   1    5.60    0.45
   3  -6  -1    6.43    0.32
  -3  -6   1    6.74    0.42
  -3   6   1    7.06    0.48
   3   6  -1    6.53    0.46
   3   6  -1    6.70    0.34
  -3   6   1    6.13    0.36
  -3   6   1    6.11    0.43
   3   6  -1    6.83    0.50
  -2  -6   1    0.06    0.08
  -2  -6   1    0.12    0.10
   2  -6  -1    0.10    0.10
   2  -6  -1    0.12    0.05
  -2   6   1    0.14    0.11
   2   6  -1    0.13    0.11
  -2   6   1    0.05    0.07
   2   6  -1    0.29    0.12
   2   6  -1    0.00    0.06
  -1  -6   1   29.09    1.28
  -1  -6   1   28.67    1.21
   1  -6  -1   30.84    1.23
   1  -6  -1   31.66    1.02
   1   6  -1   30.02    1.03
  -1   6   1   29.70    1.07
  -1   6   1   30.34    1.31
   1   6  -1   29.24    1.30
   0  -6   1    1.33    0.19
   0  -6  -1    1.49    0.20
   0   6  -1    1.49    0.13
   0   6   1    1.36    0.14
   0   6   1    1.38    0.22
   0   6  -1    1.22    0.20
   1  -6   1   -0.06    0.07
  -1  -6  -1    0.10    0.08
   1   6   1    0.08    0.07
   1   6   1    0.10    0.10
  -1   6  -1    0.08    0.09
  -1   6  -1    0.02    0.06
  -2  -6  -1    9.50    0.54
  -2  -6  -1   10.16    0.60
   2  -6   1    9.97    0.56
   2   6   1    9.41    0.55
  -2   6  -1    9.57    0.43
   2   6   1    9.42    0.44
   2   6   1    9.69    0.60
  -2   6  -1    9.62    0.57
  -3  -6  -1   22.38    1.06
   3  -6   1   21.74    0.99
  -3  -6  -1   20.97    0.96
   3   6   1   22.28    1.05
  -3   6  -1   22.21    1.01
  -3   6  -1   22.46    1.01
  -3   6  -1   21.78    0.85
   3   6   1   21.30    1.07
   3   6   1   20.99    0.84
  -4  -6  -1    0.17    0.05
  -4  -6  -1    0.18    0.12
   4  -6   1    0.34    0.08
  -4  -6  -1    0.28    0.13
   4  -6   1    0.22    0.12
   4   6   1    0.46    0.17
  -4   6  -1    0.11    0.10
  -4   6  -1    0.33    0.11
  -4   6  -1    0.10    0.11
   4   6   1    0.21    0.10
   4   6   1    0.50    0.18
  -5  -6  -1    4.75    0.42
  -5  -6  -1    4.42    0.37
   5  -6   1    4.33    0.28
  -5  -6  -1    4.67    0.25
  -5   6  -1    4.26    0.32
  -5   6  -1    5.32    0.43
   5   6   1    4.59    0.45
   5   6   1    4.89    0.35
   5   6   1    4.20    0.42
  -6  -6  -1    2.55    0.19
   6  -6   1    2.35    0.21
  -6  -6  -1    3.45    0.36
  -6  -6  -1    2.81    0.31
   6   6   1    2.60    0.34
  -6   6  -1    2.13    0.26
   6   6   1    2.05    0.25
   6   6   1    1.95    0.32
  -6   6  -1    2.04    0.29
  -7  -6  -1    0.98    0.25
  -7  -6  -1    1.28    0.15
  -7  -6  -1    1.47    0.23
   7  -6   1    1.24    0.18
  -7   6  -1    1.07    0.22
  -7   6  -1    1.07    0.25
   7   6   1    1.13    0.23
   7   6   1    0.90    0.25
   7   6   1    1.04    0.29
  -8  -6  -1    3.36    0.36
  -8  -6  -1    3.22    0.25
  -8  -6  -1    3.54    0.40
   8  -6   1    3.07    0.29
   8   6   1    2.73    0.32
   8   6   1    3.40    0.45
  -8   6  -1    4.01    0.37
   8   6   1    2.46    0.35
  -8   6  -1    3.24    0.38
  -9  -6  -1    0.14    0.11
   9   6   1    0.18    0.15
   9   6   1   -0.26    0.10
   8   7  -1    8.49    0.74
  -8   7   1    7.98    0.62
  -7  -7   1    4.91    0.49
   7  -7  -1    3.65    0.30
  -7  -7   1    3.71    0.35
  -7   7   1    4.19    0.42
  -7   7   1    3.31    0.35
   7   7  -1    4.05    0.47
   7   7  -1    4.40    0.49
   7   7  -1    3.88    0.34
  -6  -7   1    0.05    0.12
   6  -7  -1   -0.04    0.08
  -6  -7   1    0.00    0.10
   6   7  -1    0.15    0.11
   6   7  -1   -0.19    0.12
  -6   7   1   -0.07    0.11
   6   7  -1    0.20    0.14
  -6   7   1    0.06    0.09
   5  -7  -1    7.71    0.54
  -5  -7   1    6.51    0.48
   5  -7  -1    7.08    0.38
  -5  -7   1    6.96    0.56
  -5   7   1    7.18    0.45
  -5   7   1    7.52    0.54
   5   7  -1    7.05    0.59
   5   7  -1    7.12    0.43
  -5   7   1    7.34    0.54
   5   7  -1    8.07    0.61
   4  -7  -1    0.12    0.07
  -4  -7   1    0.28    0.12
  -4  -7   1    0.16    0.13
   4  -7  -1    0.08    0.12
   4   7  -1    0.15    0.09
  -4   7   1    0.14    0.13
  -4   7   1    0.08    0.09
   4   7  -1    0.18    0.15
  -4   7   1   -0.01    0.09
   4   7  -1   -0.17    0.09
   3  -7  -1    0.64    0.18
  -3  -7   1    0.73    0.20
  -3  -7   1    0.34    0.14
   3  -7  -1    0.47    0.07
   3   7  -1    0.52    0.12
  -3   7   1    0.41    0.12
   3   7  -1    0.60    0.20
  -3   7   1    0.55    0.18
  -3   7   1    0.31    0.14
  -2  -7   1    4.01    0.38
   2  -7  -1    4.14    0.36
  -2  -7   1    3.30    0.32
   2   7  -1    4.18    0.40
  -2   7   1    4.04    0.28
   2   7  -1    4.28    0.26
  -2   7   1    4.75    0.41
   1  -7  -1    5.85    0.42
  -1  -7   1    5.82    0.42
   1   7  -1    6.07    0.31
  -1   7   1    5.56    0.33
  -1   7   1    6.42    0.48
   1   7  -1    5.26    0.45
   0  -7  -1   10.04    0.58
   0  -7   1   10.54    0.59
   0   7  -1   10.55    0.63
   0   7   1   10.16    0.64
   0   7   1    9.28    0.46
   0   7  -1    9.96    0.44
   1  -7   1    4.72    0.39
  -1  -7  -1    5.45    0.41
   1   7   1    5.77    0.47
   1   7   1    5.95    0.33
  -1   7  -1    6.08    0.31
  -1   7  -1    5.99    0.45
  -2  -7  -1    0.80    0.18
   2  -7   1    1.42    0.22
  -2   7  -1    0.82    0.20
   2   7   1    0.82    0.15
  -2   7  -1    0.90    0.14
   2   7   1    0.65    0.21
  -3  -7  -1    1.36    0.24
  -3  -7  -1    1.36    0.21
   3  -7   1    1.58    0.24
   3   7   1    1.38    0.17
  -3   7  -1    1.64    0.24
   3   7   1    0.98    0.24
  -3   7  -1    1.41    0.17
  -3   7  -1    1.45    0.23
  -4  -7  -1    0.45    0.17
   4  -7   1    0.82    0.21
  -4  -7  -1    0.44    0.15
   4   7   1    0.65    0.20
  -4   7  -1    0.63    0.15
   4   7   1    0.48    0.14
  -4   7  -1    0.54    0.19
  -4   7  -1    0.61    0.18
  -5  -7  -1    0.92    0.21
  -5  -7  -1    1.36    0.24
   5  -7   1    1.22    0.11
   5   7   1    1.18    0.19
   5   7   1    1.05    0.26
   5   7   1    1.15    0.27
  -5   7  -1    1.28    0.26
  -5   7  -1    1.09    0.20
   6  -7   1    8.07    0.41
  -6  -7  -1    8.68    0.65
  -6  -7  -1    8.59    0.59
   6   7   1    9.24    0.69
  -6   7  -1    8.82    0.63
  -6   7  -1    9.14    0.54
   6   7   1    8.37    0.52
   6   7   1    8.91    0.69
  -7  -7  -1   13.79    0.80
  -7  -7  -1   11.81    0.82
   7  -7   1   12.63    0.60
  -7   7  -1   12.81    0.72
   7   7   1   12.01    0.69
   7   7   1   13.78    0.89
   7   7   1   13.72    0.93
  -7   7  -1   13.83    0.85
  -8  -7  -1    0.18    0.13
  -8  -7  -1    0.14    0.11
  -8   7  -1    0.20    0.13
   8   7   1    0.09    0.13
   8   7   1    0.16    0.15
   8   7   1    0.06    0.10
  -7  -8   1   14.75    0.87
  -7   8   1   17.28    0.99
  -7   8   1   16.81    0.86
   7   8  -1   17.08    1.08
  -6  -8   1    7.39    0.55
   6  -8  -1    7.80    0.39
  -6  -8   1    8.25    0.66
   6   8  -1    7.96    0.50
  -6   8   1    8.57    0.64
   6   8  -1    7.85    0.67
  -6   8   1    7.96    0.52
   5  -8  -1   13.31    0.79
  -5  -8   1   12.24    0.81
  -5  -8   1   12.19    0.72
   5  -8  -1   11.85    0.49
   5   8  -1   10.56    0.80
  -5   8   1   12.44    0.77
   5   8  -1   11.79    0.61
  -5   8   1   12.36    0.64
  -4  -8   1    1.59    0.24
   4  -8  -1    2.06    0.28
  -4  -8   1    1.95    0.29
  -4   8   1    2.35    0.25
   4   8  -1    2.57    0.23
  -4   8   1    3.11    0.36
  -4   8   1    2.35    0.31
   4   8  -1    2.41    0.34
   3  -8  -1    1.96    0.27
  -3  -8   1    2.28    0.30
  -3  -8   1    2.17    0.26
  -3   8   1    2.12    0.28
  -3   8   1    2.15    0.31
   3   8  -1    2.15    0.32
  -3   8   1    1.95    0.22
   3   8  -1    2.14    0.20
   2  -8  -1   19.03    0.96
  -2  -8   1   18.07    0.93
   2   8  -1   20.27    1.06
   2   8  -1   19.31    0.76
  -2   8   1   19.87    1.04
  -2   8   1   18.59    0.80
   1  -8  -1   24.93    1.15
  -1  -8   1   23.55    1.13
  -1   8   1   25.23    0.97
   1   8  -1   25.99    1.26
   1   8  -1   24.70    0.93
  -1   8   1   26.90    1.27
   0  -8  -1   22.87    1.08
   0  -8   1   21.73    1.06
   0   8   1   22.73    0.90
   0   8  -1   22.92    0.87
   0   8  -1   24.21    1.17
   0   8   1   23.72    1.18
  -1  -8  -1   21.42    1.05
   1  -8   1   20.70    1.05
  -1   8  -1   23.17    0.87
   1   8   1   23.54    1.17
  -1   8  -1   24.78    1.16
   1   8   1   21.53    0.88
  -2  -8  -1    5.70    0.44
   2  -8   1    5.90    0.46
   2   8   1    6.34    0.52
  -2   8  -1    5.93    0.35
  -2   8  -1    6.49    0.51
  -2   8  -1    5.58    0.47
   2   8   1    5.88    0.36
   3  -8   1   18.48    0.97
  -3  -8  -1   18.74    0.94
  -3   8  -1   18.18    0.98
  -3   8  -1   20.15    1.01
   3   8   1   18.62    0.80
  -3   8  -1   17.94    0.79
   3   8   1   20.14    1.07
  -4  -8  -1    0.17    0.13
   4  -8   1    0.38    0.17
  -4  -8  -1    0.18    0.13
   4   8   1    0.49    0.19
   4   8   1    0.32    0.13
  -4   8  -1    0.59    0.19
  -4   8  -1    0.32    0.13
  -5  -8  -1    1.25    0.25
  -5  -8  -1    1.33    0.30
  -5   8  -1    1.23    0.22
  -5   8  -1    1.08    0.26
   5   8   1    1.50    0.21
   5   8   1    1.23    0.30
  -6  -8  -1   10.49    0.75
  -6  -8  -1    9.44    0.66
   6   8   1   10.25    0.59
   6   8   1    9.20    0.73
  -6   8  -1   10.08    0.60
  -6   8  -1   10.79    0.74
  -7  -8  -1    1.24    0.26
   5  -9  -1   28.13    1.35
  -5  -9   1   27.74    1.29
  -5   9   1   28.26    1.17
  -5   9   1   26.90    1.35
   5   9  -1   24.63    1.08
   4  -9  -1    0.50    0.18
  -4  -9   1    0.34    0.16
  -4  -9   1    0.18    0.15
  -4   9   1    0.59    0.21
  -4   9   1    0.48    0.15
   4   9  -1    0.48    0.21
   4   9  -1    0.33    0.12
  -4   9   1    0.22    0.16
  -3  -9   1    7.31    0.54
   3  -9  -1    7.38    0.56
   3   9  -1    7.07    0.60
   3   9  -1    6.87    0.40
  -3   9   1    6.44    0.43
  -3   9   1    6.97    0.56
  -3   9   1    8.15    0.61
  -2  -9   1    1.70    0.27
   2  -9  -1    2.21    0.30
  -2   9   1    1.88    0.22
   2   9  -1    2.46    0.22
   2   9  -1    1.89    0.30
  -2   9   1    2.09    0.32
   1  -9  -1    4.06    0.40
  -1  -9   1    4.82    0.43
  -1   9   1    4.53    0.46
   1   9  -1    4.51    0.30
   1   9  -1    4.85    0.47
  -1   9   1    4.92    0.34
   0  -9   1   18.37    0.97
   0  -9  -1   18.58    0.98
   0   9   1   19.40    1.08
   0   9  -1   19.54    0.78
   0   9   1   19.00    0.81
   0   9  -1   18.82    1.05
   1  -9   1    0.54    0.18
  -1  -9  -1    0.84    0.22
   1   9   1    0.87    0.25
  -1   9  -1    0.91    0.15
  -1   9  -1    0.83    0.22
   1   9   1    0.57    0.14
   2  -9   1    9.53    0.65
  -2  -9  -1   10.26    0.67
  -2   9  -1   10.46    0.69
   2   9   1    9.14    0.51
  -2   9  -1   10.40    0.71
  -2   9  -1   10.05    0.51
   2   9   1   10.92    0.75
   3  -9   1    3.71    0.39
  -3  -9  -1    4.03    0.39
  -3   9  -1    3.48    0.30
  -3   9  -1    4.34    0.44
   3   9   1    4.13    0.45
   3   9   1    4.42    0.32
  -4  -9  -1    2.93    0.35
   4  -9   1    4.69    0.45
  -4   9  -1    3.89    0.42
   4   9   1    3.61    0.31
  -4   9  -1    4.17    0.33
   4   9   1    3.95    0.45
  -5  -9  -1    6.39    0.52
  -3  10   1    6.04    0.54
  -2 -10   1    4.00    0.40
   2 -10  -1    3.17    0.38
   2  10  -1    3.81    0.29
   2  10  -1    3.94    0.44
  -2  10   1    4.47    0.46
  -2  10   1    3.70    0.31
  -1 -10   1    4.70    0.45
   1 -10  -1    5.09    0.48
  -1  10   1    4.38    0.34
   1  10  -1    5.13    0.34
   1  10  -1    5.63    0.53
  -1  10   1    6.01    0.55
   0 -10  -1    4.40    0.43
   0 -10   1    4.06    0.42
   0  10   1    4.07    0.32
   0  10  -1    4.63    0.32
   0  10   1    5.20    0.51
   0  10  -1    5.25    0.51
   1 -10   1   14.78    0.88
  -1 -10  -1   13.81    0.85
  -1  10  -1   14.37    0.68
   1  10   1   14.87    0.96
  -1  10  -1   16.59    0.98
   1  10   1   14.73    0.69
  -2 -10  -1    0.06    0.10
  -2  10  -1    0.04    0.12
   2  10   1    0.07    0.11
 -11   0   2    0.22    0.13
 -10   0   2    6.80    0.53
  10   0  -2    6.52    0.59
  -9   0   2    1.08    0.24
   9   0  -2    0.77    0.22
  -9   0   2    1.25    0.25
  -8   0   2   21.04    0.97
  -8   0   2   20.02    1.01
   8   0  -2   20.45    1.08
   7   0  -2    0.51    0.15
  -7   0   2    0.59    0.16
  -7   0   2    0.43    0.13
  -7   0   2    0.68    0.18
   7   0  -2    0.62    0.18
   6   0  -2   76.98    2.76
  -6   0   2   75.94    2.85
   6   0  -2   79.09    2.99
   6   0  -2   80.91    2.57
  -6   0   2   73.32    2.75
  -6   0   2   77.85    2.67
  -5   0   2   96.72    3.01
  -5   0   2   96.28    3.16
   5   0  -2   95.13    3.26
  -5   0   2   87.81    3.35
   5   0  -2   96.24    3.01
   5   0  -2   91.33    3.51
  -4   0   2   61.27    1.95
   4   0  -2   59.90    1.95
   4   0  -2   63.02    2.29
  -4   0   2   59.33    2.19
  -4   0   2   59.42    2.03
   4   0  -2   59.35    2.10
  -4   0   2   57.42    2.10
  -3   0   2    4.09    0.21
  -3   0   2    3.82    0.20
  -3   0   2    3.78    0.25
   3   0  -2    3.59    0.20
  -3   0   2    3.55    0.21
   3   0  -2    3.96    0.22
   3   0  -2    3.90    0.25
  -2   0   2   98.32    3.64
   2   0  -2  101.75    3.65
  -2   0   2  102.11    3.39
   2   0  -2  102.08    3.13
  -2   0   2  105.19    3.27
  -1   0   2  602.21   21.13
   1   0  -2  681.70   19.04
  -1   0   2  686.89   22.09
  -1   0   2  554.77   20.59
   0   0  -2   38.12    1.20
   0   0   2   37.34    1.41
   0   0   2   39.52    1.30
   1   0   2  577.31   19.72
  -1   0  -2  542.36   16.99
   1   0   2  601.00   18.38
  -1   0  -2  531.33   17.87
   2   0   2   50.07    1.92
  -2   0  -2   49.94    1.64
  -2   0  -2   50.95    1.77
  -2   0  -2   51.65    1.75
   2   0   2   53.05    1.64
   2   0   2   51.95    1.78
  -2   0  -2   52.89    1.78
  -3   0  -2   37.12    1.30
   3   0   2   33.65    1.28
  -3   0  -2   33.64    1.29
   3   0   2   36.52    1.42
  -3   0  -2   36.34    1.29
   3   0   2   35.75    1.19
   4   0   2  135.92    4.17
   4   0   2  134.57    4.88
  -4   0  -2  135.33    4.19
   4   0   2  129.82    4.51
  -4   0  -2  132.97    4.58
  -4   0  -2  130.72    4.42
  -5   0  -2  106.54    3.33
  -5   0  -2  105.24    3.63
  -5   0  -2  103.72    3.52
  -5   0  -2  100.57    3.58
   5   0   2  101.84    3.57
   5   0   2  102.56    3.30
   5   0   2  101.46    3.88
  -6   0  -2  143.21    4.91
   6   0   2  138.96    4.99
   6   0   2  148.10    5.43
  -6   0  -2  151.79    5.09
   7   0   2  140.16    5.33
   7   0   2  142.67    4.91
  -7   0  -2  146.51    4.94
  -7   0  -2  135.36    4.81
  -8   0  -2    3.14    0.32
   8   0   2    2.78    0.34
  -8   0  -2    2.83    0.31
   9   0   2   34.82    1.70
  -9   0  -2   34.49    1.52
  10   0   2    0.23    0.15
 -10   0  -2    0.37    0.16
  11   1  -2    1.28    0.32
 -10  -1   2    2.09    0.28
  10   1  -2    1.79    0.32
  -9  -1   2   20.36    0.98
   9  -1  -2   19.28    1.07
  -9  -1   2   18.91    1.03
   9   1  -2   19.77    1.13
  -9   1   2   20.46    1.00
  -8  -1   2    6.03    0.48
   8  -1  -2    5.82    0.47
  -8  -1   2    6.79    0.46
   8   1  -2    6.19    0.53
  -8   1   2    6.74    0.44
  -8   1   2    5.69    0.45
   8   1  -2    6.10    0.41
  -8   1   2    6.57    0.46
  -7  -1   2  109.89    3.81
   7  -1  -2  102.57    4.09
  -7  -1   2  110.85    3.70
   7  -1  -2  107.77    3.82
  -7  -1   2  107.26    3.96
   7   1  -2  110.20    3.54
  -7   1   2  106.44    3.92
   7   1  -2  106.27    4.16
  -7   1   2  106.40    3.83
  -7   1   2  114.39    3.72
   6  -1  -2   49.34    1.62
  -6  -1   2   42.36    1.70
  -6  -1   2   45.55    1.81
  -6  -1   2   46.82    1.66
   6  -1  -2   44.62    1.72
   6  -1  -2   47.18    1.86
   6   1  -2   44.49    1.89
  -6   1   2   44.78    1.78
  -6   1   2   44.70    1.72
   6   1  -2   46.45    1.60
  -6   1   2   45.36    1.67
  -5  -1   2    3.78    0.27
  -5  -1   2    4.77    0.28
   5  -1  -2    3.97    0.28
   5  -1  -2    4.39    0.31
   5  -1  -2    4.90    0.29
  -5  -1   2    3.40    0.29
   5   1  -2    4.31    0.27
   5   1  -2    4.02    0.28
   5   1  -2    3.98    0.33
  -5   1   2    4.56    0.31
  -5   1   2    4.40    0.28
  -5   1   2    3.70    0.28
   4  -1  -2   23.34    0.92
  -4  -1   2   24.67    0.88
  -4  -1   2   23.34    0.91
   4  -1  -2   23.03    0.85
   4  -1  -2   24.65    0.99
  -4  -1   2   22.99    0.98
  -4   1   2   23.70    0.93
  -4   1   2   23.36    0.86
   4   1  -2   23.82    1.03
   4   1  -2   23.68    0.85
  -4   1   2   22.17    0.96
  -4   1   2   24.67    0.90
   4   1  -2   24.41    0.91
  -3  -1   2   31.05    1.24
   3  -1  -2   32.38    1.24
  -3  -1   2   34.94    1.13
   3  -1  -2   31.94    1.09
  -3  -1   2   31.75    1.15
   3  -1  -2   31.52    1.18
  -3   1   2   30.20    1.22
  -3   1   2   33.79    1.09
   3   1  -2   32.30    1.29
   3   1  -2   32.67    1.07
  -3   1   2   32.39    1.18
  -3   1   2   34.38    1.14
  -2  -1   2  169.35    5.43
  -2  -1   2  158.81    5.87
   2  -1  -2  162.26    5.46
   2  -1  -2  158.76    5.04
  -2  -1   2  164.97    5.63
  -2  -1   2  168.26    5.28
   2  -1  -2  171.01    5.83
   2  -1  -2  163.87    5.29
  -2   1   2  162.04    5.82
  -2   1   2  169.48    5.47
  -2   1   2  170.67    5.05
   2   1  -2  161.40    5.02
  -2   1   2  164.65    5.62
  -2   1   2  165.38    5.29
   1  -1  -2  240.07    7.56
   1  -1  -2  237.73    7.20
   1  -1  -2  238.78    7.79
  -1  -1   2  243.88    8.00
  -1  -1   2  238.07    8.36
  -1  -1   2  253.22    7.55
  -1   1   2  228.93    7.79
   1   1  -2  230.28    7.16
  -1   1   2  239.05    7.20
   1   1  -2  216.67    7.16
  -1   1   2  242.71    8.32
  -1   1   2  240.32    8.01
   0  -1  -2   45.18    1.52
   0  -1  -2   44.03    1.47
   0  -1   2   44.83    1.47
   0  -1   2   46.07    1.54
   0  -1   2   45.18    1.63
   0   1   2   45.64    1.62
   0   1   2   45.61    1.40
   0   1   2   43.53    1.56
   0   1  -2   43.59    1.47
   1  -1   2  642.37   21.36
  -1  -1  -2  611.13   18.42
  -1  -1  -2  612.70   19.38
  -1  -1  -2  591.83   19.93
  -1  -1  -2  661.25   20.43
   1  -1   2  603.94   19.90
   1   1   2  583.77   18.42
   1   1   2  622.91   21.38
   1   1   2  605.26   19.93
   1   1   2  603.75   20.43
  -1   1  -2  566.19   18.40
  -1   1  -2  620.01   19.38
  -2  -1  -2    0.72    0.09
  -2  -1  -2    0.80    0.10
   2  -1   2    1.11    0.10
  -2  -1  -2    0.73    0.09
   2  -1   2    0.97    0.12
  -2  -1  -2    0.82    0.09
  -2   1  -2    0.67    0.10
  -2   1  -2    0.61    0.08
   2   1   2    0.65    0.09
  -2   1  -2    0.74    0.07
   2   1   2    0.51    0.11
   2   1   2    0.83    0.09
   3  -1   2    3.71    0.20
   3  -1   2    3.55    0.26
  -3  -1  -2    2.94    0.22
  -3  -1  -2    3.12    0.22
  -3  -1  -2    3.41    0.24
  -3  -1  -2    3.44    0.21
   3  -1   2    3.60    0.22
  -3   1  -2    3.23    0.21
   3   1   2    3.60    0.22
  -3   1  -2    3.31    0.24
  -3   1  -2    3.17    0.22
   3   1   2    2.90    0.22
  -3   1  -2    3.45    0.19
   3   1   2    3.16    0.26
  -4  -1  -2   24.38    0.96
  -4  -1  -2   23.27    0.95
  -4  -1  -2   23.28    0.95
   4  -1   2   22.89    0.94
   4  -1   2   25.89    0.88
   4  -1   2   24.14    1.04
   4   1   2   24.14    0.89
   4   1   2   23.13    0.95
  -4   1  -2   23.22    0.88
  -4   1  -2   24.52    0.97
  -4   1  -2   24.10    0.92
   4   1   2   23.98    1.07
  -4   1  -2   25.04    0.96
   5  -1   2   51.73    2.07
  -5  -1  -2   48.98    1.90
  -5  -1  -2   52.08    1.93
  -5  -1  -2   57.15    1.79
   5  -1   2   52.16    1.90
  -5  -1  -2   49.75    1.89
  -5   1  -2   53.25    1.92
   5   1   2   52.19    1.77
   5   1   2   52.35    2.11
   5   1   2   50.97    1.91
  -5   1  -2   52.02    1.90
  -5   1  -2   51.14    1.77
  -6  -1  -2   58.28    2.20
  -6  -1  -2   56.71    2.17
  -6  -1  -2   58.70    2.22
   6  -1   2   59.24    2.38
   6  -1   2   56.53    2.18
  -6   1  -2   64.35    2.06
   6   1   2   64.14    2.05
   6   1   2   57.46    2.42
   6   1   2   59.71    2.20
  -6   1  -2   61.00    2.19
  -6   1  -2   57.41    2.18
   7  -1   2   27.54    1.33
  -7  -1  -2   29.47    1.23
  -7  -1  -2   27.02    1.22
  -7  -1  -2   30.90    1.25
   7  -1   2   28.19    1.22
   7   1   2   28.03    1.38
  -7   1  -2   30.08    1.25
   8  -1   2   20.26    1.09
  -8  -1  -2   19.20    0.98
  -8  -1  -2   21.28    1.00
   8  -1   2   22.49    1.01
   8   1   2   18.42    1.09
  -8   1  -2   20.39    1.00
   9  -1   2    0.62    0.19
  -9  -1  -2    0.74    0.20
   9  -1   2    1.20    0.28
  -9  -1  -2    0.87    0.21
   9   1   2    0.98    0.26
  -9   1  -2    0.74    0.20
 -10  -1  -2    2.40    0.31
 -10  -1  -2    2.43    0.31
  10   1   2    2.37    0.36
 -10   1  -2    2.10    0.30
 -10  -2   2    5.34    0.43
 -10  -2   2    4.83    0.47
  10   2  -2    5.61    0.56
  -9  -2   2    0.76    0.22
  -9  -2   2    0.16    0.11
   9   2  -2    0.39    0.19
  -8  -2   2   20.81    1.05
   8  -2  -2   21.22    0.99
  -8  -2   2   19.87    0.93
   8   2  -2   20.30    0.91
  -8   2   2   21.11    1.01
   8   2  -2   19.18    1.11
  -8   2   2   19.79    0.94
   7  -2  -2    8.14    0.52
   7  -2  -2    7.89    0.49
  -7  -2   2    8.16    0.47
  -7  -2   2    7.66    0.46
  -7  -2   2    8.20    0.54
   7   2  -2    7.58    0.45
   7   2  -2    7.33    0.56
  -7   2   2    7.62    0.51
  -7   2   2    8.14    0.49
   6  -2  -2    2.00    0.23
   6  -2  -2    2.52    0.25
  -6  -2   2    3.04    0.29
  -6  -2   2    2.75    0.24
  -6  -2   2    2.98    0.24
   6   2  -2    2.46    0.30
  -6   2   2    2.53    0.26
   6   2  -2    2.46    0.23
  -6   2   2    2.96    0.25
  -6   2   2    2.26    0.24
  -6   2   2    3.01    0.25
   5  -2  -2    0.65    0.14
  -5  -2   2    0.73    0.16
   5  -2  -2    0.61    0.12
  -5  -2   2    0.88    0.12
  -5  -2   2    0.81    0.12
   5  -2  -2    1.02    0.13
   5   2  -2    0.87    0.13
  -5   2   2    0.67    0.13
  -5   2   2    0.92    0.15
  -5   2   2    0.78    0.13
  -5   2   2    0.66    0.14
   5   2  -2    0.67    0.17
   4  -2  -2    5.67    0.29
  -4  -2   2    4.82    0.27
  -4  -2   2    6.04    0.27
   4  -2  -2    5.77    0.31
  -4  -2   2    4.93    0.34
   4  -2  -2    4.80    0.30
  -4  -2   2    5.73    0.29
   4   2  -2    5.28    0.27
  -4   2   2    5.13    0.31
  -4   2   2    4.90    0.33
   4   2  -2    4.66    0.35
  -4   2   2    5.15    0.30
  -4   2   2    5.34    0.29
   3  -2  -2   11.90    0.47
   3  -2  -2   11.70    0.51
  -3  -2   2   12.18    0.49
  -3  -2   2   11.40    0.56
  -3  -2   2   12.65    0.46
   3  -2  -2   10.81    0.49
   3  -2  -2   12.36    0.50
  -3  -2   2   12.22    0.47
   3   2  -2   11.04    0.57
  -3   2   2   11.94    0.48
   3   2  -2   11.91    0.45
  -3   2   2   11.14    0.54
  -3   2   2   11.31    0.49
  -3   2   2   12.23    0.52
  -2  -2   2   13.20    0.57
   2  -2  -2   12.24    0.51
  -2  -2   2   12.84    0.43
  -2  -2   2   13.45    0.50
   2  -2  -2   13.01    0.49
  -2  -2   2   11.97    0.57
   2  -2  -2   12.64    0.50
  -2   2   2   13.43    0.48
   2   2  -2   13.24    0.44
   2   2  -2   11.66    0.56
  -2   2   2   13.16    0.52
  -2   2   2   11.86    0.55
   2   2  -2   12.47    0.43
  -1  -2   2  743.16   25.07
  -1  -2   2  696.45   24.00
   1  -2  -2  721.83   22.74
   1  -2  -2  732.54   23.38
  -1  -2   2  752.20   22.73
   1   2  -2  687.64   25.06
  -1   2   2  679.54   21.61
   0  -2   2  570.45   18.54
   0  -2   2  601.33   19.37
   0  -2   2  575.93   17.58
   0  -2  -2  553.96   18.06
   0  -2  -2  530.10   17.58
   0   2   2  521.01   16.70
   0   2   2  534.42   19.34
   0   2   2  536.72   18.56
   1  -2   2  164.38    5.11
  -1  -2  -2  148.92    5.38
   1  -2   2  168.08    5.59
   1  -2   2  164.99    5.15
  -1  -2  -2  152.53    5.11
  -1  -2  -2  160.49    5.22
   1   2   2  155.94    4.84
   1   2   2  151.43    5.39
  -1   2  -2  154.62    5.34
   1   2   2  161.94    5.63
  -1   2  -2  159.89    4.80
  -1   2  -2  155.48    5.11
  -1   2  -2  153.86    4.79
  -2  -2  -2    1.32    0.12
  -2  -2  -2    1.74    0.15
   2  -2   2    1.49    0.14
   2  -2   2    1.34    0.11
   2  -2   2    1.74    0.11
  -2  -2  -2    1.29    0.14
  -2   2  -2    1.34    0.14
  -2   2  -2    1.28    0.11
   2   2   2    1.27    0.15
   2   2   2    1.30    0.13
  -2   2  -2    1.27    0.11
   2   2   2    1.46    0.15
   2   2   2    1.56    0.13
   3  -2   2   23.35    0.95
  -3  -2  -2   22.31    0.92
  -3  -2  -2   23.20    0.90
  -3  -2  -2   23.02    0.89
   3  -2   2   21.88    0.86
  -3   2  -2   23.04    0.87
   3   2   2   23.57    0.90
   3   2   2   23.32    0.83
  -3   2  -2   23.73    0.82
   3   2   2   21.93    0.99
   4  -2   2   30.92    1.23
  -4  -2  -2   34.89    1.16
  -4  -2  -2   31.59    1.25
  -4  -2  -2   33.67    1.30
  -4  -2  -2   31.76    1.25
   4  -2   2   33.23    1.35
  -4   2  -2   32.91    1.27
  -4   2  -2   34.39    1.26
  -4   2  -2   33.88    1.17
  -4   2  -2   33.73    1.24
   4   2   2   31.26    1.40
   4   2   2   34.84    1.18
   4   2   2   33.50    1.27
  -5  -2  -2    1.99    0.21
  -5  -2  -2    1.99    0.20
   5  -2   2    1.91    0.20
  -5  -2  -2    2.54    0.24
   5  -2   2    2.32    0.24
   5   2   2    2.45    0.22
  -5   2  -2    2.48    0.21
  -5   2  -2    2.19    0.19
  -5   2  -2    2.40    0.24
   5   2   2    1.81    0.24
   6  -2   2   17.95    0.91
  -6  -2  -2   19.48    0.86
  -6  -2  -2   18.03    0.86
   6  -2   2   19.26    0.84
  -6  -2  -2   17.57    0.85
  -6   2  -2   18.50    0.79
   6   2   2   19.10    0.80
  -6   2  -2   19.71    0.90
   6   2   2   16.82    0.95
   7  -2   2   12.17    0.64
  -7  -2  -2   10.14    0.63
  -7  -2  -2   12.22    0.65
  -7  -2  -2   12.41    0.67
   7  -2   2   11.99    0.71
   7   2   2   12.36    0.62
  -7   2  -2   10.41    0.65
   7   2   2   11.24    0.75
   8  -2   2    0.50    0.16
   8  -2   2    0.33    0.14
  -8  -2  -2    0.56    0.17
  -8  -2  -2    0.44    0.16
  -8   2  -2    0.29    0.14
   8   2   2    0.35    0.19
  -9  -2  -2    0.59    0.18
   9  -2   2    0.69    0.19
  -9  -2  -2    0.41    0.16
   9   2   2    0.26    0.18
  -9   2  -2    0.48    0.18
 -10  -2  -2    6.58    0.53
  10  -2   2    6.48    0.53
 -10  -2  -2    7.50    0.55
 -10   2  -2    6.21    0.53
  10   2   2    7.13    0.65
 -10  -3   2    0.27    0.14
  10  -3  -2    0.23    0.14
 -10  -3   2    0.29    0.14
  10   3  -2    0.44    0.24
  -9  -3   2    3.40    0.38
  -9  -3   2    3.32    0.31
   9  -3  -2    3.66    0.36
   9   3  -2    2.67    0.29
   9   3  -2    2.80    0.40
  -8  -3   2    0.23    0.11
  -8  -3   2    0.26    0.15
   8  -3  -2    0.13    0.13
  -8   3   2    0.33    0.14
   8   3  -2    0.25    0.12
   8   3  -2    0.41    0.21
  -8   3   2    0.49    0.15
  -7  -3   2   16.35    0.87
   7  -3  -2   15.82    0.78
  -7  -3   2   15.64    0.72
  -7  -3   2   15.74    0.75
  -7   3   2   16.45    0.82
   7   3  -2   15.66    0.72
  -7   3   2   15.52    0.78
   7   3  -2   14.68    0.90
   6  -3  -2    4.03    0.31
  -6  -3   2    3.51    0.28
  -6  -3   2    3.17    0.32
  -6  -3   2    3.55    0.26
  -6   3   2    3.56    0.28
  -6   3   2    3.20    0.30
   6   3  -2    3.89    0.27
   6   3  -2    3.32    0.36
  -6   3   2    3.33    0.29
  -5  -3   2   11.92    0.52
  -5  -3   2   12.56    0.56
   5  -3  -2   10.87    0.56
  -5   3   2   11.47    0.61
  -5   3   2   12.14    0.58
   5   3  -2   12.20    0.52
  -5   3   2   12.44    0.55
   5   3  -2   10.47    0.65
  -4  -3   2   34.22    1.22
  -4  -3   2   34.85    1.16
   4  -3  -2   33.59    1.25
  -4  -3   2   32.97    1.16
   4  -3  -2   30.90    1.23
  -4  -3   2   32.35    1.34
   4   3  -2   32.98    1.13
  -4   3   2   31.35    1.31
  -4   3   2   32.17    1.23
  -4   3   2   32.54    1.16
  -4   3   2   33.98    1.26
   4   3  -2   29.78    1.38
  -3  -3   2    1.75    0.16
  -3  -3   2    1.69    0.09
  -3  -3   2    1.59    0.09
   3  -3  -2    1.78    0.16
   3  -3  -2    1.86    0.11
   3  -3  -2    1.68    0.16
  -3   3   2    1.37    0.17
  -3   3   2    1.57    0.15
   3   3  -2    1.58    0.12
   3   3  -2    1.47    0.12
   3   3  -2    1.64    0.19
  -3   3   2    1.80    0.16
  -3   3   2    1.73    0.16
   2  -3  -2    2.12    0.17
  -2  -3   2    2.44    0.18
   2  -3  -2    1.61    0.15
  -2  -3   2    2.40    0.21
   2   3  -2    2.02    0.11
   2   3  -2    2.13    0.20
  -2   3   2    2.12    0.15
  -2   3   2    2.44    0.17
   2   3  -2    2.02    0.12
  -2   3   2    2.14    0.20
  -1  -3   2  275.00    8.72
   1  -3  -2  267.54    8.73
   1  -3  -2  265.83    8.93
  -1  -3   2  274.91    9.22
  -1  -3   2  289.06    9.61
   1   3  -2  264.09    9.59
  -1   3   2  271.89    8.27
  -1   3   2  263.35    9.23
   0  -3   2  106.12    3.58
   0  -3  -2   99.23    3.44
   0  -3  -2   99.24    3.39
   0  -3   2  109.52    3.70
   0  -3   2  104.52    3.40
   0   3   2  103.09    3.68
   0   3   2  103.75    3.20
   0   3   2  101.90    3.61
   0   3  -2   99.81    3.58
  -1  -3  -2    0.03    0.04
   1  -3   2   -0.01    0.04
   1  -3   2    0.05    0.06
  -1  -3  -2    0.00    0.05
  -1  -3  -2    0.08    0.06
  -1   3  -2    0.08    0.06
  -1   3  -2    0.22    0.07
  -1   3  -2    0.04    0.03
   1   3   2    0.00    0.04
   1   3   2    0.02    0.06
   1   3   2    0.02    0.05
  -1   3  -2    0.04    0.03
  -2  -3  -2   20.56    0.78
   2  -3   2   20.07    0.77
  -2  -3  -2   18.85    0.73
   2  -3   2   19.72    0.69
   2  -3   2   18.01    0.77
  -2  -3  -2   18.55    0.81
   2   3   2   19.44    0.82
  -2   3  -2   18.54    0.76
   2   3   2   20.07    0.71
  -2   3  -2   17.31    0.76
   2   3   2   18.58    0.84
  -2   3  -2   19.35    0.67
  -3  -3  -2   15.76    0.69
   3  -3   2   16.88    0.69
  -3  -3  -2   15.16    0.72
  -3  -3  -2   16.28    0.66
   3  -3   2   16.74    0.63
   3  -3   2   15.77    0.63
   3   3   2   14.76    0.67
  -3   3  -2   15.40    0.61
  -3   3  -2   15.83    0.67
   3   3   2   15.17    0.76
   3   3   2   17.48    0.64
   4  -3   2    1.15    0.16
  -4  -3  -2    0.92    0.15
   4  -3   2    0.93    0.12
  -4  -3  -2    1.17    0.17
  -4  -3  -2    0.78    0.13
   4   3   2    0.84    0.19
  -4   3  -2    0.86    0.15
   4   3   2    1.07    0.15
  -4   3  -2    0.93    0.14
  -4   3  -2    1.03    0.14
  -5  -3  -2    2.32    0.22
   5  -3   2    2.16    0.20
  -5  -3  -2    2.40    0.24
   5  -3   2    2.37    0.23
  -5  -3  -2    2.08    0.23
   5   3   2    2.10    0.27
  -5   3  -2    2.15    0.24
   5   3   2    2.17    0.21
  -5   3  -2    2.24    0.21
  -5   3  -2    1.91    0.19
  -6  -3  -2    0.26    0.11
   6  -3   2    0.22    0.11
  -6  -3  -2    0.25    0.11
  -6  -3  -2    0.14    0.11
   6   3   2    0.19    0.11
  -6   3  -2    0.15    0.10
   6   3   2    0.47    0.18
  -6   3  -2    0.28    0.13
  -7  -3  -2    9.85    0.59
  -7  -3  -2    8.25    0.55
  -7  -3  -2    8.70    0.53
   7  -3   2    8.94    0.52
   7   3   2    8.96    0.66
  -7   3  -2    7.71    0.55
   7   3   2    8.62    0.51
  -7   3  -2    8.93    0.51
   8  -3   2    2.37    0.27
  -8  -3  -2    2.88    0.30
  -8  -3  -2    2.49    0.30
   8   3   2    2.46    0.36
  -8   3  -2    2.18    0.30
   9  -3   2    0.35    0.14
  -9  -3  -2    0.23    0.12
  -9  -3  -2    0.17    0.13
  -9   3  -2    0.14    0.12
   9   3   2   -0.05    0.13
 -10  -3  -2    4.85    0.41
 -10  -3  -2    4.04    0.41
  10  -3   2    4.19    0.40
 -10   3  -2    4.22    0.44
  10  -4  -2    0.68    0.19
 -10  -4   2    0.93    0.25
   9  -4  -2    5.14    0.43
  -9  -4   2    4.66    0.34
  -9  -4   2    4.18    0.45
   9   4  -2    3.83    0.48
   9   4  -2    5.21    0.41
   8  -4  -2    1.66    0.24
  -8  -4   2    1.28    0.28
  -8  -4   2    1.26    0.17
   8   4  -2    1.66    0.23
  -8   4   2    1.54    0.23
   8   4  -2    1.47    0.28
   7  -4  -2    8.64    0.51
  -7  -4   2    8.21    0.50
  -7  -4   2    8.01    0.43
  -7  -4   2    7.97    0.58
  -7   4   2    8.28    0.55
   7   4  -2    8.04    0.47
   7   4  -2    8.59    0.65
  -7   4   2    8.15    0.53
  -6  -4   2    1.54    0.25
  -6  -4   2    1.28    0.14
   6  -4  -2    1.30    0.19
  -6  -4   2    1.47    0.19
   6   4  -2    1.37    0.18
  -6   4   2    1.45    0.20
  -6   4   2    1.40    0.20
  -6   4   2    1.74    0.23
   6   4  -2    1.49    0.28
  -5  -4   2    3.82    0.21
  -5  -4   2    3.75    0.34
  -5  -4   2    4.00    0.29
   5  -4  -2    3.45    0.28
  -5   4   2    3.91    0.31
   5   4  -2    3.48    0.35
  -5   4   2    3.86    0.29
   5   4  -2    3.80    0.26
  -5   4   2    3.30    0.30
  -4  -4   2    3.65    0.26
   4  -4  -2    3.11    0.24
  -4  -4   2    3.91    0.16
  -4  -4   2    3.60    0.32
   4  -4  -2    3.26    0.27
   4   4  -2    3.46    0.32
  -4   4   2    3.21    0.29
   4   4  -2    3.89    0.23
  -4   4   2    4.24    0.30
  -4   4   2    3.90    0.26
  -3  -4   2   91.82    3.38
  -3  -4   2   94.30    3.15
   3  -4  -2   93.45    3.16
   3  -4  -2   90.41    3.19
  -3   4   2   92.42    3.36
  -3   4   2   98.50    3.18
   3   4  -2   91.68    2.92
   3   4  -2   89.58    3.48
  -3   4   2   97.70    2.99
  -2  -4   2   20.24    0.78
  -2  -4   2   19.41    0.86
   2  -4  -2   18.55    0.78
   2  -4  -2   19.46    0.74
   2   4  -2   18.41    0.65
  -2   4   2   19.46    0.72
   2   4  -2   19.71    0.64
   2   4  -2   18.48    0.84
  -2   4   2   18.24    0.84
   1  -4  -2   30.93    1.08
  -1  -4   2   30.46    1.20
   1  -4  -2   28.56    1.12
  -1  -4   2   29.31    1.12
  -1  -4   2   31.14    1.19
   1  -4  -2   33.27    1.09
  -1   4   2   29.11    1.21
  -1   4   2   30.39    1.03
   1   4  -2   28.91    0.95
   1   4  -2   28.96    1.19
   1   4  -2   28.77    0.94
   1   4  -2   28.94    1.21
   0  -4   2    4.01    0.26
   0  -4   2    3.96    0.26
   0  -4  -2    3.40    0.24
   0  -4   2    4.38    0.24
   0  -4  -2    3.67    0.20
   0  -4  -2    4.12    0.21
   0   4   2    3.62    0.21
   0   4  -2    3.48    0.15
   0   4  -2    3.52    0.15
   0   4   2    3.24    0.27
   0   4  -2    3.74    0.23
   0   4  -2    3.12    0.25
   0   4   2    3.79    0.21
  -1  -4  -2    0.12    0.05
   1  -4   2    0.07    0.05
  -1  -4  -2    0.06    0.06
   1  -4   2    0.12    0.07
  -1  -4  -2    0.25    0.06
   1   4   2    0.09    0.06
   1   4   2    0.03    0.05
  -1   4  -2    0.04    0.04
   1   4   2    0.08    0.08
  -1   4  -2    0.05    0.04
  -1   4  -2    0.03    0.06
  -2  -4  -2  162.44    4.93
  -2  -4  -2  139.28    5.15
   2  -4   2  146.42    4.89
   2  -4   2  155.64    5.24
  -2  -4  -2  145.86    4.91
  -2   4  -2  142.87    4.89
   2   4   2  148.16    4.59
  -2   4  -2  144.14    5.10
   2   4   2  141.56    5.17
   2   4   2  151.34    5.36
  -2   4  -2  147.41    4.54
  -2   4  -2  144.01    4.55
  -3  -4  -2   16.82    0.74
   3  -4   2   17.04    0.64
   3  -4   2   17.35    0.69
  -3  -4  -2   15.42    0.66
   3  -4   2   15.68    0.74
   3  -4   2   17.63    0.63
  -3  -4  -2   15.83    0.77
   3   4   2   16.49    0.67
  -3   4  -2   16.30    0.64
   3   4   2   17.40    0.81
   3   4   2   15.83    0.80
  -3   4  -2   15.93    0.74
  -3   4  -2   16.52    0.72
  -4  -4  -2   65.23    2.32
   4  -4   2   64.71    2.25
  -4  -4  -2   60.56    2.43
  -4  -4  -2   63.13    2.27
  -4   4  -2   64.99    2.36
   4   4   2   70.47    2.48
  -4   4  -2   65.22    2.14
  -4   4  -2   62.00    2.33
   4   4   2   64.51    2.57
   4   4   2   66.31    2.17
  -5  -4  -2    8.87    0.50
  -5  -4  -2   11.21    0.62
  -5  -4  -2   10.79    0.58
   5  -4   2    9.98    0.50
   5   4   2   10.47    0.52
   5   4   2   10.89    0.67
  -5   4  -2   10.98    0.60
  -5   4  -2   10.47    0.52
  -6  -4  -2    1.31    0.20
  -6  -4  -2    1.81    0.25
  -6  -4  -2    1.81    0.21
   6  -4   2    1.84    0.21
   6   4   2    2.04    0.22
  -6   4  -2    1.55    0.20
  -6   4  -2    1.58    0.24
   6   4   2    1.44    0.26
   7  -4   2    0.24    0.11
  -7  -4  -2    0.30    0.12
  -7  -4  -2    0.36    0.16
  -7  -4  -2    0.34    0.12
  -7   4  -2    0.19    0.12
   7   4   2    0.41    0.15
  -7   4  -2    0.39    0.16
   7   4   2    0.36    0.20
  -8  -4  -2    5.03    0.39
  -8  -4  -2    5.28    0.46
   8  -4   2    5.14    0.40
  -8  -4  -2    5.32    0.45
  -8   4  -2    4.81    0.45
   8   4   2    5.26    0.42
   8   4   2    5.83    0.56
  -9  -4  -2    8.75    0.56
  -9  -4  -2    9.26    0.63
   9  -4   2    8.13    0.56
   9   4   2    8.98    0.76
  -9   4  -2    8.33    0.64
 -10  -4  -2   -0.07    0.08
 -10   4  -2    0.14    0.12
   9  -5  -2   29.82    1.34
  -9  -5   2   29.91    1.17
  -9  -5   2   28.99    1.49
   9   5  -2   31.14    1.66
   9   5  -2   29.77    1.28
   8  -5  -2   12.20    0.67
  -8  -5   2   10.74    0.51
  -8  -5   2   11.94    0.78
   8   5  -2   12.20    0.87
  -8   5   2   12.19    0.72
   8   5  -2   11.08    0.62
  -7  -5   2    0.32    0.12
   7  -5  -2    0.36    0.14
  -7  -5   2    0.43    0.18
  -7  -5   2    0.42    0.09
  -7   5   2    0.34    0.14
   7   5  -2    0.35    0.14
   7   5  -2    0.55    0.22
  -7   5   2    0.13    0.11
  -7   5   2    0.38    0.17
  -6  -5   2   53.59    2.13
   6  -5  -2   51.54    1.92
  -6  -5   2   52.86    1.92
  -6  -5   2   48.88    1.72
  -6   5   2   51.80    2.05
  -6   5   2   49.57    1.82
  -6   5   2   50.97    1.96
   6   5  -2   51.90    2.22
   6   5  -2   47.98    1.77
   5  -5  -2    0.52    0.13
  -5  -5   2    1.00    0.22
  -5  -5   2    0.62    0.15
  -5   5   2    0.43    0.13
   5   5  -2    0.47    0.18
  -5   5   2    0.76    0.19
  -5   5   2    0.67    0.17
   5   5  -2    0.75    0.14
  -4  -5   2   78.24    2.70
   4  -5  -2   77.68    2.70
  -4  -5   2   76.67    2.93
   4  -5  -2   74.64    2.72
   4   5  -2   76.79    3.02
  -4   5   2   80.66    2.91
   4   5  -2   78.70    2.50
  -4   5   2   75.09    2.73
  -4   5   2   76.90    2.55
  -3  -5   2    0.66    0.17
   3  -5  -2    0.33    0.11
   3  -5  -2    0.47    0.10
  -3  -5   2    0.43    0.12
   3   5  -2    0.64    0.10
  -3   5   2    0.50    0.14
  -3   5   2    0.67    0.13
  -3   5   2    0.41    0.12
   3   5  -2    0.50    0.15
  -2  -5   2    1.27    0.17
   2  -5  -2    1.49    0.14
   2  -5  -2    1.06    0.16
  -2  -5   2    2.04    0.23
  -2   5   2    1.30    0.19
  -2   5   2    1.54    0.16
   2   5  -2    1.42    0.20
   2   5  -2    1.29    0.17
   2   5  -2    1.34    0.11
   1  -5  -2   10.09    0.42
  -1  -5   2   10.22    0.55
  -1  -5   2   10.18    0.51
   1   5  -2   10.10    0.56
   1   5  -2    9.78    0.37
  -1   5   2    9.98    0.44
  -1   5   2    9.25    0.55
   1   5  -2    9.80    0.36
   1   5  -2    9.84    0.50
   0  -5  -2   14.29    0.55
   0  -5   2   15.60    0.63
   0  -5  -2   15.42    0.57
   0  -5   2   14.54    0.65
   0  -5  -2   12.97    0.64
   0   5  -2   13.80    0.62
   0   5   2   13.57    0.70
   0   5   2   14.62    0.57
   0   5  -2   13.84    0.49
   0   5  -2   13.62    0.50
   0   5  -2   13.26    0.68
   1  -5   2   29.08    1.13
  -1  -5  -2   29.11    1.00
  -1  -5  -2   28.26    1.12
   1   5   2   27.19    1.20
   1   5   2   28.47    1.15
  -1   5  -2   26.09    1.14
  -1   5  -2   27.03    0.93
   1   5   2   28.71    0.99
  -2  -5  -2    5.50    0.40
  -2  -5  -2    6.54    0.40
  -2  -5  -2    6.88    0.30
   2  -5   2    6.75    0.41
   2   5   2    6.58    0.33
  -2   5  -2    5.89    0.38
   2   5   2    6.30    0.44
  -2   5  -2    5.46    0.29
  -2   5  -2    5.81    0.39
   2   5   2    5.99    0.40
   3  -5   2   66.30    2.11
  -3  -5  -2   61.29    2.17
   3  -5   2   66.11    2.11
  -3  -5  -2   59.93    2.25
   3  -5   2   60.58    2.28
  -3  -5  -2   62.48    2.40
  -3   5  -2   61.69    2.29
  -3   5  -2   64.01    2.33
   3   5   2   63.66    2.48
  -3   5  -2   60.26    2.05
   3   5   2   64.12    2.44
   3   5   2   62.74    2.10
  -4  -5  -2    4.78    0.38
  -4  -5  -2    4.33    0.35
   4  -5   2    4.58    0.26
  -4  -5  -2    4.87    0.28
   4   5   2    4.72    0.40
   4   5   2    4.97    0.40
  -4   5  -2    4.81    0.34
  -4   5  -2    4.47    0.30
   4   5   2    4.79    0.32
  -4   5  -2    4.62    0.38
  -5  -5  -2   13.73    0.73
  -5  -5  -2   15.09    0.80
   5  -5   2   15.30    0.64
  -5  -5  -2   13.82    0.64
  -5   5  -2   15.00    0.67
  -5   5  -2   13.53    0.75
   5   5   2   14.75    0.68
   5   5   2   14.90    0.82
   5   5   2   14.42    0.85
   6  -5   2    0.95    0.15
  -6  -5  -2    1.20    0.16
  -6  -5  -2    0.88    0.20
  -6  -5  -2    1.96    0.27
  -6   5  -2    0.90    0.22
  -6   5  -2    1.33    0.19
   6   5   2    1.12    0.26
   6   5   2    1.20    0.19
   6   5   2    0.96    0.23
  -7  -5  -2   23.56    1.15
   7  -5   2   22.44    0.97
  -7  -5  -2   23.45    1.09
  -7  -5  -2   22.11    0.96
  -7   5  -2   21.44    0.98
  -7   5  -2   20.49    1.09
   7   5   2   22.79    1.26
   7   5   2   21.40    0.99
   8  -5   2    3.40    0.31
  -8  -5  -2    3.16    0.35
  -8  -5  -2    2.63    0.34
  -8  -5  -2    3.18    0.29
   8   5   2    2.73    0.40
   8   5   2    3.24    0.33
  -8   5  -2    2.79    0.35
  -8   5  -2    3.50    0.33
  -9  -5  -2    0.04    0.09
   9  -5   2    0.02    0.11
  -9  -5  -2   -0.06    0.09
   9   5   2    0.15    0.18
  -9   5  -2   -0.16    0.09
  -8  -6   2   22.06    1.19
   8  -6  -2   20.52    0.99
   8   6  -2   20.48    0.97
  -8   6   2   21.45    1.09
   8   6  -2   21.71    1.28
   7  -6  -2   -0.03    0.08
  -7  -6   2    0.05    0.11
  -7   6   2    0.06    0.11
   7   6  -2    0.19    0.12
   7   6  -2   -0.14    0.12
  -7   6   2    0.05    0.10
   6  -6  -2   10.74    0.58
  -6  -6   2   10.58    0.62
  -6  -6   2   11.92    0.75
   6   6  -2   11.11    0.57
  -6   6   2   12.36    0.72
  -6   6   2   11.45    0.69
  -6   6   2   10.32    0.59
   6   6  -2   11.89    0.78
  -5  -6   2    2.28    0.25
   5  -6  -2    2.73    0.24
  -5  -6   2    2.22    0.30
   5  -6  -2    2.64    0.30
   5   6  -2    3.27    0.37
  -5   6   2    2.63    0.30
   5   6  -2    2.27    0.22
  -5   6   2    2.75    0.32
  -5   6   2    2.98    0.27
  -4  -6   2   20.42    1.07
   4  -6  -2   20.87    0.88
  -4  -6   2   21.50    0.96
   4  -6  -2   21.90    1.00
  -4   6   2   22.58    0.90
   4   6  -2   20.74    1.09
  -4   6   2   23.23    1.07
  -4   6   2   22.43    1.01
   4   6  -2   22.43    0.85
   4   6  -2   23.68    1.11
   3  -6  -2   76.36    2.67
   3  -6  -2   78.13    2.77
  -3  -6   2   77.66    2.94
  -3  -6   2   73.23    2.72
   3   6  -2   78.64    3.01
   3   6  -2   78.72    2.49
   3   6  -2   76.05    2.97
  -3   6   2   76.02    2.55
  -3   6   2   81.56    2.95
   2  -6  -2   12.74    0.65
  -2  -6   2   12.37    0.63
  -2  -6   2   12.12    0.68
   2  -6  -2   12.46    0.52
   2   6  -2   13.51    0.73
   2   6  -2   13.12    0.67
  -2   6   2   12.25    0.55
   2   6  -2   12.34    0.49
  -2   6   2   12.40    0.70
   1  -6  -2  106.34    3.65
  -1  -6   2  106.62    3.85
   1  -6  -2  108.66    3.55
  -1  -6   2  105.21    3.63
   1   6  -2  105.98    3.29
   1   6  -2  102.92    3.86
  -1   6   2  104.44    3.37
  -1   6   2  107.18    3.88
   0  -6  -2   15.03    0.72
   0  -6   2   14.89    0.71
   0  -6  -2   15.06    0.55
   0   6  -2   14.17    0.54
   0   6   2   14.53    0.60
   0   6   2   14.20    0.77
   0   6  -2   14.48    0.75
  -1  -6  -2   31.04    1.07
  -1  -6  -2   29.32    1.24
   1  -6   2   31.52    1.26
  -1   6  -2   32.55    1.06
   1   6   2   29.18    1.34
   1   6   2   30.85    1.10
  -1   6  -2   30.49    1.30
  -2  -6  -2   17.40    0.63
   2  -6   2   16.38    0.80
  -2  -6  -2   16.50    0.79
  -2   6  -2   16.36    0.82
   2   6   2   17.49    0.70
  -2   6  -2   17.43    0.66
   2   6   2   16.17    0.87
  -2   6  -2   18.02    0.84
  -3  -6  -2    5.97    0.44
   3  -6   2    5.73    0.42
  -3  -6  -2    5.10    0.38
  -3  -6  -2    5.47    0.26
  -3   6  -2    4.95    0.40
  -3   6  -2    4.85    0.37
   3   6   2    5.08    0.43
   3   6   2    4.95    0.40
  -3   6  -2    4.98    0.31
   3   6   2    5.62    0.33
  -4  -6  -2   27.03    1.17
   4  -6   2   27.15    1.19
   4  -6   2   26.39    0.93
  -4  -6  -2   25.66    0.99
  -4  -6  -2   27.14    1.25
  -4   6  -2   26.19    1.19
   4   6   2   26.80    1.27
   4   6   2   29.32    1.31
  -4   6  -2   26.73    1.03
   4   6   2   25.11    1.03
  -5  -6  -2   14.50    0.62
  -5  -6  -2   14.84    0.78
  -5  -6  -2   14.32    0.82
   5  -6   2   14.19    0.60
   5   6   2   13.89    0.84
  -5   6  -2   15.06    0.82
  -5   6  -2   14.72    0.68
   5   6   2   15.36    0.89
   5   6   2   14.14    0.69
  -6  -6  -2    0.14    0.13
  -6  -6  -2    0.33    0.15
  -6  -6  -2    0.14    0.08
   6  -6   2    0.20    0.08
  -6   6  -2    0.24    0.15
   6   6   2    0.01    0.14
   6   6   2    0.25    0.15
   6   6   2    0.07    0.10
  -6   6  -2    0.16    0.12
   7  -6   2   21.34    0.92
  -7  -6  -2   19.84    0.89
  -7  -6  -2   21.95    1.14
  -7  -6  -2   22.22    1.08
   7   6   2   20.53    0.98
  -7   6  -2   21.42    0.99
   7   6   2   23.58    1.28
  -7   6  -2   21.91    1.13
   7   6   2   22.64    1.19
  -8  -6  -2    1.12    0.17
   8  -6   2    0.93    0.16
  -8  -6  -2    1.36    0.28
  -8  -6  -2    1.55    0.32
   8   6   2    1.09    0.27
  -8   6  -2    0.82    0.23
   8   6   2    1.24    0.25
  -8   6  -2    0.98    0.22
   8   6   2    1.26    0.33
  -8   7   2    0.30    0.16
   8   7  -2    0.22    0.17
   7  -7  -2   11.73    0.65
  -7  -7   2   14.37    0.91
   7   7  -2   12.35    0.67
   7   7  -2   13.12    0.89
   7   7  -2   14.20    0.94
  -7   7   2   13.51    0.73
  -7   7   2   13.62    0.81
   6  -7  -2    5.36    0.36
  -6  -7   2    5.26    0.50
  -6  -7   2    4.59    0.40
  -6   7   2    5.81    0.42
  -6   7   2    6.00    0.50
   6   7  -2    6.40    0.56
   6   7  -2    4.96    0.50
   6   7  -2    5.20    0.38
  -6   7   2    5.51    0.47
  -5  -7   2   44.09    1.93
  -5  -7   2   43.88    1.75
   5  -7  -2   46.55    1.83
   5  -7  -2   42.19    1.63
  -5   7   2   44.06    1.82
   5   7  -2   43.75    1.58
  -5   7   2   43.81    1.64
  -5   7   2   45.49    1.91
   5   7  -2   45.78    1.99
   5   7  -2   43.82    1.98
  -4  -7   2   48.57    2.17
   4  -7  -2   52.09    2.05
   4  -7  -2   51.58    1.88
  -4  -7   2   53.76    2.02
  -4   7   2   55.77    2.19
   4   7  -2   58.48    2.27
  -4   7   2   53.76    1.88
   4   7  -2   50.48    2.21
  -4   7   2   51.00    2.06
   4   7  -2   52.89    1.81
  -3  -7   2    7.85    0.57
   3  -7  -2    8.67    0.55
  -3  -7   2    7.97    0.51
   3  -7  -2    8.71    0.40
   3   7  -2    9.18    0.42
   3   7  -2    8.43    0.61
  -3   7   2    8.77    0.46
  -3   7   2    8.27    0.58
   2  -7  -2   31.46    1.11
  -2  -7   2   29.05    1.37
  -2  -7   2   30.83    1.30
   2  -7  -2   30.75    1.32
  -2   7   2   33.03    1.44
  -2   7   2   31.81    1.17
   2   7  -2   31.32    1.08
   2   7  -2   31.48    1.43
   1  -7  -2    0.24    0.04
   1  -7  -2    0.20    0.12
  -1  -7   2    0.09    0.09
   1   7  -2    0.19    0.07
   1   7  -2    0.16    0.11
  -1   7   2    0.21    0.13
  -1   7   2    0.14    0.09
   0  -7  -2    9.10    0.56
   0  -7   2    9.91    0.57
   0   7   2   10.18    0.64
   0   7  -2    9.52    0.41
   0   7   2    9.12    0.46
   0   7  -2   10.19    0.62
  -1  -7  -2    5.05    0.39
   1  -7   2    5.26    0.40
  -1   7  -2    5.26    0.41
   1   7   2    4.51    0.42
   1   7   2    4.53    0.30
  -1   7  -2    5.10    0.28
  -2  -7  -2   15.78    0.82
   2  -7   2   16.55    0.84
   2   7   2   16.84    0.70
  -2   7  -2   16.44    0.66
   2   7   2   15.63    0.90
  -2   7  -2   16.41    0.85
  -2   7  -2   18.85    0.89
  -3  -7  -2   68.32    2.54
   3  -7   2   70.74    2.58
   3   7   2   66.57    2.32
   3   7   2   65.69    2.73
  -3   7  -2   68.29    2.29
  -3   7  -2   69.15    2.60
  -3   7  -2   73.97    2.67
   4  -7   2    0.61    0.19
  -4  -7  -2    0.56    0.18
  -4  -7  -2    0.57    0.17
   4   7   2    0.37    0.13
  -4   7  -2    0.55    0.18
  -4   7  -2    0.54    0.14
   4   7   2    0.85    0.22
  -5  -7  -2   19.45    0.70
  -5  -7  -2   18.33    0.95
  -5  -7  -2   18.35    1.02
   5   7   2   18.43    0.85
  -5   7  -2   20.36    1.04
   5   7   2   18.50    1.05
  -5   7  -2   18.87    0.84
   5   7   2   20.69    1.10
   6  -7   2    0.73    0.10
  -6  -7  -2    0.42    0.08
  -6  -7  -2    0.62    0.20
  -6  -7  -2    0.73    0.20
  -6   7  -2    0.59    0.19
  -6   7  -2    0.81    0.19
   6   7   2    0.43    0.20
   6   7   2    0.46    0.16
   6   7   2    0.57    0.21
  -7  -7  -2    5.51    0.50
  -7  -7  -2    4.94    0.28
   7  -7   2    4.58    0.29
  -7  -7  -2    5.17    0.46
  -7   7  -2    4.62    0.40
   7   7   2    5.11    0.50
   7   7   2    5.67    0.57
   7   7   2    4.70    0.41
  -7   7  -2    5.05    0.49
  -8  -7  -2    1.89    0.27
   8   7   2    1.30    0.25
  -8   7  -2    1.71    0.26
   8   7   2    2.07    0.31
  -7   8   2    1.20    0.23
   7   8  -2    1.91    0.33
  -7   8   2    1.33    0.28
   6  -8  -2    2.19    0.20
  -6  -8   2    2.09    0.34
  -6  -8   2    2.15    0.27
   6   8  -2    2.35    0.25
  -6   8   2    2.07    0.31
   6   8  -2    2.41    0.36
  -6   8   2    2.76    0.30
   5  -8  -2   18.63    0.98
  -5  -8   2   18.03    0.92
  -5  -8   2   16.54    1.01
   5  -8  -2   17.47    0.73
  -5   8   2   17.37    0.96
   5   8  -2   16.78    1.05
   5   8  -2   17.86    0.79
  -5   8   2   17.31    0.83
  -5   8   2   20.43    1.05
  -4  -8   2    0.09    0.10
   4  -8  -2   -0.02    0.05
  -4  -8   2   -0.05    0.11
   4  -8  -2   -0.04    0.10
   4   8  -2    0.00    0.08
   4   8  -2    0.09    0.13
  -4   8   2   -0.10    0.09
  -4   8   2    0.01    0.10
  -4   8   2   -0.04    0.08
   3  -8  -2   14.45    0.80
  -3  -8   2   13.48    0.77
  -3  -8   2   13.47    0.84
  -3   8   2   15.93    0.89
  -3   8   2   14.76    0.82
   3   8  -2   14.82    0.89
   3   8  -2   14.85    0.62
  -3   8   2   14.40    0.68
   2  -8  -2   12.10    0.69
  -2  -8   2    9.87    0.63
   2   8  -2   10.74    0.48
   2   8  -2   10.40    0.72
  -2   8   2   10.68    0.55
  -2   8   2   11.71    0.74
   1  -8  -2    0.11    0.13
  -1  -8   2    0.06    0.11
  -1   8   2    0.06    0.08
   1   8  -2    0.04    0.07
   1   8  -2    0.07    0.12
  -1   8   2   -0.04    0.10
   0  -8   2    0.18    0.13
   0  -8  -2    0.24    0.14
   0   8  -2    0.18    0.14
   0   8   2    0.17    0.15
   0   8  -2    0.18    0.08
   0   8   2    0.22    0.10
   1  -8   2   20.14    0.99
  -1  -8  -2   18.86    0.97
  -1   8  -2   20.25    1.03
   1   8   2   20.96    1.09
   1   8   2   19.56    0.82
  -1   8  -2   20.02    0.78
  -2  -8  -2    0.28    0.14
   2  -8   2    0.20    0.13
   2   8   2    0.10    0.13
  -2   8  -2    0.22    0.14
  -2   8  -2    0.14    0.12
   2   8   2    0.04    0.09
  -2   8  -2    0.15    0.09
   3  -8   2    9.16    0.62
  -3  -8  -2    9.20    0.60
   3   8   2    9.25    0.67
   3   8   2    9.41    0.50
  -3   8  -2    8.49    0.61
  -3   8  -2    9.13    0.48
  -4  -8  -2    4.99    0.43
   4  -8   2    4.57    0.44
   4   8   2    4.76    0.48
  -4   8  -2    5.24    0.47
   4   8   2    4.77    0.36
  -4   8  -2    4.68    0.34
  -5  -8  -2    0.89    0.23
  -5  -8  -2    0.87    0.24
   5   8   2    1.58    0.22
  -5   8  -2    1.61    0.27
  -5   8  -2    0.85    0.18
   5   8   2    0.92    0.26
  -6  -8  -2    7.94    0.59
  -6  -8  -2    8.40    0.66
   6   8   2    7.88    0.67
  -6   8  -2    8.00    0.64
  -6   8  -2    8.82    0.54
   6   8   2    8.28    0.52
   5  -9  -2    0.02    0.11
  -5  -9   2    0.16    0.10
  -5   9   2   -0.02    0.10
  -5   9   2    0.03    0.11
  -4  -9   2    3.51    0.41
   4  -9  -2    4.18    0.42
  -4  -9   2    3.43    0.37
  -4   9   2    3.89    0.42
   4   9  -2    3.47    0.28
  -4   9   2    3.54    0.40
  -4   9   2    3.72    0.33
   4   9  -2    3.59    0.44
   3  -9  -2    0.90    0.24
  -3  -9   2    0.77    0.21
  -3   9   2    1.04    0.20
  -3   9   2    0.67    0.21
  -3   9   2    0.58    0.21
   3   9  -2    0.78    0.15
   3   9  -2    1.11    0.27
   2  -9  -2   10.27    0.68
  -2  -9   2   10.94    0.68
   2   9  -2   10.93    0.76
  -2   9   2   10.74    0.57
   2   9  -2   10.88    0.51
  -2   9   2   10.75    0.75
  -1  -9   2    5.91    0.48
   1  -9  -2    5.52    0.47
  -1   9   2    5.89    0.53
   1   9  -2    6.32    0.34
  -1   9   2    5.37    0.37
   1   9  -2    6.30    0.54
   0  -9  -2    0.65    0.20
   0  -9   2    1.14    0.25
   0   9   2    0.93    0.18
   0   9   2    1.21    0.29
   0   9  -2    0.90    0.14
   0   9  -2    1.14    0.27
  -1  -9  -2    0.36    0.16
   1  -9   2    0.38    0.17
   1   9   2    0.36    0.18
  -1   9  -2    0.60    0.13
  -1   9  -2    0.54    0.19
   1   9   2    0.69    0.15
  -2  -9  -2    0.26    0.14
   2  -9   2    0.12    0.12
  -2   9  -2   -0.12    0.09
  -2   9  -2    0.01    0.08
   2   9   2    0.01    0.13
  -2   9  -2    0.14    0.13
   2   9   2   -0.04    0.09
  -3  -9  -2    3.35    0.37
   3  -9   2    4.62    0.43
  -3   9  -2    3.97    0.31
  -3   9  -2    4.40    0.44
   3   9   2    4.15    0.46
   3   9   2    4.18    0.32
  -4  -9  -2    0.16    0.12
   4  -9   2    0.30    0.17
  -4   9  -2    0.21    0.10
   4   9   2    0.06    0.13
   4   9   2    0.18    0.10
  -4   9  -2    0.21    0.13
  -3 -10   2    2.96    0.34
  -3  10   2    3.16    0.38
   2 -10  -2   -0.08    0.10
  -2 -10   2   -0.02    0.11
  -2  10   2    0.01    0.09
  -2  10   2    0.06    0.14
   2  10  -2    0.12    0.08
   2  10  -2    0.06    0.12
  -1 -10   2    8.20    0.61
   1 -10  -2    7.62    0.60
   1  10  -2    8.48    0.67
   1  10  -2    8.06    0.43
  -1  10   2    7.64    0.48
  -1  10   2    9.16    0.71
   0 -10   2    0.51    0.17
   0 -10  -2    0.59    0.19
   0  10   2    0.34    0.13
   0  10   2    0.36    0.19
   0  10  -2    0.79    0.23
   0  10  -2    0.65    0.14
   1 -10   2    0.24    0.15
  -1 -10  -2    0.40    0.17
   1  10   2   -0.06    0.14
   1  10   2    0.49    0.14
  -1  10  -2    0.67    0.22
  -1  10  -2    0.46    0.19
  -1  10  -2    0.60    0.13
 -11   0   3    0.04    0.11
  10   0  -3    0.26    0.15
 -10   0   3    0.06    0.11
  -9   0   3    0.02    0.11
   9   0  -3   -0.18    0.11
  -9   0   3    0.51    0.17
  -8   0   3   -0.07    0.09
  -8   0   3   -0.08    0.09
   8   0  -3   -0.06    0.10
   7   0  -3    0.02    0.09
   7   0  -3   -0.16    0.07
  -7   0   3    0.01    0.09
  -7   0   3   -0.10    0.09
  -7   0   3   -0.10    0.06
   6   0  -3    0.01    0.08
   6   0  -3    0.10    0.08
  -6   0   3    0.07    0.08
  -6   0   3    0.01    0.07
  -6   0   3   -0.03    0.05
   5   0  -3    0.03    0.06
   5   0  -3    0.04    0.06
   5   0  -3    0.03    0.08
  -5   0   3    0.00    0.05
  -5   0   3    0.04    0.07
  -5   0   3   -0.02    0.06
  -4   0   3   -0.01    0.05
   4   0  -3   -0.03    0.05
   4   0  -3   -0.06    0.04
  -4   0   3   -0.03    0.04
  -4   0   3    0.05    0.07
   4   0  -3   -0.01    0.06
  -4   0   3    0.01    0.04
  -3   0   3   -0.02    0.03
  -3   0   3   -0.03    0.05
   3   0  -3   -0.03    0.03
   3   0  -3    0.06    0.06
   3   0  -3    0.02    0.04
  -3   0   3   -0.01    0.04
  -3   0   3   -0.02    0.05
  -2   0   3   -0.03    0.04
  -2   0   3    0.03    0.04
  -2   0   3    0.03    0.05
   2   0  -3   -0.02    0.03
   2   0  -3   -0.06    0.04
  -1   0   3    0.00    0.04
  -1   0   3   -0.01    0.04
  -1   0   3   -0.01    0.03
   1   0  -3   -0.03    0.02
   0   0   3   -0.09    0.03
   0   0  -3   -0.04    0.03
   0   0  -3   -0.04    0.03
   0   0   3   -0.05    0.04
   0   0   3   -0.08    0.03
   1   0   3    0.02    0.06
  -1   0  -3    0.06    0.04
  -1   0  -3    0.00    0.04
  -2   0  -3    0.03    0.03
  -2   0  -3   -0.04    0.05
   2   0   3    0.01    0.06
  -2   0  -3   -0.09    0.04
   2   0   3    0.06    0.05
   2   0   3   -0.02    0.04
  -2   0  -3    0.01    0.05
  -3   0  -3   -0.12    0.04
  -3   0  -3   -0.07    0.03
   3   0   3   -0.08    0.05
   3   0   3   -0.06    0.04
  -3   0  -3   -0.03    0.06
   3   0   3    0.01    0.08
  -3   0  -3   -0.03    0.05
   4   0   3   -0.04    0.06
  -4   0  -3   -0.03    0.05
   4   0   3   -0.01    0.06
  -4   0  -3    0.01    0.04
   4   0   3   -0.07    0.05
  -4   0  -3   -0.01    0.07
  -4   0  -3    0.03    0.06
   5   0   3   -0.08    0.06
  -5   0  -3    0.01    0.08
   5   0   3   -0.04    0.05
  -5   0  -3   -0.02    0.06
  -5   0  -3    0.05    0.06
  -5   0  -3    0.02    0.07
   5   0   3   -0.03    0.08
   6   0   3   -0.05    0.07
   6   0   3   -0.11    0.09
  -6   0  -3    0.06    0.09
  -6   0  -3    0.03    0.09
  -7   0  -3   -0.14    0.07
   7   0   3    0.03    0.11
   7   0   3    0.04    0.12
  -7   0  -3    0.00    0.11
  -8   0  -3    0.09    0.10
   8   0   3    0.09    0.11
  -9   0  -3    0.00    0.10
   9   0   3    0.07    0.14
  10   0   3    0.21    0.14
 -10   0  -3   -0.08    0.12
  11   1  -3    1.77    0.31
 -10  -1   3    4.03    0.38
 -10  -1   3    4.27    0.43
 -10   1   3    3.46    0.36
  10   1  -3    3.51    0.44
   9  -1  -3    0.16    0.13
  -9  -1   3    0.10    0.13
  -9  -1   3    0.24    0.13
   9   1  -3    0.02    0.12
  -9   1   3    0.24    0.14
  -9   1   3    0.27    0.17
   8  -1  -3    1.64    0.25
  -8  -1   3    1.79    0.24
  -8  -1   3    1.73    0.26
   8   1  -3    1.59    0.22
  -8   1   3    2.13    0.25
  -8   1   3    1.67    0.24
   8   1  -3    1.26    0.28
  -7  -1   3   13.23    0.61
   7  -1  -3   11.16    0.68
  -7  -1   3   13.08    0.72
  -7   1   3   12.67    0.66
  -7   1   3   12.87    0.62
  -7   1   3   11.96    0.68
   7   1  -3   11.89    0.74
   7   1  -3   11.98    0.61
  -6  -1   3    0.17    0.08
  -6  -1   3    0.38    0.11
   6  -1  -3    0.16    0.10
   6  -1  -3    0.19    0.10
   6  -1  -3    0.23    0.10
  -6  -1   3    0.19    0.11
   6   1  -3    0.17    0.09
   6   1  -3    0.10    0.10
  -6   1   3    0.21    0.10
  -6   1   3    0.13    0.09
  -6   1   3    0.33    0.10
  -5  -1   3    3.38    0.22
   5  -1  -3    2.81    0.24
   5  -1  -3    3.06    0.22
   5  -1  -3    3.21    0.26
  -5  -1   3    3.05    0.23
  -5  -1   3    2.71    0.26
  -5   1   3    2.81    0.23
  -5   1   3    3.31    0.27
   5   1  -3    3.34    0.29
   5   1  -3    3.70    0.24
  -5   1   3    3.24    0.23
  -5   1   3    3.51    0.24
  -4  -1   3   13.20    0.58
   4  -1  -3   14.61    0.64
   4  -1  -3   15.42    0.58
  -4  -1   3   15.26    0.56
  -4  -1   3   13.31    0.66
   4   1  -3   13.68    0.59
   4   1  -3   14.55    0.69
  -4   1   3   14.31    0.57
  -4   1   3   15.23    0.58
  -4   1   3   13.24    0.64
   4   1  -3   13.64    0.55
  -4   1   3   13.74    0.61
  -3  -1   3   39.86    1.30
  -3  -1   3   37.16    1.50
  -3  -1   3   38.65    1.35
   3  -1  -3   39.95    1.46
   3  -1  -3   39.71    1.39
   3  -1  -3   39.27    1.28
  -3  -1   3   38.65    1.46
  -3   1   3   39.56    1.31
  -3   1   3   38.15    1.38
  -3   1   3   36.98    1.27
   3   1  -3   36.99    1.50
  -3   1   3   37.36    1.44
   3   1  -3   37.21    1.25
   2  -1  -3    5.07    0.26
  -2  -1   3    5.42    0.21
  -2  -1   3    5.46    0.23
   2  -1  -3    5.30    0.26
   2  -1  -3    4.93    0.22
   2  -1  -3    5.28    0.24
  -2  -1   3    5.25    0.29
  -2  -1   3    5.53    0.22
  -2   1   3    5.30    0.22
  -2   1   3    4.48    0.28
  -2   1   3    5.22    0.24
  -2   1   3    4.72    0.26
   2   1  -3    5.15    0.21
   2   1  -3    4.77    0.29
  -2   1   3    4.81    0.25
  -1  -1   3  387.74   12.55
   1  -1  -3  368.07   11.29
  -1  -1   3  383.91   13.12
   1  -1  -3  376.88   12.22
   1  -1  -3  378.10   11.85
  -1  -1   3  394.61   11.84
   1   1  -3  351.94   11.25
   1   1  -3  326.57   11.25
  -1   1   3  383.31   11.30
  -1   1   3  385.17   12.55
  -1   1   3  361.15   12.22
  -1   1   3  381.64   13.08
   0  -1   3  227.10    7.92
   0  -1  -3  231.60    6.82
   0  -1  -3  222.70    7.16
   0  -1  -3  226.14    7.38
   0  -1   3  229.37    7.54
   0   1  -3  218.09    6.77
   0   1   3  226.34    7.39
   0   1   3  222.23    7.57
   0   1  -3  218.03    7.16
   0   1  -3  214.53    6.77
   0   1   3  224.62    7.91
  -1  -1  -3   39.31    1.19
  -1  -1  -3   38.45    1.29
   1  -1   3   38.35    1.40
   1  -1   3   37.64    1.25
  -1  -1  -3   36.37    1.27
   1   1   3   35.77    1.31
   1   1   3   33.68    1.40
   1   1   3   35.52    1.19
  -1   1  -3   37.67    1.17
  -1   1  -3   37.20    1.27
   1   1   3   35.42    1.29
  -2  -1  -3   65.40    2.30
   2  -1   3   66.32    2.32
  -2  -1  -3   68.76    2.37
   2  -1   3   66.53    2.53
  -2  -1  -3   72.01    2.17
  -2  -1  -3   71.95    2.36
   2   1   3   71.83    2.38
   2   1   3   63.26    2.54
  -2   1  -3   71.02    2.16
   2   1   3   69.85    2.18
   2   1   3   67.03    2.35
  -2   1  -3   66.55    2.31
  -3  -1  -3    8.61    0.40
   3  -1   3    8.86    0.47
  -3  -1  -3    8.23    0.43
  -3  -1  -3    9.13    0.40
   3  -1   3    8.72    0.41
   3   1   3    8.22    0.42
   3   1   3    8.84    0.39
  -3   1  -3    9.15    0.39
  -3   1  -3    9.29    0.42
  -3   1  -3    8.80    0.36
  -3   1  -3    8.95    0.44
  -4  -1  -3   44.92    1.52
   4  -1   3   44.95    1.78
  -4  -1  -3   45.63    1.64
  -4  -1  -3   44.85    1.63
   4  -1   3   46.01    1.50
   4  -1   3   42.29    1.61
   4   1   3   42.75    1.51
  -4   1  -3   45.68    1.51
  -4   1  -3   44.41    1.63
   4   1   3   42.81    1.63
   4   1   3   42.30    1.79
  -4   1  -3   45.21    1.59
  -5  -1  -3   11.57    0.54
   5  -1   3   11.08    0.63
  -5  -1  -3   11.85    0.53
   5  -1   3    9.99    0.54
  -5  -1  -3   12.87    0.61
  -5  -1  -3   10.46    0.55
  -5   1  -3   11.37    0.51
   5   1   3   11.35    0.53
  -5   1  -3   10.99    0.59
   5   1   3    9.85    0.55
  -5   1  -3   10.81    0.56
  -5   1  -3   12.02    0.54
   5   1   3   10.83    0.65
  -6  -1  -3   67.48    2.45
  -6  -1  -3   69.55    2.46
   6  -1   3   66.64    2.43
  -6  -1  -3   64.55    2.42
   6  -1   3   67.93    2.67
   6   1   3   62.46    2.67
   6   1   3   66.60    2.45
  -6   1  -3   64.30    2.43
  -6   1  -3   69.15    2.28
  -7  -1  -3    4.58    0.38
   7  -1   3    4.43    0.42
   7  -1   3    4.29    0.36
  -7  -1  -3    4.12    0.36
  -7   1  -3    4.54    0.38
   7   1   3    4.18    0.42
   8  -1   3    6.90    0.49
  -8  -1  -3    6.09    0.48
   8  -1   3    7.07    0.56
  -8  -1  -3    7.65    0.51
  -8   1  -3    6.31    0.50
   8   1   3    6.11    0.56
  -9  -1  -3    7.32    0.55
   9  -1   3    6.19    0.57
   9  -1   3    7.72    0.55
  -9  -1  -3    8.04    0.56
  -9   1  -3    7.16    0.55
   9   1   3    6.42    0.60
 -10  -1  -3    1.15    0.26
  10  -1   3    0.71    0.22
 -10   1  -3    0.95    0.24
  10   1   3    1.39    0.32
 -10  -2   3    0.13    0.11
 -10  -2   3    0.16    0.15
  10   2  -3    0.05    0.14
  -9  -2   3    8.48    0.62
  -9  -2   3    7.69    0.51
   9   2  -3    8.66    0.68
  -9   2   3    8.72    0.60
   9   2  -3    7.31    0.50
  -8  -2   3    1.44    0.24
  -8  -2   3    1.23    0.20
  -8   2   3    1.27    0.22
   8   2  -3    0.98    0.19
   8   2  -3    1.17    0.27
   7  -2  -3    4.35    0.35
  -7  -2   3    3.32    0.34
  -7  -2   3    3.50    0.28
   7  -2  -3    3.39    0.32
   7   2  -3    3.68    0.29
   7   2  -3    3.09    0.35
  -7   2   3    3.35    0.29
  -7   2   3    3.18    0.31
  -7   2   3    3.02    0.32
  -6  -2   3    1.55    0.17
  -6  -2   3    1.62    0.17
   6  -2  -3    1.04    0.17
   6  -2  -3    1.17    0.17
  -6  -2   3    1.58    0.23
  -6   2   3    1.10    0.17
  -6   2   3    1.00    0.15
   6   2  -3    1.36    0.22
  -6   2   3    0.96    0.17
   6   2  -3    1.42    0.18
  -5  -2   3   22.51    0.92
  -5  -2   3   23.05    1.05
   5  -2  -3   22.28    0.97
   5  -2  -3   24.35    0.90
   5  -2  -3   24.32    1.01
  -5  -2   3   25.97    0.93
   5   2  -3   24.55    0.89
  -5   2   3   22.54    0.97
   5   2  -3   23.56    1.10
  -5   2   3   24.87    0.95
  -5   2   3   25.86    0.93
  -5   2   3   22.12    1.02
  -4  -2   3  107.02    3.56
  -4  -2   3  111.66    3.54
  -4  -2   3  107.76    3.48
   4  -2  -3  104.88    3.34
   4  -2  -3  107.92    3.82
   4  -2  -3  101.64    3.62
  -4  -2   3  102.74    3.77
   4   2  -3  104.49    3.31
  -4   2   3  108.92    3.51
   4   2  -3  101.38    3.92
  -4   2   3  108.90    3.36
  -4   2   3  101.81    3.75
  -4   2   3  104.81    3.63
   3  -2  -3   10.00    0.45
   3  -2  -3   11.69    0.45
   3  -2  -3   10.44    0.47
  -3  -2   3   11.74    0.42
   3  -2  -3   10.39    0.48
  -3  -2   3   11.42    0.45
  -3  -2   3   11.59    0.42
  -3  -2   3   11.06    0.54
   3   2  -3    9.40    0.53
   3   2  -3   11.02    0.41
  -3   2   3   10.03    0.52
  -3   2   3   12.26    0.47
  -3   2   3   10.85    0.49
   2  -2  -3  136.43    4.18
  -2  -2   3  141.35    4.37
  -2  -2   3  132.55    4.68
   2  -2  -3  139.40    4.78
  -2  -2   3  138.82    4.88
   2  -2  -3  135.05    4.52
   2  -2  -3  131.57    4.38
  -2   2   3  141.22    4.54
   2   2  -3  130.37    4.12
  -2   2   3  130.83    4.67
   2   2  -3  133.04    4.13
  -2   2   3  136.77    4.19
  -2   2   3  137.43    4.78
   2   2  -3  131.14    4.87
   1  -2  -3    4.19    0.22
  -1  -2   3    4.54    0.22
   1  -2  -3    4.72    0.22
   1  -2  -3    4.36    0.23
  -1  -2   3    4.74    0.26
  -1   2   3    4.51    0.21
  -1   2   3    4.45    0.24
  -1   2   3    4.75    0.22
   0  -2   3   10.08    0.41
   0  -2  -3    9.58    0.41
   0  -2   3   10.71    0.42
   0  -2  -3    9.55    0.41
   0  -2   3   10.35    0.45
   0   2  -3    9.14    0.40
   0   2   3    9.91    0.43
   0   2   3    9.96    0.42
   1  -2   3   99.53    3.25
   1  -2   3  102.36    3.56
  -1  -2  -3   96.45    3.25
  -1  -2  -3  103.34    3.32
  -1  -2  -3   99.53    3.06
   1   2   3  100.61    3.08
  -1   2  -3   98.42    3.37
  -1   2  -3   95.57    3.02
  -1   2  -3   93.92    3.25
   1   2   3   96.68    3.59
  -1   2  -3   98.40    3.03
   1   2   3   98.20    3.43
   1   2   3  102.32    3.34
  -2  -2  -3   48.56    1.77
  -2  -2  -3   49.36    1.82
   2  -2   3   51.15    1.73
  -2  -2  -3   51.74    1.63
   2  -2   3   54.47    1.72
  -2  -2  -3   46.16    1.74
   2  -2   3   52.71    1.91
   2   2   3   52.15    1.84
  -2   2  -3   50.91    1.76
   2   2   3   50.00    1.79
   2   2   3   50.51    1.65
   2   2   3   48.46    1.94
  -2   2  -3   50.90    1.62
  -3  -2  -3  201.22    6.97
  -3  -2  -3  209.11    6.29
   3  -2   3  196.49    6.76
  -3  -2  -3  201.03    6.65
   3  -2   3  209.55    7.30
  -3   2  -3  208.20    6.90
   3   2   3  204.66    6.82
   3   2   3  194.08    7.34
   3   2   3  207.74    6.31
  -3   2  -3  202.75    6.66
  -3   2  -3  210.84    6.28
  -4  -2  -3    3.51    0.26
  -4  -2  -3    3.38    0.28
   4  -2   3    3.98    0.30
  -4  -2  -3    3.44    0.25
   4  -2   3    3.12    0.23
  -4  -2  -3    4.12    0.25
   4   2   3    3.57    0.25
  -4   2  -3    3.54    0.24
   4   2   3    3.01    0.29
   4   2   3    3.18    0.25
  -4   2  -3    4.11    0.30
  -4   2  -3    3.54    0.21
   5  -2   3   54.15    2.02
  -5  -2  -3   57.59    2.06
  -5  -2  -3   54.06    2.08
   5  -2   3   59.18    2.23
  -5  -2  -3   55.12    2.06
   5   2   3   58.40    1.92
   5   2   3   49.61    2.25
   5   2   3   57.65    2.08
  -5   2  -3   55.59    2.07
  -5   2  -3   57.54    1.91
   6  -2   3    2.41    0.28
  -6  -2  -3    2.29    0.24
   6  -2   3    2.74    0.26
  -6  -2  -3    2.27    0.26
  -6  -2  -3    3.00    0.28
  -6   2  -3    2.69    0.25
  -6   2  -3    3.90    0.33
   6   2   3    3.11    0.27
   6   2   3    2.51    0.31
   7  -2   3   22.09    0.95
  -7  -2  -3   20.19    0.94
   7  -2   3   18.57    1.00
  -7  -2  -3   18.89    0.95
   7   2   3   19.41    1.08
  -7   2  -3   20.04    0.98
  -7   2  -3   20.02    0.88
   8  -2   3   13.72    0.75
  -8  -2  -3   13.37    0.77
   8  -2   3   14.05    0.83
  -8  -2  -3   13.12    0.74
   8   2   3   12.69    0.86
  -8   2  -3   14.16    0.80
  -9  -2  -3   10.53    0.67
   9  -2   3   11.48    0.69
  -9  -2  -3   10.80    0.70
  -9   2  -3    9.99    0.69
   9   2   3   10.84    0.81
 -10  -2  -3   16.79    0.91
 -10  -2  -3   16.28    0.92
  10  -2   3   15.02    0.87
  10   2   3   12.46    0.98
 -10   2  -3   15.48    0.92
 -10  -3   3    5.68    0.43
 -10  -3   3    5.63    0.52
  10   3  -3    5.56    0.59
  -9  -3   3    6.21    0.53
  -9  -3   3    6.18    0.43
   9  -3  -3    7.05    0.52
   9   3  -3    6.24    0.46
   9   3  -3    6.31    0.60
  -8  -3   3   34.75    1.57
  -8  -3   3   33.93    1.38
   8  -3  -3   34.66    1.46
   8   3  -3   33.42    1.66
   8   3  -3   35.15    1.36
  -8   3   3   35.56    1.54
   7  -3  -3   10.42    0.58
  -7  -3   3    9.59    0.50
  -7  -3   3    9.52    0.63
  -7   3   3   10.22    0.56
  -7   3   3   10.17    0.60
   7   3  -3    8.78    0.66
   7   3  -3    9.11    0.50
  -6  -3   3   88.69    3.44
   6  -3  -3   93.13    3.28
  -6  -3   3   96.61    3.17
  -6  -3   3   90.90    3.18
  -6   3   3   96.88    3.06
  -6   3   3   95.52    3.20
   6   3  -3   89.81    3.60
   6   3  -3   89.02    3.01
  -6   3   3   91.94    3.40
   5  -3  -3   63.77    2.37
  -5  -3   3   66.91    2.52
  -5  -3   3   64.62    2.27
  -5  -3   3   69.34    2.29
   5   3  -3   63.05    2.16
   5   3  -3   65.26    2.63
  -5   3   3   67.36    2.49
  -5   3   3   66.65    2.21
  -5   3   3   66.01    2.39
  -5   3   3   68.03    2.32
  -4  -3   3   49.04    1.64
  -4  -3   3   50.99    1.64
   4  -3  -3   47.19    1.75
   4  -3  -3   45.35    1.70
   4  -3  -3   50.29    1.80
  -4  -3   3   50.71    1.70
  -4   3   3   48.10    1.85
  -4   3   3   46.75    1.77
  -4   3   3   48.76    1.64
   4   3  -3   46.74    1.58
  -4   3   3   50.27    1.73
   4   3  -3   44.65    1.93
   3  -3  -3   46.30    1.55
   3  -3  -3   42.37    1.54
   3  -3  -3   41.09    1.50
  -3  -3   3   44.47    1.49
  -3  -3   3   41.68    1.64
   3  -3  -3   44.57    1.42
  -3   3   3   42.54    1.55
   3   3  -3   43.01    1.38
   3   3  -3   39.14    1.68
   3   3  -3   40.73    1.36
  -3   3   3   40.77    1.63
  -3   3   3   42.44    1.44
  -3   3   3   42.81    1.51
  -2  -3   3   21.68    0.91
   2  -3  -3   21.12    0.81
   2  -3  -3   20.34    0.80
  -2  -3   3   22.29    0.90
  -2  -3   3   22.08    0.80
  -2   3   3   21.73    0.77
  -2   3   3   21.50    0.83
   2   3  -3   19.64    0.67
   2   3  -3   19.70    0.89
  -2   3   3   20.35    0.88
   2   3  -3   20.49    0.68
  -1  -3   3    5.66    0.31
   1  -3  -3    4.85    0.26
   1  -3  -3    5.10    0.28
  -1  -3   3    5.64    0.28
  -1  -3   3    5.40    0.31
   1   3  -3    4.64    0.29
  -1   3   3    5.04    0.25
  -1   3   3    4.80    0.27
  -1   3   3    4.86    0.31
  -1   3   3    5.12    0.23
   0  -3   3  114.70    3.87
   0  -3   3  112.54    3.68
   0  -3  -3  112.63    3.75
   0  -3  -3  109.65    3.68
   0  -3   3  116.83    4.02
   0   3   3  112.05    3.77
   0   3   3  106.90    3.90
   0   3  -3  107.99    3.87
   0   3   3  110.22    3.48
   0   3   3  113.40    4.00
  -1  -3  -3    0.04    0.05
   1  -3   3    0.09    0.07
   1  -3   3    0.08    0.06
  -1  -3  -3    0.07    0.06
   1   3   3    0.05    0.05
  -1   3  -3    0.04    0.05
  -1   3  -3    0.08    0.04
   1   3   3    0.05    0.07
  -1   3  -3    0.07    0.06
   1   3   3    0.08    0.06
   1   3   3    0.14    0.07
  -1   3  -3    0.06    0.03
   2  -3   3   94.45    3.34
   2  -3   3   95.02    3.04
  -2  -3  -3   90.39    3.09
  -2  -3  -3   89.85    3.12
   2  -3   3   95.27    3.11
  -2  -3  -3   87.98    3.25
   2   3   3   93.88    3.27
   2   3   3   92.65    2.92
  -2   3  -3   92.11    3.19
  -2   3  -3   91.12    3.10
   2   3   3   90.95    3.41
  -2   3  -3   93.16    2.86
  -2   3  -3   90.57    2.86
   2   3   3   89.55    3.15
  -3  -3  -3    9.43    0.50
  -3  -3  -3   10.11    0.50
  -3  -3  -3    9.92    0.46
   3  -3   3   10.44    0.42
   3  -3   3    9.98    0.43
   3  -3   3   10.98    0.50
   3   3   3    9.14    0.54
   3   3   3    9.83    0.52
  -3   3  -3    9.15    0.49
   3   3   3    9.14    0.48
   3   3   3    9.88    0.45
  -3   3  -3   10.09    0.43
  -3   3  -3    9.47    0.44
   4  -3   3   46.46    1.78
   4  -3   3   44.07    1.62
  -4  -3  -3   45.08    1.66
  -4  -3  -3   45.24    1.68
  -4  -3  -3   44.71    1.73
   4   3   3   43.25    1.85
  -4   3  -3   45.66    1.54
   4   3   3   46.73    1.57
  -4   3  -3   43.10    1.68
  -4   3  -3   44.92    1.64
   5  -3   3    1.02    0.17
  -5  -3  -3    0.52    0.14
  -5  -3  -3    0.66    0.14
   5  -3   3    0.90    0.14
  -5  -3  -3    0.74    0.17
   5   3   3    0.91    0.21
  -5   3  -3    1.01    0.15
   5   3   3    0.81    0.15
  -5   3  -3    0.96    0.20
  -6  -3  -3    3.81    0.31
  -6  -3  -3    4.28    0.34
   6  -3   3    3.42    0.32
  -6  -3  -3    3.11    0.31
   6  -3   3    3.61    0.29
   6   3   3    3.94    0.31
  -6   3  -3    3.65    0.34
  -6   3  -3    2.95    0.27
   6   3   3    3.51    0.38
  -7  -3  -3    0.13    0.11
   7  -3   3    0.27    0.13
  -7  -3  -3    0.14    0.12
  -7  -3  -3    0.23    0.12
   7   3   3    0.23    0.16
   7   3   3    0.15    0.10
  -7   3  -3    0.11    0.10
  -7   3  -3    0.15    0.11
  -8  -3  -3    0.39    0.14
   8  -3   3    0.79    0.19
  -8  -3  -3    0.58    0.18
   8   3   3    0.23    0.15
  -8   3  -3    0.54    0.18
  -9  -3  -3   14.00    0.80
  -9  -3  -3   13.54    0.82
   9  -3   3   15.02    0.81
   9   3   3   14.19    0.98
  -9   3  -3   14.73    0.87
  10  -3   3    0.71    0.17
 -10  -3  -3    0.93    0.21
 -10  -3  -3    1.20    0.25
 -10   3  -3    0.67    0.21
 -10  -4   3   10.95    0.79
  10  -4  -3   11.56    0.72
  10   4  -3   10.95    0.67
  -9  -4   3   11.02    0.76
   9  -4  -3    9.90    0.64
  -9  -4   3    9.76    0.54
   9   4  -3   11.35    0.64
   9   4  -3   10.82    0.83
  -8  -4   3    3.41    0.26
  -8  -4   3    3.48    0.38
   8  -4  -3    3.77    0.35
  -8   4   3    3.97    0.38
   8   4  -3    2.89    0.29
   8   4  -3    2.65    0.37
  -7  -4   3    3.28    0.23
   7  -4  -3    3.09    0.31
  -7  -4   3    3.57    0.37
   7   4  -3    2.93    0.38
  -7   4   3    3.08    0.30
   7   4  -3    3.62    0.29
  -7   4   3    3.29    0.33
   6  -4  -3   16.72    0.80
  -6  -4   3   18.05    0.79
  -6  -4   3   17.15    0.92
  -6   4   3   18.11    0.89
   6   4  -3   17.07    0.96
  -6   4   3   17.21    0.78
  -6   4   3   17.76    0.82
   6   4  -3   17.42    0.74
  -5  -4   3    1.76    0.10
  -5  -4   3    1.65    0.11
   5  -4  -3    1.45    0.19
  -5  -4   3    1.74    0.19
  -5  -4   3    1.90    0.25
   5   4  -3    1.99    0.18
  -5   4   3    1.90    0.21
  -5   4   3    1.59    0.20
   5   4  -3    1.92    0.27
  -5   4   3    1.78    0.23
   4  -4  -3   31.52    1.24
  -4  -4   3   34.19    1.22
  -4  -4   3   31.79    1.37
   4  -4  -3   30.40    1.23
  -4   4   3   30.45    1.33
   4   4  -3   31.64    1.10
  -4   4   3   33.79    1.18
   4   4  -3   31.54    1.40
  -4   4   3   34.36    1.26
   3  -4  -3   39.14    1.40
   3  -4  -3   36.15    1.40
  -3  -4   3   38.52    1.53
  -3  -4   3   39.88    1.39
   3   4  -3   36.10    1.55
  -3   4   3   37.66    1.51
   3   4  -3   37.88    1.24
  -3   4   3   38.11    1.32
  -2  -4   3   69.92    2.52
  -2  -4   3   68.95    2.28
   2  -4  -3   66.39    2.30
  -2  -4   3   66.45    2.45
   2  -4  -3   64.31    2.29
  -2   4   3   61.48    2.44
  -2   4   3   67.74    2.16
   2   4  -3   65.75    2.05
   2   4  -3   68.13    2.52
   2   4  -3   64.16    2.04
   1  -4  -3   49.99    1.86
  -1  -4   3   55.96    2.00
  -1  -4   3   56.14    1.88
   1  -4  -3   51.31    1.87
  -1  -4   3   56.88    2.04
  -1   4   3   53.01    1.75
   1   4  -3   50.47    2.02
  -1   4   3   55.20    1.92
  -1   4   3   51.59    2.01
   0  -4  -3  107.33    3.65
   0  -4   3  113.22    3.95
   0  -4   3  111.82    3.83
   0  -4   3  112.06    3.65
   0  -4  -3  106.70    3.67
   0   4   3  114.13    3.43
   0   4   3  108.05    3.93
   0   4   3  101.99    3.86
   0   4  -3  108.00    3.84
   1  -4   3    0.27    0.09
  -1  -4  -3    0.25    0.07
   1  -4   3    0.12    0.05
  -1  -4  -3    0.19    0.08
  -1   4  -3    0.14    0.07
  -1   4  -3    0.18    0.08
  -1   4  -3    0.20    0.05
   1   4   3    0.26    0.08
  -1   4  -3    0.16    0.04
   1   4   3    0.20    0.09
   1   4   3    0.26    0.09
  -2  -4  -3   31.89    1.26
  -2  -4  -3   32.63    1.34
  -2  -4  -3   32.82    1.22
   2  -4   3   36.19    1.30
   2   4   3   33.31    1.35
   2   4   3   33.93    1.17
  -2   4  -3   33.02    1.28
   2   4   3   35.28    1.39
  -2   4  -3   31.44    1.10
   3  -4   3   71.07    2.47
   3  -4   3   69.43    2.25
   3  -4   3   68.78    2.24
  -3  -4  -3   63.72    2.46
  -3  -4  -3   65.64    2.32
  -3  -4  -3   61.61    2.34
  -3   4  -3   63.80    2.36
  -3   4  -3   67.18    2.39
   3   4   3   68.86    2.50
   3   4   3   67.81    2.20
  -3   4  -3   63.37    2.14
   3   4   3   64.56    2.59
  -4  -4  -3    0.53    0.12
  -4  -4  -3    0.43    0.13
  -4  -4  -3    0.40    0.13
   4  -4   3    0.44    0.10
   4   4   3    0.51    0.16
  -4   4  -3    0.28    0.12
   4   4   3    0.31    0.13
   4   4   3    0.39    0.11
  -4   4  -3    0.32    0.10
  -5  -4  -3   61.91    2.34
  -5  -4  -3   61.77    2.21
  -5  -4  -3   58.67    2.23
   5  -4   3   59.98    2.16
  -5   4  -3   59.56    2.26
  -5   4  -3   62.38    2.08
   5   4   3   57.76    2.33
   5   4   3   60.12    2.50
   5   4   3   62.05    2.10
  -6  -4  -3   14.68    0.78
  -6  -4  -3   15.18    0.80
   6  -4   3   14.41    0.69
  -6  -4  -3   14.99    0.72
   6   4   3   15.16    0.72
  -6   4  -3   15.11    0.81
  -6   4  -3   14.24    0.69
   6   4   3   14.63    0.89
  -7  -4  -3    4.79    0.40
  -7  -4  -3    4.79    0.37
  -7  -4  -3    4.66    0.41
   7  -4   3    3.99    0.34
  -7   4  -3    4.17    0.41
   7   4   3    4.05    0.35
   7   4   3    4.74    0.49
  -7   4  -3    4.66    0.36
  -8  -4  -3    9.64    0.64
  -8  -4  -3    8.83    0.57
   8  -4   3    9.86    0.57
   8   4   3   10.62    0.78
  -8   4  -3    9.11    0.66
   9  -4   3    1.44    0.24
  -9  -4  -3    2.08    0.29
  -9  -4  -3    1.57    0.24
  -9   4  -3    1.81    0.29
   9   4   3    1.33    0.34
  -9  -5   3    3.87    0.43
  -9  -5   3    3.21    0.22
   9  -5  -3    3.44    0.35
   9   5  -3    3.72    0.50
   9   5  -3    3.36    0.34
  -8  -5   3    3.66    0.41
   8  -5  -3    4.47    0.38
  -8  -5   3    3.87    0.22
   8   5  -3    3.92    0.46
   8   5  -3    4.14    0.35
   7  -5  -3    0.26    0.12
  -7  -5   3    0.25    0.13
  -7  -5   3    0.17    0.05
   7   5  -3    0.04    0.10
  -7   5   3    0.12    0.13
  -7   5   3    0.19    0.11
   7   5  -3   -0.02    0.12
  -6  -5   3   37.40    1.69
  -6  -5   3   39.37    1.51
   6  -5  -3   38.24    1.52
  -6   5   3   39.48    1.65
   6   5  -3   38.89    1.40
   6   5  -3   37.80    1.77
  -6   5   3   37.94    1.46
  -6   5   3   39.05    1.56
  -5  -5   3    3.96    0.30
  -5  -5   3    3.51    0.36
   5  -5  -3    3.94    0.32
   5  -5  -3    3.59    0.28
  -5   5   3    3.93    0.30
   5   5  -3    3.48    0.25
   5   5  -3    3.60    0.37
  -5   5   3    4.12    0.36
  -5   5   3    3.27    0.30
   4  -5  -3   56.56    2.02
   4  -5  -3   55.67    1.99
  -4  -5   3   54.71    1.97
  -4  -5   3   53.03    2.16
   4   5  -3   57.00    2.24
  -4   5   3   52.61    1.88
   4   5  -3   54.94    1.80
  -4   5   3   52.83    2.01
  -4   5   3   54.99    2.15
   3  -5  -3   35.28    1.32
  -3  -5   3   33.63    1.47
   3  -5  -3   34.66    1.37
  -3  -5   3   36.21    1.35
   3   5  -3   35.58    1.51
  -3   5   3   37.25    1.50
   3   5  -3   35.71    1.18
  -3   5   3   35.28    1.27
  -2  -5   3   19.20    0.88
   2  -5  -3   18.40    0.75
  -2  -5   3   19.63    0.80
   2  -5  -3   18.47    0.81
   2   5  -3   18.24    0.63
   2   5  -3   18.08    0.63
  -2   5   3   19.01    0.89
  -2   5   3   19.08    0.73
   2   5  -3   18.31    0.88
   2   5  -3   18.01    0.85
  -1  -5   3    0.52    0.13
   1  -5  -3    0.62    0.14
  -1  -5   3    0.87    0.15
   1  -5  -3    0.69    0.10
  -1  -5   3    0.67    0.13
   1   5  -3    0.58    0.13
   1   5  -3    0.48    0.06
  -1   5   3    0.69    0.11
   1   5  -3    0.43    0.05
   1   5  -3    0.57    0.14
  -1   5   3    0.47    0.14
   0  -5   3    0.17    0.09
   0  -5  -3    0.19    0.07
   0  -5   3    0.26    0.09
   0  -5   3    0.19    0.09
   0  -5  -3    0.10    0.08
   0   5  -3    0.16    0.04
   0   5  -3    0.09    0.07
   0   5  -3    0.16    0.04
   0   5  -3    0.16    0.09
   0   5   3    0.18    0.10
   0   5   3    0.22    0.07
  -1  -5  -3   23.43    1.01
   1  -5   3   27.60    1.01
  -1  -5  -3   25.14    0.93
   1  -5   3   24.22    1.02
   1   5   3   25.73    1.06
   1   5   3   26.61    0.93
  -1   5  -3   23.51    0.83
   1   5   3   24.27    1.10
  -1   5  -3   23.86    1.04
  -2  -5  -3   85.17    2.90
  -2  -5  -3   84.64    2.95
   2  -5   3   81.95    2.95
   2   5   3   84.88    3.14
   2   5   3   87.71    3.22
   2   5   3   86.90    2.75
  -2   5  -3   85.56    2.68
  -2   5  -3   82.34    2.97
  -2   5  -3   83.99    3.05
   3  -5   3  107.08    3.78
  -3  -5  -3  113.41    3.99
  -3  -5  -3  108.17    3.73
  -3  -5  -3  108.21    3.77
  -3   5  -3  108.33    3.47
   3   5   3  114.54    4.16
  -3   5  -3  110.36    3.80
  -3   5  -3  115.35    3.90
   3   5   3  108.74    4.00
   3   5   3  105.45    3.52
  -4  -5  -3   44.08    1.63
  -4  -5  -3   45.13    1.81
   4  -5   3   45.68    1.56
  -4  -5  -3   44.51    1.73
  -4   5  -3   42.87    1.54
   4   5   3   46.77    1.85
   4   5   3   43.95    1.59
  -4   5  -3   42.67    1.75
   4   5   3   46.60    1.92
  -5  -5  -3   17.00    0.83
  -5  -5  -3   16.86    0.86
  -5  -5  -3   16.51    0.73
   5  -5   3   16.04    0.68
  -5   5  -3   15.74    0.84
   5   5   3   15.59    0.73
   5   5   3   15.40    0.86
   5   5   3   17.41    0.94
  -5   5  -3   15.79    0.72
  -6  -5  -3    0.05    0.08
  -6  -5  -3    0.05    0.09
   6  -5   3   -0.01    0.08
  -6  -5  -3    0.08    0.10
   6   5   3    0.06    0.14
  -6   5  -3    0.13    0.12
  -6   5  -3    0.08    0.10
   6   5   3   -0.05    0.09
   6   5   3    0.02    0.09
  -7  -5  -3    1.23    0.19
  -7  -5  -3    0.77    0.21
   7  -5   3    0.97    0.17
  -7  -5  -3    1.29    0.24
   7   5   3    0.76    0.23
  -7   5  -3    1.35    0.24
  -7   5  -3    1.36    0.28
   7   5   3    1.17    0.23
   7   5   3    1.43    0.33
   8  -5   3    5.97    0.42
  -8  -5  -3    5.75    0.49
  -8  -5  -3    5.42    0.41
  -8   5  -3    5.14    0.50
  -8   5  -3    5.83    0.45
   8   5   3    6.38    0.60
  -9  -5  -3    4.25    0.43
  -9   5  -3    3.69    0.43
  -8  -6   3    1.54    0.28
   8  -6  -3    1.58    0.23
   8   6  -3    0.87    0.20
   8   6  -3    0.71    0.26
  -7  -6   3    1.17    0.26
   7  -6  -3    0.73    0.17
  -7   6   3    0.69    0.19
  -7   6   3    0.91    0.24
   7   6  -3    0.90    0.18
   7   6  -3    0.94    0.26
  -6  -6   3    5.67    0.40
  -6  -6   3    6.06    0.51
   6  -6  -3    5.57    0.39
  -6   6   3    5.43    0.44
  -6   6   3    5.62    0.47
   6   6  -3    5.85    0.54
  -6   6   3    5.60    0.41
   6   6  -3    5.04    0.35
  -5  -6   3   26.77    1.15
   5  -6  -3   28.34    1.21
  -5  -6   3   26.00    1.30
   5  -6  -3   28.43    1.13
  -5   6   3   28.78    1.30
  -5   6   3   27.28    1.11
   5   6  -3   28.57    1.36
  -5   6   3   26.67    1.20
   5   6  -3   26.70    1.03
   4  -6  -3    7.11    0.46
   4  -6  -3    5.99    0.37
  -4  -6   3    6.41    0.42
  -4  -6   3    6.05    0.49
  -4   6   3    6.79    0.41
   4   6  -3    6.57    0.35
  -4   6   3    7.13    0.51
  -4   6   3    6.78    0.46
   4   6  -3    6.93    0.51
  -3  -6   3   24.23    1.03
   3  -6  -3   24.40    1.06
  -3  -6   3   23.11    1.14
   3  -6  -3   24.48    0.97
   3   6  -3   25.95    1.15
   3   6  -3   23.25    1.16
  -3   6   3   24.12    0.96
   3   6  -3   25.76    0.88
  -3   6   3   26.26    1.18
  -2  -6   3    2.33    0.24
  -2  -6   3    2.12    0.26
   2  -6  -3    2.75    0.27
   2  -6  -3    2.06    0.18
   2   6  -3    2.30    0.28
  -2   6   3    1.98    0.19
   2   6  -3    2.49    0.16
  -2   6   3    2.65    0.29
   2   6  -3    2.08    0.24
  -1  -6   3   11.01    0.59
  -1  -6   3   11.58    0.64
   1  -6  -3   11.37    0.60
   1  -6  -3   11.26    0.49
  -1   6   3   11.17    0.66
   1   6  -3   11.45    0.42
   1   6  -3   11.20    0.58
   1   6  -3   12.08    0.66
  -1   6   3   11.21    0.52
   0  -6  -3    0.77    0.10
   0  -6  -3    0.71    0.17
   0  -6   3    0.46    0.14
   0   6   3    0.63    0.17
   0   6  -3    0.59    0.15
   0   6  -3    0.63    0.08
   0   6   3    0.61    0.12
  -1  -6  -3    1.95    0.22
   1  -6   3    1.43    0.20
  -1  -6  -3    1.41    0.13
  -1   6  -3    1.56    0.13
   1   6   3    1.62    0.17
  -1   6  -3    1.26    0.19
   1   6   3    1.32    0.22
  -2  -6  -3   -0.08    0.05
   2  -6   3    0.07    0.09
  -2  -6  -3   -0.02    0.07
  -2   6  -3    0.09    0.09
  -2   6  -3    0.03    0.06
   2   6   3   -0.07    0.08
   2   6   3   -0.02    0.07
  -2   6  -3   -0.02    0.09
  -3  -6  -3    6.14    0.44
  -3  -6  -3    6.67    0.34
   3  -6   3    6.31    0.45
  -3  -6  -3    7.13    0.49
   3   6   3    6.66    0.38
  -3   6  -3    5.98    0.45
   3   6   3    7.00    0.51
  -3   6  -3    6.78    0.35
  -3   6  -3    6.27    0.42
   3   6   3    6.39    0.48
  -4  -6  -3    6.48    0.50
  -4  -6  -3    6.72    0.36
  -4  -6  -3    6.27    0.46
   4   6   3    6.59    0.51
   4   6   3    6.19    0.40
   4   6   3    7.43    0.54
  -4   6  -3    6.80    0.38
  -4   6  -3    7.09    0.50
  -5  -6  -3    2.07    0.29
  -5  -6  -3    1.75    0.25
   5  -6   3    2.13    0.15
  -5  -6  -3    2.20    0.20
  -5   6  -3    1.67    0.27
   5   6   3    1.62    0.22
   5   6   3    2.01    0.29
   5   6   3    1.57    0.28
  -5   6  -3    2.21    0.23
  -6  -6  -3   26.56    1.12
  -6  -6  -3   30.81    1.37
   6  -6   3   27.37    1.07
  -6  -6  -3   28.56    1.29
   6   6   3   27.76    1.37
   6   6   3   29.11    1.47
  -6   6  -3   27.56    1.32
  -6   6  -3   28.44    1.16
   6   6   3   27.72    1.17
  -7  -6  -3    0.99    0.24
  -7  -6  -3    0.84    0.22
  -7  -6  -3    0.80    0.16
   7  -6   3    0.72    0.14
   7   6   3    0.95    0.25
   7   6   3    0.80    0.25
  -7   6  -3    0.56    0.20
  -7   6  -3    0.92    0.21
   7   6   3    0.77    0.19
  -8  -6  -3    0.69    0.20
  -8  -6  -3    0.70    0.21
  -8  -6  -3    0.61    0.15
   8  -6   3    0.69    0.15
  -8   6  -3    0.97    0.25
   8   6   3    0.75    0.22
   8   6   3    0.70    0.26
  -8   6  -3    0.64    0.19
   8   6   3    1.07    0.22
   8   7  -3    3.96    0.47
  -7  -7   3   -0.01    0.11
   7  -7  -3   -0.02    0.09
  -7   7   3    0.34    0.13
   7   7  -3   -0.03    0.09
   7   7  -3    0.02    0.17
  -6  -7   3   25.38    1.34
  -6  -7   3   26.37    1.18
   6  -7  -3   26.10    1.11
  -6   7   3   28.22    1.27
   6   7  -3   30.09    1.44
  -6   7   3   26.70    1.32
   6   7  -3   25.36    1.06
  -6   7   3   26.69    1.14
  -5  -7   3   15.18    0.79
  -5  -7   3   15.11    0.92
   5  -7  -3   16.96    0.87
   5  -7  -3   14.46    0.70
   5   7  -3   15.86    0.69
  -5   7   3   17.24    0.93
   5   7  -3   16.87    0.97
  -5   7   3   15.63    0.76
   5   7  -3   15.94    0.95
  -5   7   3   15.47    0.85
   4  -7  -3    4.83    0.40
   4  -7  -3    4.70    0.31
  -4  -7   3    5.28    0.39
  -4  -7   3    4.83    0.45
   4   7  -3    5.04    0.31
   4   7  -3    5.69    0.47
  -4   7   3    4.91    0.36
  -4   7   3    6.05    0.48
   4   7  -3    4.96    0.48
  -4   7   3    5.15    0.42
  -3  -7   3   -0.17    0.08
   3  -7  -3    0.16    0.08
   3  -7  -3    0.06    0.11
  -3  -7   3    0.09    0.10
  -3   7   3    0.05    0.08
   3   7  -3   -0.08    0.06
  -3   7   3    0.14    0.12
   3   7  -3   -0.11    0.10
  -2  -7   3   29.25    1.34
   2  -7  -3   29.90    1.27
   2  -7  -3   29.37    1.10
  -2  -7   3   28.99    1.24
   2   7  -3   31.17    1.39
   2   7  -3   29.55    1.02
  -2   7   3   29.64    1.37
  -2   7   3   29.69    1.13
  -1  -7   3    1.17    0.20
  -1  -7   3    1.39    0.20
   1  -7  -3    1.18    0.12
   1  -7  -3    1.61    0.22
  -1   7   3    1.10    0.16
  -1   7   3    1.42    0.24
   1   7  -3    1.04    0.23
   1   7  -3    1.36    0.12
   0  -7  -3    9.10    0.38
   0  -7  -3    8.55    0.54
   0  -7   3    8.80    0.54
   0   7   3    8.38    0.45
   0   7   3    9.07    0.61
   0   7  -3    8.91    0.38
   0   7  -3    9.20    0.58
   1  -7   3   18.43    0.89
  -1  -7  -3   18.33    0.68
  -1  -7  -3   17.91    0.87
  -1   7  -3   18.91    0.92
  -1   7  -3   18.30    0.68
   1   7   3   18.19    0.76
   1   7   3   16.79    0.95
  -2  -7  -3    0.75    0.19
   2  -7   3    0.59    0.17
  -2  -7  -3    0.65    0.09
  -2   7  -3    0.84    0.13
  -2   7  -3    0.58    0.17
  -2   7  -3    0.42    0.17
   2   7   3    0.74    0.21
   2   7   3    0.58    0.14
  -3  -7  -3    0.89    0.10
   3  -7   3    1.04    0.23
  -3  -7  -3    0.88    0.20
   3   7   3    1.12    0.17
  -3   7  -3    0.98    0.23
   3   7   3    1.02    0.25
  -3   7  -3    1.03    0.15
  -4  -7  -3    2.06    0.28
   4  -7   3    2.15    0.29
  -4  -7  -3    2.23    0.17
   4   7   3    2.24    0.24
  -4   7  -3    2.54    0.24
   4   7   3    2.49    0.34
  -4   7  -3    2.60    0.32
  -5  -7  -3    0.25    0.08
  -5  -7  -3    0.46    0.17
  -5  -7  -3    0.22    0.13
  -5   7  -3    0.36    0.13
   5   7   3    0.27    0.15
  -5   7  -3    0.45    0.17
   5   7   3    0.19    0.12
   5   7   3    0.26    0.18
  -6  -7  -3    5.15    0.45
  -6  -7  -3    5.29    0.31
  -6  -7  -3    5.58    0.49
  -6   7  -3    4.52    0.46
   6   7   3    4.95    0.48
  -6   7  -3    5.07    0.39
   6   7   3    5.81    0.54
   6   7   3    4.73    0.39
  -7  -7  -3    9.61    0.70
  -7  -7  -3   11.22    0.71
   7  -7   3    9.55    0.42
  -7  -7  -3    9.30    0.47
  -7   7  -3    9.42    0.70
   7   7   3    9.65    0.73
   7   7   3    8.96    0.59
   7   7   3    9.52    0.77
  -7   7  -3    9.12    0.59
  -7   8   3   12.42    0.81
   7   8  -3   14.35    0.96
  -6  -8   3    1.10    0.27
   6  -8  -3    1.07    0.16
   6   8  -3    0.71    0.25
  -6   8   3    1.57    0.24
   6   8  -3    1.46    0.21
  -6   8   3    0.95    0.26
  -6   8   3    1.48    0.26
   5  -8  -3    0.33    0.15
   5  -8  -3    0.22    0.09
  -5  -8   3    0.30    0.16
  -5  -8   3    0.25    0.11
   5   8  -3    0.33    0.13
  -5   8   3    0.35    0.16
   5   8  -3    0.14    0.15
  -5   8   3    0.24    0.13
  -5   8   3    0.31    0.15
   4  -8  -3    3.84    0.37
  -4  -8   3    3.52    0.40
  -4  -8   3    3.88    0.35
   4  -8  -3    3.60    0.24
   4   8  -3    3.67    0.27
  -4   8   3    3.68    0.40
  -4   8   3    3.21    0.35
  -4   8   3    3.25    0.30
   4   8  -3    3.51    0.41
   3  -8  -3    7.21    0.52
  -3  -8   3    5.97    0.52
  -3  -8   3    7.55    0.51
   3  -8  -3    7.05    0.33
   3   8  -3    7.18    0.36
  -3   8   3    7.50    0.58
   3   8  -3    6.81    0.57
  -3   8   3    6.34    0.42
   2  -8  -3   81.34    2.97
  -2  -8   3   77.41    3.11
   2  -8  -3   82.33    2.71
  -2  -8   3   78.64    2.93
  -2   8   3   82.40    3.19
  -2   8   3   76.70    2.70
   2   8  -3   82.11    2.59
   2   8  -3   84.11    3.18
  -1  -8   3   21.53    1.03
   1  -8  -3   21.18    1.04
   1   8  -3   21.50    1.12
   1   8  -3   22.61    0.81
  -1   8   3   22.10    1.16
  -1   8   3   22.44    0.91
   0  -8   3   54.74    2.10
   0  -8  -3   51.98    2.07
   0   8   3   53.51    1.87
   0   8   3   49.89    2.22
   0   8  -3   56.38    2.22
   0   8  -3   54.50    1.77
  -1  -8  -3    0.07    0.10
   1  -8   3    0.03    0.10
  -1   8  -3    0.29    0.14
   1   8   3    0.25    0.16
  -1   8  -3    0.11    0.08
   1   8   3    0.22    0.10
  -1   8  -3    0.37    0.14
  -2  -8  -3    4.24    0.39
   2  -8   3    5.01    0.43
   2   8   3    4.45    0.45
  -2   8  -3    5.01    0.44
  -2   8  -3    5.63    0.45
   2   8   3    4.94    0.35
  -2   8  -3    5.06    0.31
  -3  -8  -3    0.04    0.10
   3  -8   3    0.11    0.12
   3   8   3    0.22    0.14
  -3   8  -3    0.00    0.09
   3   8   3    0.05    0.08
  -3   8  -3   -0.11    0.09
  -4  -8  -3    5.79    0.48
   4  -8   3    6.01    0.51
   4   8   3    5.74    0.40
  -4   8  -3    5.76    0.38
   4   8   3    5.67    0.53
  -4   8  -3    5.35    0.49
  -5  -8  -3    8.62    0.61
  -5   8  -3    9.43    0.53
  -5   8  -3    9.09    0.67
   5   8   3    8.72    0.68
   5   8   3    8.56    0.53
  -6  -8  -3    4.27    0.45
  -6  -8  -3    3.79    0.40
  -6   8  -3    3.94    0.44
   6   8   3    3.24    0.41
   6   8   3    3.96    0.36
  -6   8  -3    3.97    0.36
   5  -9  -3    0.45    0.16
  -5  -9   3    0.71    0.19
  -5   9   3    0.45    0.19
  -5   9   3    0.45    0.15
  -5   9   3    0.59    0.20
  -4  -9   3   21.46    1.08
  -4  -9   3   21.72    1.20
   4  -9  -3   23.52    1.15
  -4   9   3   23.64    1.24
  -4   9   3   22.18    1.15
   4   9  -3   21.93    0.89
  -4   9   3   20.89    0.98
   4   9  -3   21.71    1.24
  -3  -9   3    0.40    0.17
  -3  -9   3    0.31    0.13
   3  -9  -3    0.28    0.15
  -3   9   3    0.25    0.15
  -3   9   3    0.45    0.18
  -3   9   3    0.19    0.12
   3   9  -3    0.38    0.18
   3   9  -3    0.44    0.12
   2  -9  -3    3.00    0.36
  -2  -9   3    3.70    0.36
  -2   9   3    3.67    0.31
  -2   9   3    4.01    0.44
   2   9  -3    3.90    0.25
   2   9  -3    3.59    0.41
  -1  -9   3   24.73    1.19
   1  -9  -3   24.43    1.19
   1   9  -3   25.38    0.93
  -1   9   3   25.22    1.33
  -1   9   3   25.46    1.04
   1   9  -3   26.02    1.30
   0  -9   3    3.36    0.37
   0  -9  -3    2.47    0.32
   0   9  -3    3.28    0.23
   0   9  -3    3.69    0.39
   0   9   3    3.13    0.39
   0   9   3    2.60    0.26
  -1  -9  -3   28.51    1.33
   1  -9   3   28.05    1.31
   1   9   3   26.79    1.42
   1   9   3   28.07    1.14
  -1   9  -3   28.53    1.34
  -1   9  -3   31.58    1.41
  -1   9  -3   28.61    1.06
   2  -9   3    5.12    0.46
  -2  -9  -3    4.90    0.44
  -2   9  -3    5.07    0.33
   2   9   3    4.42    0.49
   2   9   3    5.00    0.36
  -2   9  -3    5.40    0.48
   3  -9   3    3.92    0.42
  -3  -9  -3    3.74    0.39
  -3   9  -3    4.99    0.48
   3   9   3    4.25    0.47
   3   9   3    4.10    0.34
  -3   9  -3    4.54    0.32
  -4  -9  -3    9.33    0.65
   4  -9   3   10.21    0.71
  -4   9  -3    9.52    0.70
  -4   9  -3    8.82    0.52
   4   9   3    9.67    0.56
   4   9   3    9.42    0.73
  -3 -10   3    0.18    0.13
  -2 -10   3   15.25    0.89
  -2  10   3   16.18    1.01
   2  10  -3   15.25    0.98
  -1 -10   3    0.56    0.19
   1 -10  -3    0.47    0.19
   1  10  -3    0.34    0.18
  -1  10   3    0.84    0.24
  -1  10   3    0.34    0.13
   1  10  -3    0.81    0.15
   0 -10  -3    8.69    0.62
   0 -10   3    8.04    0.60
   0  10  -3    7.33    0.41
   0  10  -3    7.97    0.63
   0  10   3    8.50    0.50
   0  10   3    8.66    0.70
   1 -10   3    1.78    0.27
   1  10   3    1.42    0.21
  -1  10  -3    1.02    0.24
  -1  10  -3    1.26    0.17
 -10   0   4   31.20    1.49
 -10   0   4   29.69    1.37
  10   0  -4   29.88    1.54
  -9   0   4   22.60    1.16
   9   0  -4   23.23    1.22
  -9   0   4   22.25    1.06
  -8   0   4   14.49    0.76
   8   0  -4   14.92    0.86
  -8   0   4   14.85    0.84
  -7   0   4   35.72    1.45
   7   0  -4   36.12    1.60
  -7   0   4   35.62    1.54
   7   0  -4   37.70    1.36
  -6   0   4   10.24    0.55
  -6   0   4   11.68    0.51
  -6   0   4   10.66    0.61
   6   0  -4   11.07    0.63
   6   0  -4   11.31    0.53
   5   0  -4    2.33    0.20
  -5   0   4    2.42    0.24
   5   0  -4    2.87    0.21
  -5   0   4    2.89    0.19
  -5   0   4    2.26    0.20
   5   0  -4    2.56    0.24
   4   0  -4   15.49    0.72
  -4   0   4   15.35    0.65
   4   0  -4   15.68    0.61
  -4   0   4   14.58    0.71
   4   0  -4   16.12    0.66
  -4   0   4   16.62    0.59
  -3   0   4    1.50    0.16
  -3   0   4    1.37    0.15
   3   0  -4    1.38    0.16
   3   0  -4    1.36    0.13
  -3   0   4    1.58    0.14
  -3   0   4    1.64    0.09
  -2   0   4  332.35   11.02
  -2   0   4  325.50   11.50
  -2   0   4  317.05   10.69
   2   0  -4  329.91    9.89
   1   0  -4  492.92   15.30
  -1   0   4  514.65   17.77
  -1   0   4  538.08   17.00
  -1   0   4  480.61   16.54
   0   0   4  278.07    9.41
   0   0  -4  279.11    8.70
   0   0   4  300.67    9.65
   0   0  -4  289.03    9.15
   0   0   4  289.23   10.13
  -1   0  -4  698.28   21.99
  -1   0  -4  725.01   23.14
   1   0   4  711.92   23.79
   1   0   4  777.00   25.55
   1   0   4  731.21   24.33
   2   0   4   25.65    0.85
  -2   0  -4   24.91    0.93
  -2   0  -4   23.65    0.85
   2   0   4   24.70    1.03
  -2   0  -4   24.06    0.93
   2   0   4   23.89    0.92
   2   0   4   25.02    0.86
   3   0   4    2.46    0.21
  -3   0  -4    2.96    0.21
   3   0   4    3.05    0.27
   3   0   4    2.87    0.20
  -3   0  -4    3.62    0.25
  -3   0  -4    3.08    0.17
  -3   0  -4    3.12    0.23
   4   0   4    5.88    0.31
  -4   0  -4    5.56    0.34
   4   0   4    5.43    0.39
  -4   0  -4    5.32    0.27
   4   0   4    5.00    0.32
  -4   0  -4    5.14    0.35
  -5   0  -4    0.46    0.13
   5   0   4    0.23    0.13
  -5   0  -4    0.55    0.14
  -5   0  -4    0.50    0.13
   5   0   4    0.58    0.13
  -6   0  -4   79.80    2.82
   6   0   4   74.73    3.06
  -6   0  -4   74.64    2.77
   6   0   4   78.53    2.80
   7   0   4    2.07    0.31
  -7   0  -4    1.88    0.26
   7   0   4    2.21    0.27
   8   0   4   21.18    1.22
  -8   0  -4   23.33    1.13
   8   0   4   25.14    1.13
  -9   0  -4    2.01    0.28
   9   0   4    1.49    0.27
  10   0   4    5.34    0.56
 -10   0  -4    6.17    0.53
  11   1  -4    0.09    0.14
 -11   1   4    0.14    0.12
 -10  -1   4    2.17    0.31
 -10  -1   4    1.90    0.27
 -10   1   4    2.52    0.31
 -10   1   4    2.19    0.30
  10   1  -4    1.87    0.34
   9  -1  -4    4.83    0.45
  -9  -1   4    4.78    0.45
  -9  -1   4    4.43    0.38
   9   1  -4    3.98    0.44
  -9   1   4    4.75    0.44
  -9   1   4    4.87    0.42
  -8  -1   4   15.90    0.89
  -8  -1   4   15.65    0.80
   8  -1  -4   16.18    0.89
   8   1  -4   16.32    0.77
  -8   1   4   16.43    0.83
  -8   1   4   16.63    0.88
   8   1  -4   15.80    0.93
  -7  -1   4  133.00    4.55
  -7  -1   4  133.43    4.77
   7  -1  -4  127.21    4.90
  -7   1   4  136.36    4.76
   7   1  -4  128.82    4.23
  -7   1   4  132.23    4.58
   7   1  -4  130.28    4.98
   6  -1  -4    2.36    0.25
  -6  -1   4    2.31    0.19
  -6  -1   4    2.77    0.28
   6  -1  -4    2.19    0.23
   6  -1  -4    1.97    0.21
  -6  -1   4    2.69    0.23
  -6   1   4    2.00    0.21
  -6   1   4    2.62    0.21
  -6   1   4    2.48    0.27
   6   1  -4    2.03    0.27
   6   1  -4    2.15    0.21
  -5  -1   4   11.35    0.54
   5  -1  -4   11.82    0.52
   5  -1  -4   11.83    0.60
  -5  -1   4   11.32    0.62
   5  -1  -4   11.90    0.57
  -5  -1   4   12.62    0.50
  -5   1   4   11.06    0.60
  -5   1   4   10.98    0.56
   5   1  -4   11.83    0.51
  -5   1   4   12.33    0.53
  -5   1   4   12.73    0.52
   5   1  -4   12.03    0.64
   4  -1  -4   13.02    0.52
   4  -1  -4   12.69    0.59
  -4  -1   4   12.35    0.53
  -4  -1   4   11.96    0.61
  -4  -1   4   13.07    0.48
   4  -1  -4   11.97    0.55
  -4   1   4   13.14    0.52
  -4   1   4   11.80    0.55
  -4   1   4   12.65    0.50
  -4   1   4   11.57    0.60
   4   1  -4   11.96    0.49
   4   1  -4   12.38    0.62
  -3  -1   4   37.59    1.22
  -3  -1   4   38.58    1.28
  -3  -1   4   38.35    1.29
   3  -1  -4   37.29    1.40
   3  -1  -4   36.60    1.33
  -3  -1   4   37.74    1.41
  -3  -1   4   33.98    1.44
  -3   1   4   37.22    1.23
  -3   1   4   35.64    1.32
   3   1  -4   35.72    1.44
  -3   1   4   33.54    1.38
  -3   1   4   36.81    1.22
   3   1  -4   36.31    1.20
  -3   1   4   35.72    1.40
  -2  -1   4   77.45    2.38
  -2  -1   4   77.50    2.46
   2  -1  -4   76.04    2.52
   2  -1  -4   75.32    2.33
  -2  -1   4   67.33    2.71
   2  -1  -4   73.28    2.40
  -2  -1   4   73.46    2.62
  -2  -1   4   76.51    2.47
  -2   1   4   74.76    2.62
  -2   1   4   73.33    2.33
   2   1  -4   71.62    2.29
  -2   1   4   72.01    2.52
  -2   1   4   73.70    2.69
  -1  -1   4  171.34    6.11
  -1  -1   4  180.97    5.83
  -1  -1   4  182.48    5.47
  -1  -1   4  173.86    5.60
   1  -1  -4  173.07    5.68
  -1  -1   4  179.24    5.60
   1  -1  -4  174.96    5.48
   1   1  -4  167.09    5.47
   1   1  -4  166.30    5.20
   1   1  -4  159.71    5.20
  -1   1   4  167.15    5.24
  -1   1   4  167.70    5.84
  -1   1   4  169.97    6.07
  -1   1   4  166.82    5.68
   0  -1   4  360.03   11.48
   0  -1   4  342.94   11.16
   0  -1  -4  343.98   10.38
   0  -1  -4  341.12   11.23
   0  -1   4  337.10   11.16
   0  -1   4  353.23   12.06
   0  -1  -4  343.49   10.90
   0   1  -4  336.27   10.33
   0   1   4  342.90   11.51
   0   1   4  339.33   12.05
   0   1  -4  325.88   10.34
   0   1  -4  338.46   10.90
   0   1   4  343.17   10.38
  -1  -1  -4   86.09    2.53
   1  -1   4   81.54    2.69
  -1  -1  -4   76.92    2.67
   1  -1   4   82.69    2.69
   1  -1   4   82.93    2.96
  -1  -1  -4   78.68    2.73
  -1   1  -4   79.22    2.51
   1   1   4   78.14    2.96
   1   1   4   81.63    2.53
   1   1   4   79.30    2.78
   1   1   4   80.49    2.74
  -1   1  -4   80.75    2.68
  -2  -1  -4    0.54    0.11
  -2  -1  -4    0.69    0.10
  -2  -1  -4    0.64    0.09
   2  -1   4    0.59    0.12
  -2  -1  -4    0.60    0.08
   2  -1   4    0.87    0.10
   2   1   4    0.69    0.13
  -2   1  -4    0.81    0.10
   2   1   4    0.69    0.09
  -2   1  -4    0.44    0.10
   2   1   4    0.78    0.10
   2   1   4    0.98    0.12
   3  -1   4   11.84    0.52
  -3  -1  -4   10.64    0.53
  -3  -1  -4   11.32    0.49
  -3  -1  -4   11.35    0.49
   3  -1   4   11.87    0.60
   3   1   4   11.40    0.61
   3   1   4   11.28    0.53
  -3   1  -4   12.02    0.43
  -3   1  -4   11.75    0.52
  -3   1  -4   10.77    0.54
   3   1   4   12.03    0.50
  -3   1  -4   12.51    0.50
  -4  -1  -4    6.40    0.35
   4  -1   4    6.91    0.44
   4  -1   4    6.15    0.36
  -4  -1  -4    6.15    0.33
  -4  -1  -4    6.06    0.37
   4   1   4    6.47    0.35
  -4   1  -4    6.75    0.30
   4   1   4    6.56    0.38
  -4   1  -4    6.86    0.36
  -4   1  -4    6.43    0.37
  -4   1  -4    6.27    0.39
   4   1   4    6.46    0.44
  -5  -1  -4    9.28    0.53
  -5  -1  -4    8.64    0.50
   5  -1   4    8.95    0.49
   5  -1   4    9.94    0.58
  -5  -1  -4    9.14    0.46
  -5  -1  -4   10.10    0.49
   5   1   4    9.41    0.48
  -5   1  -4    9.53    0.54
   5   1   4    9.74    0.61
   5   1   4    9.38    0.51
  -6  -1  -4   13.54    0.70
   6  -1   4   14.15    0.79
  -6  -1  -4   13.91    0.73
   6  -1   4   14.63    0.70
  -6   1  -4   12.90    0.72
   6   1   4   12.48    0.69
   6   1   4   13.48    0.81
  -6   1  -4   16.24    0.70
  -7  -1  -4   53.41    2.09
   7  -1   4   52.56    2.28
   7  -1   4   54.82    2.08
  -7  -1  -4   57.16    2.11
  -7   1  -4   53.71    2.10
   7   1   4   52.23    2.32
  -8  -1  -4    3.53    0.37
   8  -1   4    4.34    0.37
  -8  -1  -4    4.24    0.38
   8  -1   4    2.87    0.36
  -8   1  -4    4.03    0.39
   8   1   4    3.29    0.41
   9  -1   4    4.75    0.42
   9  -1   4    4.83    0.48
  -9  -1  -4    3.99    0.41
  -9   1  -4    4.50    0.43
   9   1   4    4.23    0.49
  10  -1   4    0.60    0.20
 -10  -1  -4    0.49    0.19
  10  -1   4    0.52    0.17
  10   1   4    0.54    0.20
 -10   1  -4    0.40    0.16
 -10  -2   4    3.55    0.41
 -10  -2   4    3.61    0.34
  10   2  -4    3.17    0.43
  -9  -2   4    3.19    0.31
  -9  -2   4    3.27    0.38
   9   2  -4    3.96    0.35
   9   2  -4    3.80    0.43
  -9   2   4    3.39    0.37
  -8  -2   4   -0.02    0.10
  -8  -2   4    0.05    0.08
  -8   2   4   -0.02    0.11
   8   2  -4   -0.04    0.13
  -8   2   4    0.01    0.11
   8   2  -4   -0.01    0.09
   7  -2  -4    1.70    0.23
  -7  -2   4    2.08    0.22
  -7  -2   4    1.88    0.27
  -7   2   4    1.70    0.24
   7   2  -4    1.54    0.27
   7   2  -4    1.92    0.21
  -7   2   4    1.89    0.25
  -6  -2   4    9.52    0.60
  -6  -2   4   10.39    0.50
   6  -2  -4    9.60    0.54
   6  -2  -4   10.06    0.55
  -6   2   4    9.70    0.54
  -6   2   4   10.11    0.58
  -6   2   4   10.70    0.51
   6   2  -4    9.47    0.48
   6   2  -4   10.15    0.64
  -5  -2   4   59.57    2.44
   5  -2  -4   67.84    2.16
  -5  -2   4   65.24    2.26
   5  -2  -4   67.09    2.45
   5  -2  -4   66.22    2.34
  -5  -2   4   67.54    2.20
   5   2  -4   63.50    2.12
  -5   2   4   61.89    2.32
   5   2  -4   62.83    2.55
  -5   2   4   59.92    2.41
  -5   2   4   66.32    2.16
  -5   2   4   68.78    2.24
  -4  -2   4   17.06    0.81
   4  -2  -4   18.79    0.69
  -4  -2   4   17.36    0.67
  -4  -2   4   18.48    0.66
  -4  -2   4   18.23    0.67
   4  -2  -4   16.71    0.73
   4  -2  -4   17.26    0.74
  -4   2   4   16.91    0.74
   4   2  -4   17.64    0.84
  -4   2   4   17.42    0.69
   4   2  -4   17.33    0.65
  -4   2   4   17.66    0.69
  -4   2   4   17.39    0.80
  -3  -2   4    9.74    0.53
   3  -2  -4   10.53    0.47
  -3  -2   4   10.32    0.41
   3  -2  -4   10.70    0.44
  -3  -2   4   10.89    0.38
  -3  -2   4   10.61    0.38
   3  -2  -4   10.85    0.46
   3  -2  -4   10.28    0.43
  -3   2   4   10.09    0.45
   3   2  -4   10.22    0.40
  -3   2   4   10.35    0.43
   3   2  -4    9.72    0.39
  -3   2   4    9.93    0.51
   3   2  -4    9.64    0.53
  -3   2   4    9.75    0.43
   2  -2  -4    4.50    0.27
  -2  -2   4    5.37    0.32
   2  -2  -4    5.54    0.26
  -2  -2   4    5.89    0.25
   2  -2  -4    5.24    0.25
   2   2  -4    5.28    0.21
   2   2  -4    4.89    0.20
   2   2  -4    4.81    0.31
  -2   2   4    5.56    0.32
  -2   2   4    5.68    0.27
  -2   2   4    5.43    0.26
   1  -2  -4  111.10    3.35
   1  -2  -4  107.18    3.52
   1  -2  -4  105.37    3.63
  -1  -2   4  108.23    3.91
  -1  -2   4  111.54    3.51
  -1  -2   4  108.28    3.74
  -1   2   4  105.82    3.76
  -1   2   4  106.81    3.64
  -1   2   4  107.36    3.36
  -1   2   4  108.10    3.85
   0  -2   4    0.02    0.04
   0  -2  -4    0.01    0.04
   0  -2   4    0.05    0.05
   0  -2  -4    0.06    0.04
   0  -2  -4   -0.05    0.03
   0  -2   4    0.05    0.06
   0   2   4   -0.01    0.05
   0   2   4    0.03    0.06
   0   2   4    0.03    0.04
   0   2  -4   -0.03    0.03
   0   2   4    0.07    0.05
  -1  -2  -4   21.31    0.85
  -1  -2  -4   24.00    0.79
  -1  -2  -4   21.85    0.86
   1  -2   4   23.63    0.93
   1  -2   4   24.62    0.83
   1   2   4   21.77    0.87
   1   2   4   22.84    0.95
  -1   2  -4   22.33    0.75
  -1   2  -4   22.78    0.83
  -1   2  -4   21.79    0.86
  -1   2  -4   23.10    0.75
   1   2   4   23.17    0.90
   2  -2   4    4.61    0.30
  -2  -2  -4    4.34    0.26
  -2  -2  -4    4.28    0.28
   2  -2   4    4.43    0.22
  -2  -2  -4    4.98    0.25
   2  -2   4    4.93    0.22
  -2  -2  -4    4.43    0.26
  -2   2  -4    4.39    0.20
  -2   2  -4    4.27    0.28
   2   2   4    4.05    0.27
   2   2   4    4.44    0.27
  -2   2  -4    4.30    0.22
   2   2   4    4.68    0.26
   3  -2   4   54.16    2.05
   3  -2   4   56.75    1.85
  -3  -2  -4   49.37    1.87
  -3  -2  -4   54.57    1.75
   3  -2   4   51.58    1.85
  -3  -2  -4   52.43    1.92
  -3  -2  -4   50.50    1.89
  -3   2  -4   53.49    1.74
  -3   2  -4   51.89    1.89
   3   2   4   54.31    1.77
   3   2   4   51.65    1.91
   3   2   4   49.94    2.08
  -3   2  -4   54.28    1.83
   3   2   4   54.79    1.94
   4  -2   4   31.17    1.27
  -4  -2  -4   26.50    1.15
  -4  -2  -4   29.42    1.18
  -4  -2  -4   31.30    1.08
  -4  -2  -4   28.71    1.16
   4  -2   4   27.62    1.11
   4   2   4   30.53    1.19
   4   2   4   30.19    1.10
  -4   2  -4   29.54    1.18
  -4   2  -4   29.26    1.07
   5  -2   4    5.37    0.34
  -5  -2  -4    5.56    0.35
  -5  -2  -4    5.52    0.39
   5  -2   4    5.65    0.41
  -5  -2  -4    5.57    0.37
  -5   2  -4    5.39    0.40
   5   2   4    5.15    0.43
   5   2   4    5.02    0.36
   5   2   4    5.39    0.35
  -5   2  -4    5.53    0.34
   6  -2   4  157.09    5.98
  -6  -2  -4  167.55    5.67
  -6  -2  -4  159.95    5.48
   6  -2   4  163.46    5.53
  -6  -2  -4  166.36    5.58
   6   2   4  156.46    6.05
   6   2   4  160.62    5.16
  -6   2  -4  160.28    5.50
  -6   2  -4  163.49    5.16
   7  -2   4    4.68    0.37
   7  -2   4    4.53    0.41
  -7  -2  -4    4.35    0.37
  -7  -2  -4    4.11    0.38
   7   2   4    4.14    0.44
  -7   2  -4    4.51    0.35
  -7   2  -4    4.07    0.39
  -8  -2  -4   10.47    0.68
  -8  -2  -4   11.65    0.69
   8  -2   4   11.09    0.65
   8  -2   4   10.96    0.73
   8   2   4   11.17    0.80
  -8   2  -4   11.57    0.72
  -9  -2  -4    4.86    0.45
   9  -2   4    4.46    0.42
  -9  -2  -4    5.19    0.44
  -9   2  -4    4.96    0.47
   9   2   4    4.76    0.53
 -10  -2  -4    0.26    0.14
  10  -2   4    0.62    0.19
 -10  -2  -4    0.31    0.16
 -10   2  -4    0.53    0.18
 -10  -3   4    8.21    0.51
 -10  -3   4    8.43    0.66
  10   3  -4    7.35    0.69
  -9  -3   4    1.54    0.27
  -9  -3   4    1.34    0.20
   9   3  -4    2.26    0.36
  -9   3   4    1.62    0.27
   9   3  -4    1.50    0.23
  -8  -3   4    1.79    0.21
   8  -3  -4    2.50    0.30
  -8  -3   4    1.73    0.29
   8   3  -4    1.85    0.32
   8   3  -4    1.98    0.23
  -8   3   4    2.59    0.31
  -7  -3   4    0.11    0.08
  -7  -3   4    0.18    0.14
   7  -3  -4    0.12    0.11
   7   3  -4    0.02    0.12
   7   3  -4    0.10    0.09
  -7   3   4    0.45    0.15
  -6  -3   4   39.69    1.69
  -6  -3   4   38.28    1.44
   6  -3  -4   40.54    1.57
   6   3  -4   38.75    1.41
  -6   3   4   39.56    1.64
   6   3  -4   40.27    1.77
  -6   3   4   42.07    1.52
  -5  -3   4    0.05    0.06
  -5  -3   4    0.13    0.05
   5  -3  -4    0.05    0.07
  -5  -3   4    0.13    0.10
  -5   3   4    0.17    0.09
  -5   3   4    0.13    0.10
   5   3  -4    0.19    0.08
  -5   3   4    0.08    0.08
   5   3  -4    0.05    0.10
  -5   3   4    0.22    0.11
  -4  -3   4    9.18    0.41
   4  -3  -4    8.01    0.43
  -4  -3   4    8.69    0.30
   4  -3  -4    8.02    0.41
   4  -3  -4    8.84    0.40
  -4  -3   4    8.37    0.51
  -4   3   4    8.06    0.45
  -4   3   4    8.11    0.49
   4   3  -4    7.26    0.49
  -4   3   4    8.59    0.42
   4   3  -4    7.95    0.36
  -4   3   4    9.14    0.43
   3  -3  -4    1.37    0.15
  -3  -3   4    1.62    0.19
  -3  -3   4    1.56    0.14
   3  -3  -4    1.61    0.11
  -3  -3   4    1.24    0.17
   3  -3  -4    1.50    0.14
   3  -3  -4    1.42    0.14
  -3   3   4    1.58    0.15
   3   3  -4    1.34    0.10
  -3   3   4    1.35    0.17
   3   3  -4    1.44    0.11
   3   3  -4    1.25    0.17
  -3   3   4    1.33    0.16
  -2  -3   4   77.89    2.47
   2  -3  -4   77.24    2.36
  -2  -3   4   74.88    2.67
   2  -3  -4   72.54    2.49
  -2  -3   4   71.43    2.76
   2  -3  -4   77.03    2.56
  -2   3   4   74.41    2.37
  -2   3   4   76.46    2.64
  -2   3   4   71.31    2.68
   2   3  -4   72.18    2.26
  -2   3   4   74.32    2.57
   2   3  -4   70.47    2.26
   2   3  -4   71.69    2.77
   1  -3  -4    7.42    0.37
  -1  -3   4    7.94    0.41
   1  -3  -4    8.28    0.35
  -1  -3   4    8.41    0.38
  -1  -3   4    8.66    0.44
   1  -3  -4    7.41    0.37
  -1   3   4    8.69    0.37
  -1   3   4    7.99    0.36
  -1   3   4    8.03    0.44
   0  -3   4   52.16    1.77
   0  -3   4   53.48    1.86
   0  -3   4   52.46    1.95
   0  -3  -4   49.88    1.80
   0  -3  -4   51.83    1.66
   0   3   4   50.49    1.68
   0   3  -4   50.73    1.78
   0   3   4   51.02    1.92
   0   3   4   50.66    1.90
   0   3   4   52.24    1.83
  -1  -3  -4    1.00    0.12
   1  -3   4    1.14    0.14
   1  -3   4    1.15    0.14
  -1  -3  -4    0.99    0.13
   1   3   4    1.15    0.14
   1   3   4    0.95    0.14
  -1   3  -4    1.09    0.08
   1   3   4    1.09    0.15
  -1   3  -4    1.13    0.14
  -1   3  -4    1.08    0.08
   1   3   4    1.23    0.13
  -1   3  -4    0.98    0.11
  -2  -3  -4   12.14    0.54
  -2  -3  -4   11.57    0.56
  -2  -3  -4   12.59    0.49
   2  -3   4   12.90    0.58
   2   3   4   12.29    0.59
   2   3   4   12.28    0.56
  -2   3  -4   12.53    0.51
   2   3   4   12.45    0.63
  -2   3  -4   12.24    0.57
  -2   3  -4   11.58    0.46
  -2   3  -4   11.37    0.46
  -3  -3  -4   12.52    0.58
   3  -3   4   13.11    0.62
   3  -3   4   13.90    0.52
  -3  -3  -4   11.72    0.60
   3  -3   4   13.44    0.52
   3   3   4   13.09    0.63
  -3   3  -4   10.80    0.59
   3   3   4   11.47    0.66
  -3   3  -4   12.61    0.52
  -3   3  -4   12.79    0.53
   3   3   4   13.86    0.57
   4  -3   4    0.58    0.11
   4  -3   4    0.78    0.14
  -4  -3  -4    0.33    0.11
  -4  -3  -4    0.33    0.11
  -4  -3  -4    0.58    0.14
  -4   3  -4    0.79    0.13
   4   3   4    0.63    0.13
   4   3   4    0.44    0.15
  -4   3  -4    0.46    0.14
   4   3   4    0.83    0.15
   5  -3   4    1.17    0.18
  -5  -3  -4    1.06    0.17
  -5  -3  -4    0.97    0.16
   5  -3   4    1.09    0.16
  -5  -3  -4    1.13    0.19
   5   3   4    1.02    0.19
   5   3   4    0.90    0.18
   5   3   4    1.13    0.24
  -5   3  -4    0.95    0.20
  -5   3  -4    0.89    0.16
   6  -3   4   11.71    0.66
  -6  -3  -4   10.30    0.59
  -6  -3  -4   10.36    0.60
   6  -3   4   10.60    0.57
  -6  -3  -4   11.33    0.65
   6   3   4   10.79    0.72
  -6   3  -4   11.15    0.66
  -6   3  -4    9.98    0.55
   6   3   4   11.25    0.58
  -7  -3  -4    6.36    0.45
  -7  -3  -4    5.77    0.46
   7  -3   4    6.28    0.42
   7   3   4    5.27    0.52
  -7   3  -4    6.03    0.48
  -7   3  -4    6.22    0.42
  -8  -3  -4   -0.01    0.08
  -8  -3  -4    0.02    0.10
   8  -3   4   -0.13    0.09
  -8   3  -4    0.19    0.12
   8   3   4   -0.09    0.14
   9  -3   4    0.32    0.13
  -9  -3  -4    0.52    0.17
  -9  -3  -4    0.42    0.18
   9   3   4    0.30    0.20
  -9   3  -4    0.33    0.18
 -10  -4   4    1.92    0.31
  10  -4  -4    2.15    0.28
  10   4  -4    1.75    0.26
  -9  -4   4    0.42    0.19
  -9  -4   4    0.61    0.14
   9  -4  -4    0.62    0.19
   9   4  -4    0.50    0.23
   9   4  -4    0.69    0.19
  -8  -4   4    0.35    0.10
  -8  -4   4    0.44    0.17
   8  -4  -4    0.24    0.14
   8   4  -4    0.40    0.18
   8   4  -4    0.11    0.11
  -8   4   4    0.52    0.18
   7  -4  -4    1.08    0.19
  -7  -4   4    1.34    0.24
  -7  -4   4    1.04    0.12
   7   4  -4    0.79    0.24
   7   4  -4    1.11    0.17
  -7   4   4    1.21    0.21
  -6  -4   4   22.23    0.82
   6  -4  -4   22.54    1.01
  -6  -4   4   22.42    1.12
  -6   4   4   24.69    0.98
   6   4  -4   23.08    0.91
  -6   4   4   23.39    1.00
   6   4  -4   23.10    1.18
  -6   4   4   24.19    1.12
  -5  -4   4    0.07    0.07
  -5  -4   4    0.12    0.10
   5  -4  -4    0.08    0.09
   5   4  -4    0.01    0.07
  -5   4   4    0.00    0.07
  -5   4   4    0.00    0.07
  -5   4   4   -0.05    0.09
   5   4  -4   -0.07    0.11
   4  -4  -4    1.64    0.18
   4  -4  -4    1.72    0.18
  -4  -4   4    2.32    0.19
  -4  -4   4    1.85    0.23
  -4   4   4    2.07    0.20
  -4   4   4    1.72    0.22
   4   4  -4    2.18    0.16
   4   4  -4    1.91    0.24
  -3  -4   4   53.23    1.78
   3  -4  -4   50.01    1.82
   3  -4  -4   48.48    1.79
  -3  -4   4   52.31    1.96
   3   4  -4   49.72    2.01
   3   4  -4   49.19    1.60
  -3   4   4   48.99    1.95
   3   4  -4   49.65    1.61
  -3   4   4   51.94    1.71
   2  -4  -4   10.85    0.50
   2  -4  -4   11.22    0.52
  -2  -4   4   12.12    0.52
  -2  -4   4   11.31    0.57
  -2  -4   4   12.45    0.59
  -2   4   4   10.19    0.57
  -2   4   4   10.46    0.52
   2   4  -4   10.75    0.57
   2   4  -4   10.13    0.36
  -2   4   4   11.10    0.48
   2   4  -4   10.59    0.36
  -1  -4   4   18.42    0.78
  -1  -4   4   17.28    0.71
   1  -4  -4   15.75    0.70
   1  -4  -4   16.22    0.68
  -1  -4   4   18.43    0.77
  -1   4   4   16.71    0.79
  -1   4   4   17.15    0.66
  -1   4   4   16.82    0.71
  -1   4   4   18.23    0.68
   1   4  -4   15.31    0.75
   0  -4   4   78.83    2.80
   0  -4   4   77.46    2.59
   0  -4  -4   69.17    2.57
   0  -4   4   79.93    2.71
   0  -4  -4   72.54    2.60
   0   4   4   74.11    2.76
   0   4   4   76.90    2.77
   0   4   4   77.34    2.64
   0   4   4   74.44    2.43
   0   4  -4   74.27    2.71
   1  -4   4    0.50    0.11
   1  -4   4    0.51    0.12
  -1  -4  -4    0.46    0.10
  -1  -4  -4    0.44    0.11
   1   4   4    0.84    0.12
   1   4   4    0.56    0.14
  -1   4  -4    0.38    0.05
   1   4   4    0.53    0.12
  -1   4  -4    0.69    0.11
  -1   4  -4    0.57    0.12
  -1   4  -4    0.62    0.06
   2  -4   4   12.13    0.58
   2  -4   4   13.32    0.57
  -2  -4  -4   10.81    0.51
  -2  -4  -4   10.28    0.55
   2   4   4   11.82    0.51
   2   4   4   12.12    0.61
  -2   4  -4   11.50    0.53
   2   4   4   11.52    0.61
  -2   4  -4   11.17    0.45
  -2   4  -4   11.02    0.57
  -3  -4  -4   58.94    2.09
   3  -4   4   58.53    1.93
  -3  -4  -4   56.51    2.06
  -3  -4  -4   55.10    2.17
   3  -4   4   59.41    2.18
   3  -4   4   58.67    1.93
   3   4   4   54.31    2.28
  -3   4  -4   56.13    1.88
   3   4   4   59.02    2.20
  -3   4  -4   57.85    2.08
   3   4   4   60.62    1.95
  -3   4  -4   54.81    2.09
  -4  -4  -4   42.18    1.73
  -4  -4  -4   43.02    1.64
   4  -4   4   45.09    1.57
  -4  -4  -4   41.46    1.67
   4   4   4   44.97    1.77
   4   4   4   45.21    1.57
   4   4   4   44.19    1.88
  -4   4  -4   45.12    1.71
  -4   4  -4   44.43    1.53
  -5  -4  -4   26.73    1.18
  -5  -4  -4   27.72    1.18
   5  -4   4   26.91    1.05
  -5  -4  -4   28.67    1.13
  -5   4  -4   24.58    1.16
   5   4   4   26.50    1.31
  -5   4  -4   25.83    1.04
   5   4   4   27.28    1.07
   5   4   4   26.85    1.20
  -6  -4  -4   10.89    0.64
  -6  -4  -4   11.16    0.63
  -6  -4  -4   11.13    0.58
   6  -4   4   10.41    0.53
  -6   4  -4    9.51    0.54
   6   4   4   10.64    0.64
   6   4   4   10.06    0.56
  -6   4  -4    8.81    0.61
   6   4   4    8.46    0.67
  -7  -4  -4   16.41    0.89
   7  -4   4   16.08    0.78
  -7  -4  -4   16.11    0.82
  -7   4  -4   17.26    0.81
   7   4   4   17.46    0.90
  -7   4  -4   16.34    0.92
   7   4   4   17.24    1.03
  -8  -4  -4    8.72    0.56
  -8  -4  -4    8.69    0.62
   8  -4   4    8.78    0.54
   8   4   4    7.81    0.69
  -8   4  -4    8.73    0.65
  -9  -4  -4    2.83    0.35
   9  -4   4    2.62    0.31
  -9  -4  -4    2.77    0.31
  -9   4  -4    2.56    0.35
   9   4   4    2.33    0.41
   9  -5  -4    1.68    0.26
  -9  -5   4    2.29    0.34
   9   5  -4    2.01    0.26
   9   5  -4    2.06    0.43
  -8  -5   4   -0.03    0.10
   8  -5  -4    0.02    0.11
   8   5  -4    0.01    0.15
  -8   5   4    0.02    0.10
   8   5  -4    0.00    0.10
  -7  -5   4    9.52    0.68
   7  -5  -4   10.47    0.60
   7   5  -4    9.21    0.52
   7   5  -4   11.34    0.77
  -7   5   4   10.33    0.67
   6  -5  -4    6.39    0.43
  -6  -5   4    6.65    0.53
   6   5  -4    6.53    0.38
   6   5  -4    6.40    0.54
  -6   5   4    6.93    0.46
  -6   5   4    6.34    0.42
  -6   5   4    6.10    0.48
   5  -5  -4   95.63    3.20
   5  -5  -4   94.58    3.23
  -5  -5   4   88.69    3.14
  -5  -5   4   88.75    3.44
  -5   5   4   88.50    3.02
   5   5  -4   90.51    2.93
   5   5  -4   91.47    3.58
  -5   5   4   88.90    3.41
  -5   5   4   94.12    3.20
  -4  -5   4    1.86    0.20
   4  -5  -4    1.66    0.20
  -4  -5   4    1.37    0.22
   4  -5  -4    1.61    0.19
  -4   5   4    1.94    0.26
  -4   5   4    1.78    0.21
   4   5  -4    1.46    0.23
   4   5  -4    1.77    0.16
  -4   5   4    1.77    0.20
  -3  -5   4   10.01    0.51
   3  -5  -4   10.31    0.50
   3  -5  -4    9.39    0.52
  -3  -5   4    9.78    0.59
  -3   5   4   10.77    0.50
   3   5  -4   10.39    0.40
   3   5  -4    9.77    0.58
  -3   5   4    9.99    0.60
  -2  -5   4  138.14    4.70
   2  -5  -4  129.51    4.41
   2  -5  -4  124.85    4.45
  -2  -5   4  137.06    4.40
  -2  -5   4  136.25    4.84
   2   5  -4  131.68    4.01
   2   5  -4  130.86    4.84
  -2   5   4  134.24    4.16
  -2   5   4  124.96    4.69
   2   5  -4  129.82    4.01
   1  -5  -4  127.83    4.50
  -1  -5   4  140.55    4.73
  -1  -5   4  142.80    4.88
  -1  -5   4  136.03    4.46
   1  -5  -4  127.81    4.46
  -1   5   4  130.61    4.77
   1   5  -4  131.78    4.87
  -1   5   4  134.89    4.21
   1   5  -4  130.80    4.74
   0  -5   4   19.98    0.83
   0  -5  -4   17.47    0.81
   0  -5   4   19.91    0.85
   0  -5   4   21.13    0.85
   0  -5  -4   18.51    0.75
   0   5   4   19.11    0.74
   0   5   4   18.83    0.90
   0   5  -4   17.90    0.61
   0   5  -4   18.66    0.85
   0   5  -4   18.93    0.61
   1  -5   4   10.34    0.53
   1  -5   4   11.28    0.50
  -1  -5  -4    9.21    0.45
  -1  -5  -4    8.66    0.50
  -1   5  -4    9.73    0.51
   1   5   4   10.24    0.58
  -1   5  -4    9.31    0.52
  -1   5  -4    9.74    0.37
   1   5   4   10.34    0.53
   1   5   4    9.91    0.46
  -2  -5  -4   23.92    0.99
  -2  -5  -4   23.76    0.91
   2  -5   4   22.45    0.99
  -2   5  -4   22.89    1.00
   2   5   4   21.87    1.05
  -2   5  -4   23.18    0.97
   2   5   4   23.32    1.05
  -2   5  -4   22.40    0.81
   2   5   4   24.41    0.90
  -3  -5  -4   39.34    1.61
  -3  -5  -4   37.82    1.53
  -3  -5  -4   40.69    1.47
   3   5   4   40.47    1.69
  -3   5  -4   39.59    1.35
   3   5   4   38.46    1.40
  -3   5  -4   40.46    1.57
   3   5   4   37.36    1.62
  -4  -5  -4   12.12    0.67
   4  -5   4   11.67    0.45
  -4  -5  -4   11.38    0.56
  -4  -5  -4   12.57    0.66
   4   5   4   12.66    0.73
  -4   5  -4   11.40    0.54
   4   5   4   11.80    0.58
  -4   5  -4   11.38    0.66
   4   5   4   11.03    0.67
  -5  -5  -4   18.08    0.88
  -5  -5  -4   16.56    0.84
  -5  -5  -4   16.32    0.75
   5  -5   4   15.85    0.67
  -5   5  -4   14.76    0.84
   5   5   4   16.43    0.88
  -5   5  -4   16.14    0.73
   5   5   4   17.95    0.97
   5   5   4   16.68    0.77
  -6  -5  -4    0.07    0.09
  -6  -5  -4    0.12    0.12
  -6  -5  -4    0.07    0.10
   6  -5   4    0.08    0.09
  -6   5  -4   -0.06    0.09
   6   5   4    0.21    0.16
  -6   5  -4    0.13    0.11
   6   5   4    0.24    0.11
   6   5   4    0.31    0.14
  -7  -5  -4    1.29    0.27
  -7  -5  -4    1.04    0.18
   7  -5   4    1.16    0.18
  -7  -5  -4    1.20    0.25
   7   5   4    1.19    0.29
  -7   5  -4    0.69    0.21
   7   5   4    1.14    0.25
  -7   5  -4    1.14    0.22
   7   5   4    1.42    0.23
  -8  -5  -4    2.03    0.30
   8  -5   4    2.06    0.24
  -8  -5  -4    2.16    0.27
   8   5   4    2.59    0.38
  -8   5  -4    2.15    0.32
  -8   5  -4    2.17    0.29
  -9  -5  -4   12.11    0.79
   8  -6  -4   14.45    0.77
  -8  -6   4   15.29    0.96
   8   6  -4   14.81    1.00
   8   6  -4   14.18    0.73
  -7  -6   4   -0.09    0.10
   7  -6  -4   -0.01    0.09
   7   6  -4    0.22    0.16
   7   6  -4   -0.01    0.10
  -7   6   4   -0.08    0.11
   6  -6  -4   14.29    0.72
  -6  -6   4   13.36    0.85
  -6   6   4   14.74    0.78
  -6   6   4   14.71    0.72
   6   6  -4   13.89    0.65
   6   6  -4   14.99    0.92
  -6   6   4   14.13    0.83
  -5  -6   4   10.95    0.72
   5  -6  -4   11.91    0.60
   5  -6  -4   12.27    0.67
  -5  -6   4   11.39    0.61
  -5   6   4   12.76    0.74
   5   6  -4   10.59    0.52
  -5   6   4   11.69    0.61
   5   6  -4   11.28    0.74
  -5   6   4   11.83    0.66
   4  -6  -4   61.42    2.24
   4  -6  -4   61.86    2.28
  -4  -6   4   61.24    2.24
  -4  -6   4   62.10    2.47
  -4   6   4   59.61    2.13
  -4   6   4   64.96    2.48
  -4   6   4   60.00    2.29
   4   6  -4   62.98    2.03
   4   6  -4   64.26    2.53
  -3  -6   4   25.27    1.05
   3  -6  -4   24.85    1.08
  -3  -6   4   24.49    1.16
   3  -6  -4   24.82    1.00
   3   6  -4   26.74    1.18
  -3   6   4   26.96    1.21
  -3   6   4   23.43    0.97
   3   6  -4   24.03    0.86
   2  -6  -4  114.84    4.01
  -2  -6   4  117.10    4.25
  -2  -6   4  116.54    4.00
   2  -6  -4  118.32    4.00
   2   6  -4  116.94    3.62
  -2   6   4  113.60    3.76
   2   6  -4  120.33    4.38
   2   6  -4  120.48    4.30
  -2   6   4  120.18    4.31
   1  -6  -4   13.09    0.67
   1  -6  -4   12.87    0.57
  -1  -6   4   14.31    0.67
  -1  -6   4   12.40    0.64
  -1  -6   4   13.24    0.69
   1   6  -4   13.53    0.72
   1   6  -4   13.13    0.45
  -1   6   4   12.84    0.73
  -1   6   4   12.94    0.58
   1   6  -4   12.11    0.65
   0  -6  -4   40.73    1.48
   0  -6   4   40.76    1.57
   0  -6  -4   41.06    1.58
   0   6   4   41.30    1.44
   0   6  -4   41.80    1.30
   0   6  -4   39.62    1.65
   0   6   4   40.33    1.70
  -1  -6  -4   37.25    1.36
   1  -6   4   37.88    1.48
  -1  -6  -4   38.00    1.48
  -1   6  -4   37.95    1.50
  -1   6  -4   38.77    1.23
   1   6   4   35.58    1.58
  -1   6  -4   37.12    1.51
   1   6   4   36.88    1.34
  -2  -6  -4    1.05    0.13
   2  -6   4    1.53    0.21
  -2  -6  -4    1.46    0.21
   2   6   4    1.30    0.22
  -2   6  -4    1.45    0.14
  -2   6  -4    0.83    0.15
   2   6   4    0.99    0.15
  -2   6  -4    1.50    0.22
   3  -6   4   53.05    2.11
  -3  -6  -4   53.96    2.10
  -3  -6  -4   55.99    1.99
   3   6   4   60.84    2.31
  -3   6  -4   54.70    2.13
   3   6   4   55.69    2.25
   3   6   4   53.73    1.93
  -3   6  -4   57.25    1.87
  -4  -6  -4   17.90    0.90
  -4  -6  -4   17.90    0.94
  -4  -6  -4   17.97    0.77
   4   6   4   19.38    1.00
  -4   6  -4   18.84    0.76
   4   6   4   17.11    0.94
  -4   6  -4   17.22    0.92
   4   6   4   18.05    0.80
  -5  -6  -4   12.87    0.63
  -5  -6  -4   13.56    0.76
  -5  -6  -4   12.69    0.77
   5   6   4   12.43    0.65
  -5   6  -4   12.69    0.77
   5   6   4   15.20    0.88
   5   6   4   13.41    0.80
  -5   6  -4   13.45    0.65
   6  -6   4   41.52    1.48
  -6  -6  -4   39.73    1.73
  -6  -6  -4   39.57    1.59
  -6  -6  -4   45.56    1.85
   6   6   4   42.02    1.84
  -6   6  -4   41.05    1.79
   6   6   4   44.59    1.98
   6   6   4   40.67    1.60
  -6   6  -4   40.79    1.57
  -7  -6  -4    3.70    0.40
  -7  -6  -4    5.10    0.46
  -7  -6  -4    4.79    0.35
   7  -6   4    4.42    0.29
   7   6   4    4.45    0.45
  -7   6  -4    4.38    0.45
   7   6   4    4.48    0.50
   7   6   4    3.85    0.37
  -7   6  -4    4.26    0.37
   8  -6   4   25.17    1.09
  -8  -6  -4   26.72    1.33
  -8   6  -4   29.93    1.24
  -8   6  -4   26.42    1.37
   8   6   4   27.63    1.54
   7  -7  -4   24.61    1.11
  -7  -7   4   23.50    1.32
  -7   7   4   27.28    1.32
   7   7  -4   27.94    1.44
   7   7  -4   24.15    1.05
  -6  -7   4    5.39    0.51
   6  -7  -4    5.48    0.38
   6   7  -4    5.07    0.35
  -6   7   4    5.07    0.40
  -6   7   4    6.29    0.52
  -6   7   4    5.13    0.45
   6   7  -4    4.63    0.49
   5  -7  -4   25.56    1.10
   5  -7  -4   28.93    1.24
  -5  -7   4   26.64    1.16
  -5  -7   4   24.38    1.30
  -5   7   4   27.26    1.13
  -5   7   4   27.74    1.33
  -5   7   4   25.82    1.21
   5   7  -4   25.83    1.01
   5   7  -4   28.97    1.39
  -4  -7   4    0.92    0.24
   4  -7  -4    0.80    0.14
  -4  -7   4    0.93    0.19
   4  -7  -4    1.26    0.24
  -4   7   4    0.96    0.18
  -4   7   4    0.76    0.22
  -4   7   4    1.10    0.23
   4   7  -4    0.93    0.25
   4   7  -4    0.84    0.14
   4   7  -4    1.02    0.24
  -3  -7   4   31.02    1.45
   3  -7  -4   31.14    1.23
   3  -7  -4   32.48    1.36
  -3  -7   4   31.46    1.32
   3   7  -4   31.96    1.11
   3   7  -4   32.64    1.50
  -3   7   4   33.20    1.50
   3   7  -4   34.92    1.47
  -3   7   4   31.24    1.23
  -2  -7   4   16.31    0.83
   2  -7  -4   18.55    0.88
  -2  -7   4   17.04    0.91
   2  -7  -4   17.58    0.73
  -2   7   4   17.23    0.76
   2   7  -4   18.99    0.97
  -2   7   4   18.99    0.98
   2   7  -4   17.70    0.64
   1  -7  -4    6.86    0.36
   1  -7  -4    7.24    0.48
  -1  -7   4    6.92    0.46
  -1  -7   4    6.62    0.48
  -1   7   4    7.59    0.56
   1   7  -4    7.37    0.30
   1   7  -4    7.45    0.51
  -1   7   4    6.93    0.40
   0  -7   4   35.53    1.44
   0  -7  -4   35.02    1.43
   0  -7  -4   35.14    1.28
   0   7   4   33.86    1.29
   0   7  -4   35.41    1.51
   0   7  -4   35.07    1.16
   0   7   4   35.45    1.57
  -1  -7  -4   14.13    0.74
   1  -7   4   13.92    0.74
  -1  -7  -4   13.74    0.58
  -1   7  -4   14.34    0.76
   1   7   4   14.01    0.64
  -1   7  -4   14.90    0.77
  -1   7  -4   14.15    0.55
   1   7   4   13.08    0.80
   2  -7   4  105.34    3.80
  -2  -7  -4  107.47    3.65
  -2  -7  -4  106.96    3.79
  -2   7  -4  112.44    3.85
  -2   7  -4  110.58    3.42
   2   7   4  106.77    3.51
   2   7   4  105.37    4.04
  -3  -7  -4    0.74    0.11
   3  -7   4    0.28    0.15
  -3  -7  -4    0.62    0.18
  -3   7  -4    0.72    0.14
   3   7   4    0.65    0.19
   3   7   4    0.50    0.14
  -3   7  -4    0.44    0.17
  -4  -7  -4   31.05    1.39
  -4  -7  -4   31.84    1.21
   4   7   4   32.80    1.52
   4   7   4   31.60    1.26
  -4   7  -4   33.47    1.46
  -4   7  -4   32.22    1.21
  -5  -7  -4    2.73    0.22
  -5  -7  -4    2.64    0.32
  -5   7  -4    2.85    0.36
   5   7   4    2.56    0.28
   5   7   4    3.00    0.36
   5   7   4    2.73    0.37
  -5   7  -4    2.67    0.27
  -6  -7  -4    0.71    0.21
  -6  -7  -4    0.87    0.23
  -6  -7  -4    0.79    0.14
  -6   7  -4    0.78    0.23
   6   7   4    1.29    0.21
  -6   7  -4    1.04    0.21
   6   7   4    0.66    0.23
   6   7   4    0.69    0.22
  -7  -7  -4    1.95    0.20
  -7  -7  -4    1.21    0.27
  -7  -7  -4    2.25    0.32
  -7   7  -4    1.66    0.25
   7   7   4    1.32    0.29
   7   7   4    2.31    0.28
  -7   7  -4    2.08    0.33
   7   7   4    1.93    0.34
   7   8  -4    0.10    0.12
   6  -8  -4    6.85    0.53
   6  -8  -4    5.70    0.39
  -6  -8   4    5.78    0.55
  -6   8   4    6.97    0.54
   6   8  -4    6.45    0.58
   6   8  -4    7.04    0.64
  -6   8   4    7.34    0.50
   6   8  -4    6.23    0.41
  -6   8   4    6.85    0.58
  -5  -8   4    0.21    0.15
   5  -8  -4    0.54    0.13
   5  -8  -4    0.55    0.19
  -5   8   4    0.52    0.21
   5   8  -4    0.59    0.14
  -5   8   4    0.30    0.17
  -5   8   4    0.81    0.19
   5   8  -4    0.17    0.15
   4  -8  -4   20.31    0.82
  -4  -8   4   17.51    1.04
  -4  -8   4   20.12    0.96
   4  -8  -4   20.37    1.00
  -4   8   4   20.45    1.09
  -4   8   4   18.90    0.88
   4   8  -4   19.04    1.10
   4   8  -4   18.79    0.77
  -4   8   4   18.92    0.99
   3  -8  -4   14.80    0.63
  -3  -8   4   15.00    0.79
  -3  -8   4   13.85    0.86
   3  -8  -4   15.32    0.82
   3   8  -4   14.77    0.90
   3   8  -4   14.64    0.59
  -3   8   4   13.52    0.69
  -3   8   4   15.80    0.92
  -2  -8   4    0.44    0.15
  -2  -8   4    0.53    0.19
   2  -8  -4    0.32    0.16
   2  -8  -4    0.75    0.11
   2   8  -4    0.56    0.20
   2   8  -4    1.00    0.11
  -2   8   4    0.67    0.16
  -2   8   4    0.32    0.17
  -1  -8   4   27.73    1.28
   1  -8  -4   29.65    1.31
   1  -8  -4   30.45    1.08
   1   8  -4   31.02    1.41
   1   8  -4   30.29    1.02
  -1   8   4   29.38    1.16
  -1   8   4   28.41    1.43
   0  -8   4    0.00    0.10
   0  -8  -4    0.12    0.11
   0  -8  -4    0.07    0.05
   0   8   4   -0.01    0.11
   0   8   4    0.04    0.08
   0   8  -4    0.13    0.13
   0   8  -4    0.00    0.06
  -1  -8  -4    6.02    0.46
   1  -8   4    6.11    0.48
  -1  -8  -4    6.41    0.29
  -1   8  -4    6.36    0.33
  -1   8  -4    7.43    0.52
  -1   8  -4    6.38    0.50
   1   8   4    6.60    0.55
   1   8   4    6.49    0.41
  -2  -8  -4    1.09    0.10
  -2  -8  -4    1.32    0.23
   2  -8   4    1.45    0.24
   2   8   4    0.82    0.23
  -2   8  -4    1.13    0.15
   2   8   4    1.07    0.18
  -2   8  -4    1.19    0.25
  -3  -8  -4    0.11    0.12
  -3  -8  -4    0.10    0.05
   3  -8   4   -0.13    0.08
  -3   8  -4    0.02    0.08
  -3   8  -4    0.03    0.10
   3   8   4    0.04    0.08
   3   8   4    0.26    0.15
  -4  -8  -4   12.04    0.75
  -4  -8  -4   12.94    0.50
  -4   8  -4   13.41    0.82
   4   8   4   11.88    0.81
   4   8   4   11.74    0.65
  -4   8  -4   12.60    0.61
  -5  -8  -4    0.77    0.10
  -5  -8  -4    0.89    0.23
  -5   8  -4    0.72    0.22
  -5   8  -4    0.75    0.18
   5   8   4    1.05    0.21
   5   8   4    0.40    0.20
  -6  -8  -4    0.35    0.16
  -6  -8  -4    0.06    0.05
   6   8   4    0.43    0.15
   6   8   4   -0.07    0.11
  -6   8  -4    0.15    0.12
   5  -9  -4    5.10    0.29
   5  -9  -4    4.73    0.45
  -5   9   4    4.71    0.40
  -5   9   4    4.53    0.48
  -5   9   4    4.55    0.45
  -4  -9   4    2.15    0.28
  -4  -9   4    2.08    0.33
   4  -9  -4    2.29    0.17
   4  -9  -4    2.49    0.32
  -4   9   4    2.52    0.34
  -4   9   4    2.39    0.35
   4   9  -4    2.39    0.36
   4   9  -4    2.46    0.22
  -4   9   4    2.38    0.28
   3  -9  -4    0.26    0.14
  -3  -9   4    0.13    0.12
   3  -9  -4    0.11    0.05
  -3  -9   4    0.27    0.14
  -3   9   4    0.08    0.10
   3   9  -4    0.14    0.14
   3   9  -4    0.18    0.08
  -3   9   4   -0.06    0.11
  -2  -9   4    0.37    0.14
   2  -9  -4    0.25    0.14
  -2   9   4    0.32    0.16
   2   9  -4    0.32    0.09
   2   9  -4    0.30    0.15
  -2   9   4    0.07    0.10
  -1  -9   4    0.76    0.20
   1  -9  -4    0.74    0.20
   1   9  -4    0.53    0.11
  -1   9   4    0.64    0.21
   1   9  -4    0.42    0.18
  -1   9   4    0.35    0.14
   0  -9   4   -0.01    0.10
   0  -9  -4    0.22    0.13
   0   9   4    0.15    0.15
   0   9  -4    0.05    0.07
   0   9   4    0.06    0.10
   0   9  -4    0.24    0.15
   1  -9   4    1.06    0.24
  -1  -9  -4    1.53    0.26
   1   9   4    1.59    0.21
  -1   9  -4    1.56    0.16
  -1   9  -4    1.37    0.28
   1   9   4    0.84    0.24
   2  -9   4    1.56    0.26
  -2  -9  -4    1.15    0.24
   2   9   4    1.36    0.21
  -2   9  -4    1.59    0.18
   2   9   4    1.31    0.29
  -2   9  -4    1.12    0.26
   3  -9   4    1.98    0.30
  -3  -9  -4    2.12    0.29
  -3   9  -4    2.14    0.22
   3   9   4    2.19    0.34
  -3   9  -4    1.98    0.31
   3   9   4    1.78    0.24
  -4  -9  -4   -0.27    0.07
  -4   9  -4   -0.06    0.12
   4   9   4   -0.02    0.10
   4   9   4    0.04    0.14
  -4   9  -4    0.11    0.09
  -3 -10   4   -0.14    0.09
  -2 -10   4   21.08    1.08
   2  10  -4   19.67    1.16
  -1 -10   4   -0.17    0.10
   1  10  -4   -0.10    0.12
   1  10  -4    0.02    0.07
  -1  10   4   -0.01    0.09
   0 -10   4    0.78    0.21
   0  10  -4    1.52    0.16
   0  10  -4    1.04    0.24
   0  10   4    1.44    0.21
 -11   0   5   -0.15    0.09
 -10   0   5   -0.05    0.11
 -10   0   5   -0.09    0.11
  10   0  -5   -0.03    0.10
  -9   0   5   -0.02    0.09
  -9   0   5   -0.03    0.10
   9   0  -5   -0.15    0.11
   8   0  -5    0.10    0.11
  -8   0   5   -0.12    0.10
  -8   0   5    0.01    0.09
  -7   0   5   -0.08    0.08
   7   0  -5    0.11    0.10
   7   0  -5   -0.03    0.09
  -7   0   5   -0.10    0.08
   6   0  -5    0.08    0.07
  -6   0   5    0.04    0.08
   6   0  -5    0.03    0.09
  -6   0   5   -0.02    0.07
   5   0  -5    0.10    0.07
  -5   0   5    0.00    0.05
  -5   0   5    0.04    0.04
  -5   0   5    0.03    0.07
   5   0  -5    0.06    0.08
  -4   0   5   -0.06    0.06
  -4   0   5    0.00    0.03
  -4   0   5   -0.05    0.05
  -4   0   5   -0.03    0.06
   4   0  -5    0.00    0.05
   4   0  -5   -0.02    0.04
   4   0  -5   -0.03    0.06
  -3   0   5   -0.05    0.06
  -3   0   5    0.02    0.06
  -3   0   5   -0.02    0.04
   3   0  -5    0.03    0.07
   3   0  -5   -0.02    0.04
   3   0  -5    0.00    0.04
  -2   0   5    0.06    0.05
  -2   0   5    0.01    0.04
  -2   0   5   -0.01    0.05
   2   0  -5   -0.03    0.04
   1   0  -5    0.04    0.03
  -1   0   5    0.04    0.05
  -1   0   5    0.07    0.04
   1   0  -5    0.03    0.04
  -1   0   5   -0.02    0.05
   0   0   5   -0.03    0.04
   0   0  -5   -0.05    0.03
   0   0   5   -0.03    0.04
   0   0  -5   -0.01    0.04
   0   0   5   -0.04    0.05
   1   0   5   -0.10    0.04
   1   0   5   -0.06    0.06
  -1   0  -5   -0.10    0.04
   1   0   5   -0.11    0.02
  -1   0  -5   -0.08    0.04
  -2   0  -5   -0.02    0.05
   2   0   5   -0.05    0.07
  -2   0  -5   -0.07    0.05
   2   0   5   -0.01    0.02
  -2   0  -5   -0.09    0.05
   2   0   5    0.09    0.07
  -3   0  -5   -0.07    0.06
  -3   0  -5   -0.13    0.06
   3   0   5   -0.15    0.07
   3   0   5   -0.04    0.03
  -3   0  -5   -0.11    0.06
   3   0   5    0.37    0.11
   3   0   5    0.08    0.07
  -3   0  -5   -0.06    0.03
  -4   0  -5   -0.02    0.06
   4   0   5    0.08    0.08
   4   0   5   -0.08    0.07
  -4   0  -5   -0.03    0.05
  -4   0  -5   -0.02    0.07
  -5   0  -5    0.06    0.08
   5   0   5    0.46    0.13
  -5   0  -5    0.04    0.08
   5   0   5    0.01    0.09
  -5   0  -5   -0.03    0.07
  -6   0  -5   -0.09    0.07
   6   0   5    0.08    0.11
   6   0   5   -0.03    0.10
   7   0   5   -0.06    0.09
   7   0   5   -0.11    0.09
  -7   0  -5   -0.12    0.08
  -8   0  -5    0.17    0.13
   8   0   5   -0.14    0.09
   8   0   5    0.00    0.12
   9   0   5    0.12    0.13
  -9   0  -5    0.04    0.11
  10   0   5    0.02    0.13
 -10   0  -5    0.09    0.13
 -11  -1   5   -0.10    0.09
 -11   1   5    0.08    0.11
 -10  -1   5   11.86    0.71
 -10  -1   5   12.61    0.83
  10   1  -5   11.48    0.85
 -10   1   5   12.79    0.82
 -10   1   5   13.46    0.77
  -9  -1   5    3.87    0.41
  -9  -1   5    4.51    0.37
   9   1  -5    4.19    0.45
  -9   1   5    4.15    0.39
  -9   1   5    4.20    0.42
   8  -1  -5    0.02    0.09
  -8  -1   5   -0.06    0.09
  -8  -1   5   -0.01    0.09
  -8   1   5    0.06    0.12
   8   1  -5   -0.13    0.11
   8   1  -5   -0.01    0.09
  -8   1   5    0.07    0.12
  -7  -1   5   76.94    2.77
  -7  -1   5   77.86    2.97
   7  -1  -5   77.01    3.03
   7   1  -5   78.71    3.09
   7   1  -5   76.56    2.60
  -7   1   5   79.39    2.82
  -7   1   5   75.98    2.95
  -6  -1   5   34.30    1.51
  -6  -1   5   36.04    1.38
   6  -1  -5   36.48    1.31
   6  -1  -5   35.89    1.52
   6   1  -5   35.23    1.56
  -6   1   5   35.69    1.51
   6   1  -5   37.94    1.30
   5  -1  -5   41.23    1.58
   5  -1  -5   39.36    1.49
  -5  -1   5   36.52    1.56
  -5  -1   5   38.01    1.43
   5  -1  -5   41.63    1.38
   5   1  -5   39.57    1.35
  -5   1   5   37.54    1.47
  -5   1   5   34.79    1.54
  -5   1   5   41.50    1.38
   5   1  -5   39.93    1.63
   4  -1  -5    1.39    0.15
  -4  -1   5    1.37    0.12
   4  -1  -5    1.13    0.15
  -4  -1   5    1.20    0.17
  -4  -1   5    1.49    0.10
  -4  -1   5    1.15    0.13
   4  -1  -5    1.48    0.17
  -4  -1   5    1.29    0.18
  -4   1   5    1.33    0.14
  -4   1   5    1.38    0.11
   4   1  -5    1.25    0.18
   4   1  -5    1.16    0.12
  -4   1   5    1.36    0.18
  -4   1   5    1.13    0.14
  -4   1   5    1.35    0.16
  -3  -1   5   14.85    0.57
   3  -1  -5   15.03    0.66
  -3  -1   5   16.26    0.57
  -3  -1   5   15.29    0.51
   3  -1  -5   14.53    0.62
  -3  -1   5   14.28    0.67
   3  -1  -5   15.01    0.57
  -3  -1   5   14.24    0.69
  -3   1   5   15.37    0.54
   3   1  -5   15.28    0.70
  -3   1   5   14.04    0.65
  -3   1   5   14.63    0.57
  -3   1   5   14.31    0.62
   3   1  -5   14.18    0.54
   2  -1  -5   91.80    2.81
   2  -1  -5   90.28    3.05
  -2  -1   5   85.80    3.29
  -2  -1   5   91.76    2.98
   2  -1  -5   90.40    2.89
  -2  -1   5   89.37    3.15
  -2  -1   5   89.45    2.98
  -2   1   5   87.61    3.05
   2   1  -5   88.38    2.77
  -2   1   5   89.96    2.81
  -2   1   5   94.35    3.27
  -2   1   5   88.13    3.16
  -1  -1   5  160.45    5.62
  -1  -1   5  161.23    5.13
   1  -1  -5  157.16    5.02
   1  -1  -5  161.56    5.21
  -1  -1   5  165.31    5.14
  -1  -1   5  157.45    5.34
   1  -1  -5  155.05    4.81
  -1   1   5  156.06    5.59
   1   1  -5  148.84    4.77
  -1   1   5  151.79    5.36
   1   1  -5  151.94    4.77
   1   1  -5  158.75    5.01
  -1   1   5  158.74    4.81
  -1   1   5  148.68    5.21
   0  -1  -5    2.91    0.17
   0  -1   5    3.34    0.17
   0  -1  -5    2.81    0.17
   0  -1   5    3.16    0.14
   0  -1   5    3.27    0.14
   0  -1  -5    2.98    0.19
   0   1   5    2.77    0.21
   0   1  -5    2.88    0.17
   0   1   5    3.00    0.19
   0   1   5    3.04    0.17
   0   1   5    3.08    0.19
   0   1  -5    2.74    0.14
   0   1  -5    2.85    0.15
  -1  -1  -5   30.24    1.12
   1  -1   5   31.93    1.08
  -1  -1  -5   31.90    1.04
   1  -1   5   31.02    1.08
   1  -1   5   31.71    1.24
  -1  -1  -5   29.55    1.10
   1   1   5   29.56    1.13
   1   1   5   32.34    1.04
   1   1   5   31.98    1.13
  -1   1  -5   30.95    1.02
   1   1   5   28.51    1.24
  -1   1  -5   29.53    1.10
  -2  -1  -5    5.17    0.27
  -2  -1  -5    5.30    0.30
   2  -1   5    5.19    0.27
   2  -1   5    5.39    0.35
  -2  -1  -5    4.80    0.30
  -2   1  -5    5.11    0.31
   2   1   5    5.23    0.30
   2   1   5    5.73    0.28
   2   1   5    5.78    0.27
  -2   1  -5    4.98    0.26
  -3  -1  -5    0.51    0.11
  -3  -1  -5    0.87    0.10
   3  -1   5    0.53    0.11
  -3  -1  -5    0.50    0.11
  -3  -1  -5    0.56    0.13
   3  -1   5    0.55    0.14
   3   1   5    0.57    0.12
   3   1   5    0.58    0.11
  -3   1  -5    1.10    0.15
   3   1   5    0.53    0.14
   3   1   5    0.95    0.10
  -3   1  -5    1.02    0.12
  -4  -1  -5   10.88    0.58
  -4  -1  -5   11.15    0.56
  -4  -1  -5   11.06    0.50
  -4  -1  -5   11.21    0.52
   4  -1   5   12.10    0.65
   4  -1   5   10.54    0.53
  -4   1  -5   10.63    0.58
   4   1   5   11.81    0.66
   4   1   5   12.80    0.52
   4   1   5   11.40    0.52
   4   1   5   11.01    0.56
  -4   1  -5   11.77    0.53
  -5  -1  -5    0.45    0.12
   5  -1   5    0.35    0.15
  -5  -1  -5    0.53    0.15
  -5  -1  -5    0.67    0.15
   5  -1   5    0.60    0.14
  -5   1  -5    0.66    0.15
   5   1   5    0.43    0.16
  -5   1  -5    0.58    0.16
   5   1   5    0.71    0.16
  -6  -1  -5   20.54    0.99
   6  -1   5   20.45    1.07
   6  -1   5   21.59    0.95
   6   1   5   20.34    0.96
  -6   1  -5   19.51    0.97
  -6   1  -5   24.35    0.93
   6   1   5   20.13    1.09
   7  -1   5    1.14    0.23
  -7  -1  -5    1.07    0.24
   7  -1   5    0.98    0.24
  -7  -1  -5    0.65    0.18
   7   1   5    0.90    0.21
  -7   1  -5    0.90    0.22
   7   1   5    0.76    0.23
   8  -1   5    0.97    0.25
  -8  -1  -5    0.82    0.22
   8  -1   5    1.22    0.24
   8   1   5    0.40    0.20
  -8   1  -5    0.76    0.21
  -9  -1  -5    0.90    0.23
   9  -1   5    0.99    0.23
   9  -1   5    0.95    0.27
   9   1   5    1.64    0.31
  -9   1  -5    1.53    0.26
  10  -1   5    4.06    0.40
  10  -1   5    4.39    0.48
 -10  -1  -5    4.56    0.46
 -10   1  -5    4.02    0.43
  10   1   5    4.44    0.50
 -10  -2   5   24.82    1.13
 -10  -2   5   24.28    1.31
 -10   2   5   25.59    1.30
  10   2  -5   25.62    1.42
  -9  -2   5   -0.11    0.09
  -9  -2   5    0.02    0.09
  -9   2   5    0.00    0.11
   9   2  -5   -0.02    0.12
   9   2  -5    0.03    0.11
  -9   2   5    0.03    0.12
  -8  -2   5    2.30    0.24
  -8  -2   5    2.14    0.30
  -8   2   5    1.94    0.28
  -8   2   5    1.96    0.27
   8   2  -5    1.70    0.31
   8   2  -5    1.49    0.22
  -7  -2   5    4.82    0.43
  -7  -2   5    5.56    0.36
  -7   2   5    5.79    0.45
  -7   2   5    5.91    0.41
   7   2  -5    4.75    0.45
   7   2  -5    5.61    0.36
  -6  -2   5    7.94    0.42
   6  -2  -5    8.88    0.50
   6  -2  -5    7.80    0.48
  -6  -2   5    8.60    0.56
   6   2  -5    8.32    0.43
  -6   2   5    8.90    0.54
   6   2  -5    8.53    0.57
  -6   2   5    7.65    0.47
   5  -2  -5   10.07    0.53
   5  -2  -5   11.00    0.50
  -5  -2   5   10.61    0.47
   5  -2  -5   11.21    0.54
  -5  -2   5    9.32    0.58
  -5   2   5   10.01    0.53
   5   2  -5   10.85    0.62
  -5   2   5    9.93    0.58
  -5   2   5   10.92    0.48
   5   2  -5   10.36    0.46
  -4  -2   5    6.87    0.28
   4  -2  -5    6.69    0.36
  -4  -2   5    6.77    0.29
  -4  -2   5    6.22    0.41
  -4  -2   5    6.12    0.29
   4  -2  -5    6.02    0.36
   4  -2  -5    6.08    0.33
  -4  -2   5    5.41    0.39
  -4   2   5    6.26    0.33
  -4   2   5    6.07    0.36
  -4   2   5    5.23    0.38
  -4   2   5    6.65    0.32
   4   2  -5    5.96    0.30
   4   2  -5    6.42    0.42
   3  -2  -5  111.45    3.41
  -3  -2   5  111.42    3.85
  -3  -2   5  110.13    3.55
  -3  -2   5  108.22    4.00
   3  -2  -5  111.39    3.90
   3  -2  -5  104.55    3.53
  -3  -2   5  112.59    3.51
   3  -2  -5  109.71    3.70
   3   2  -5  101.32    3.99
   3   2  -5  104.17    3.35
   3   2  -5  107.90    3.36
  -3   2   5  110.20    3.54
  -3   2   5  104.06    3.90
  -3   2   5  107.19    3.70
  -3   2   5  105.20    3.83
  -3   2   5  114.19    3.43
  -2  -2   5   46.59    1.47
   2  -2  -5   44.05    1.44
   2  -2  -5   42.49    1.48
  -2  -2   5   43.94    1.71
  -2  -2   5   44.13    1.64
   2  -2  -5   44.18    1.57
  -2   2   5   43.17    1.63
  -2   2   5   42.77    1.64
  -2   2   5   44.62    1.45
   2   2  -5   42.25    1.37
  -2   2   5   44.38    1.57
   2   2  -5   42.51    1.37
   1  -2  -5    9.33    0.37
  -1  -2   5    8.51    0.35
  -1  -2   5    8.20    0.40
   1  -2  -5    8.11    0.39
   1  -2  -5    8.37    0.36
  -1   2   5    9.16    0.44
   1   2  -5    8.03    0.28
   1   2  -5    8.43    0.35
   1   2  -5    8.18    0.28
  -1   2   5    8.10    0.40
  -1   2   5    8.20    0.39
   0  -2  -5    1.84    0.16
   0  -2  -5    1.75    0.14
   0  -2   5    1.95    0.18
   0  -2  -5    1.91    0.14
   0  -2   5    1.99    0.14
   0   2  -5    1.73    0.14
   0   2  -5    1.80    0.09
   0   2   5    1.95    0.17
   0   2   5    1.89    0.17
   0   2   5    1.87    0.16
   0   2  -5    1.84    0.10
   1  -2   5   90.54    2.84
   1  -2   5   85.77    3.06
  -1  -2  -5   84.19    2.62
  -1  -2  -5   84.49    2.78
  -1  -2  -5   79.36    2.84
   1   2   5   79.21    3.07
   1   2   5   81.37    2.63
   1   2   5   82.81    2.92
  -1   2  -5   79.75    2.57
  -1   2  -5   84.05    2.83
   1   2   5   81.61    2.86
  -1   2  -5   84.49    2.57
  -1   2  -5   80.42    2.78
  -2  -2  -5   12.81    0.51
   2  -2   5   13.75    0.63
   2  -2   5   13.16    0.49
   2  -2   5   13.58    0.49
  -2  -2  -5   11.72    0.55
  -2  -2  -5   12.33    0.57
   2   2   5   11.63    0.56
  -2   2  -5   11.44    0.56
  -2   2  -5   13.14    0.49
   2   2   5   12.74    0.52
   2   2   5   12.88    0.56
   2   2   5   11.57    0.63
  -3  -2  -5    0.00    0.06
  -3  -2  -5   -0.03    0.04
   3  -2   5    0.36    0.08
  -3  -2  -5    0.05    0.06
   3  -2   5   -0.05    0.06
  -3  -2  -5    0.05    0.06
   3  -2   5    0.10    0.06
   3   2   5    0.04    0.07
   3   2   5   -0.01    0.06
  -3   2  -5    0.03    0.06
  -3   2  -5   -0.04    0.05
   3   2   5    0.33    0.10
   3   2   5    0.04    0.08
   4  -2   5   22.65    1.02
  -4  -2  -5   20.03    0.91
   4  -2   5   19.96    0.86
  -4  -2  -5   21.29    0.89
  -4  -2  -5   20.52    0.93
  -4   2  -5   20.83    0.94
   4   2   5   24.07    0.92
   4   2   5   21.35    0.93
   4   2   5   23.99    0.88
  -4   2  -5   23.01    0.85
   4   2   5   20.96    1.05
   5  -2   5  114.36    4.19
   5  -2   5  108.20    3.83
  -5  -2  -5  104.68    3.87
  -5  -2  -5  112.97    3.91
  -5  -2  -5  104.88    3.82
   5   2   5  116.00    3.92
   5   2   5  116.00    3.61
   5   2   5  113.03    3.90
  -5   2  -5  111.29    3.59
  -5   2  -5  103.79    3.83
   6  -2   5    0.33    0.13
  -6  -2  -5    0.43    0.15
  -6  -2  -5    0.37    0.14
   6  -2   5    0.15    0.11
  -6   2  -5    0.38    0.15
  -6   2  -5    0.38    0.13
   6   2   5    0.19    0.13
  -7  -2  -5   22.63    0.99
   7  -2   5   18.83    1.03
   7  -2   5   18.82    0.91
  -7  -2  -5   18.52    0.97
  -7   2  -5   18.99    0.88
   7   2   5   18.29    1.09
  -7   2  -5   19.05    0.98
  -8  -2  -5   -0.06    0.08
  -8  -2  -5    0.00    0.09
   8  -2   5    0.11    0.11
   8  -2   5    0.11    0.12
  -8   2  -5    0.00    0.10
   8   2   5    0.03    0.14
  -9  -2  -5    0.88    0.24
   9  -2   5    1.26    0.25
  -9  -2  -5    1.46    0.25
  -9   2  -5    1.06    0.26
   9   2   5    1.32    0.32
 -10  -3   5    0.51    0.18
 -10  -3   5    0.63    0.15
  10   3  -5    0.36    0.15
  10   3  -5    0.44    0.21
  -9  -3   5    1.06    0.28
  -9  -3   5    1.51    0.20
   9   3  -5    1.38    0.22
   9   3  -5    1.32    0.31
  -9   3   5    1.37    0.25
  -8  -3   5   40.34    1.83
  -8  -3   5   39.46    1.55
  -8   3   5   43.47    1.81
   8   3  -5   44.35    1.96
   8   3  -5   39.36    1.54
  -7  -3   5   10.34    0.51
  -7  -3   5   10.81    0.70
   7  -3  -5   12.45    0.65
   7   3  -5   11.01    0.74
   7   3  -5   10.46    0.55
  -7   3   5   11.54    0.69
  -6  -3   5   53.65    2.16
  -6  -3   5   53.26    1.87
   6  -3  -5   54.20    2.02
  -6   3   5   52.75    2.02
   6   3  -5   55.14    2.25
  -6   3   5   50.92    2.11
   6   3  -5   53.88    1.82
  -5  -3   5   12.78    0.48
  -5  -3   5   11.85    0.68
   5  -3  -5   12.42    0.62
   5   3  -5   12.31    0.71
  -5   3   5   13.25    0.58
   5   3  -5   11.34    0.52
  -5   3   5   12.64    0.69
  -5   3   5   13.08    0.58
  -5   3   5   12.06    0.62
   4  -3  -5   55.89    2.04
   4  -3  -5   59.59    2.14
  -4  -3   5   61.17    2.35
  -4  -3   5   61.57    2.28
  -4  -3   5   63.22    2.03
   4   3  -5   56.93    2.34
  -4   3   5   61.46    2.17
   4   3  -5   58.03    1.91
  -4   3   5   54.38    2.24
  -4   3   5   58.77    1.99
  -4   3   5   63.20    2.07
  -3  -3   5   66.96    2.54
   3  -3  -5   62.78    2.32
   3  -3  -5   65.92    2.15
   3  -3  -5   63.85    2.23
   3  -3  -5   69.86    2.40
  -3  -3   5   69.10    2.22
  -3  -3   5   67.55    2.46
   3   3  -5   61.25    2.52
  -3   3   5   62.77    2.44
   3   3  -5   64.17    2.06
  -3   3   5   65.16    2.39
  -3   3   5   68.92    2.35
  -3   3   5   68.67    2.17
   3   3  -5   65.39    2.07
  -2  -3   5   57.03    1.84
   2  -3  -5   56.01    1.77
   2  -3  -5   54.25    1.86
   2  -3  -5   52.20    1.91
  -2  -3   5   55.86    2.10
  -2  -3   5   53.81    2.01
   2   3  -5   51.26    2.08
   2   3  -5   52.86    1.66
  -2   3   5   57.16    1.98
  -2   3   5   52.72    2.03
   2   3  -5   52.56    1.67
  -2   3   5   53.19    1.79
   1  -3  -5  274.37    8.35
  -1  -3   5  279.76    8.78
  -1  -3   5  282.06    9.29
   1  -3  -5  267.49    8.79
   1  -3  -5  269.81    9.04
  -1  -3   5  268.37    9.71
  -1   3   5  273.90    8.37
  -1   3   5  269.78    9.63
   0  -3   5    7.27    0.39
   0  -3   5    6.54    0.34
   0  -3  -5    6.47    0.34
   0  -3   5    6.82    0.34
   0  -3  -5    6.95    0.31
   0  -3  -5    6.09    0.34
   0   3   5    6.28    0.38
   0   3   5    6.46    0.36
   0   3  -5    5.81    0.33
   0   3   5    6.18    0.35
   1  -3   5  275.46    9.41
  -1  -3  -5  257.60    8.76
   1  -3   5  266.63    8.56
  -1  -3  -5  257.56    8.56
  -1  -3  -5  275.91    8.10
   1  -3   5  275.72    8.94
  -1   3  -5  257.74    8.03
  -1   3  -5  264.05    8.03
   1   3   5  268.31    9.03
   1   3   5  255.66    8.79
   1   3   5  269.81    9.43
  -1   3  -5  253.63    8.55
  -1   3  -5  262.30    8.94
  -2  -3  -5   50.43    1.89
   2  -3   5   55.25    2.04
  -2  -3  -5   52.99    1.90
  -2  -3  -5   56.94    1.76
  -2   3  -5   51.25    1.71
   2   3   5   54.98    1.98
   2   3   5   54.55    2.10
   2   3   5   50.83    1.92
  -2   3  -5   52.06    1.70
   2   3   5   54.10    1.78
  -2   3  -5   52.72    1.87
  -2   3  -5   51.07    1.89
   3  -3   5  241.68    7.69
   3  -3   5  231.88    7.69
  -3  -3  -5  229.95    7.80
   3  -3   5  241.18    8.37
  -3  -3  -5  220.84    7.62
  -3  -3  -5  231.56    8.00
   3   3   5  238.42    7.84
   3   3   5  223.02    8.43
  -3   3  -5  227.63    7.65
   3   3   5  235.78    8.01
   3   3   5  239.44    7.23
  -3   3  -5  238.09    7.18
   4  -3   5    1.55    0.20
  -4  -3  -5    1.58    0.19
  -4  -3  -5    1.84    0.22
  -4  -3  -5    1.22    0.17
   4  -3   5    1.50    0.15
   4   3   5    1.74    0.20
   4   3   5    1.31    0.17
   4   3   5    1.76    0.26
  -4   3  -5    1.69    0.17
  -4   3  -5    1.63    0.22
  -5  -3  -5   27.37    1.14
   5  -3   5   25.55    1.05
   5  -3   5   27.90    1.22
  -5  -3  -5   25.03    1.14
  -5  -3  -5   27.24    1.13
   5   3   5   27.45    1.06
  -5   3  -5   25.53    1.03
   5   3   5   28.01    1.15
   5   3   5   26.11    1.29
  -5   3  -5   25.10    1.15
   6  -3   5    1.56    0.24
   6  -3   5    1.21    0.18
  -6  -3  -5    1.60    0.24
  -6  -3  -5    0.89    0.19
  -6   3  -5    1.34    0.27
  -6   3  -5    1.41    0.20
   6   3   5    1.60    0.30
  -7  -3  -5    0.02    0.11
   7  -3   5    0.15    0.11
  -7  -3  -5    0.10    0.12
   7   3   5    0.39    0.19
  -7   3  -5    0.21    0.15
  -7   3  -5    0.25    0.12
   8  -3   5   30.74    1.32
  -8  -3  -5   31.52    1.37
  -8  -3  -5   30.83    1.42
  -8   3  -5   29.87    1.42
   8   3   5   29.01    1.58
  -9  -3  -5    0.23    0.15
   9  -3   5    0.20    0.13
  -9  -3  -5   -0.15    0.10
  -9   3  -5   -0.10    0.11
   9   3   5    0.09    0.14
  10   4  -5   15.78    0.84
  -9  -4   5    1.59    0.16
  -9  -4   5    1.51    0.32
   9  -4  -5    1.11    0.24
   9   4  -5    1.57    0.24
   9   4  -5    0.92    0.27
  -9   4   5    1.31    0.24
   8  -4  -5    2.96    0.32
  -8  -4   5    2.11    0.17
  -8  -4   5    2.53    0.33
  -8   4   5    2.40    0.31
   8   4  -5    2.21    0.25
   8   4  -5    1.89    0.33
  -7  -4   5   31.16    1.43
   7  -4  -5   31.41    1.29
  -7  -4   5   26.09    1.04
   7   4  -5   29.91    1.15
  -7   4   5   30.11    1.37
   7   4  -5   31.02    1.49
  -6  -4   5    5.71    0.48
   6  -4  -5    6.09    0.42
  -6   4   5    6.73    0.49
   6   4  -5    5.74    0.35
   6   4  -5    5.78    0.49
  -5  -4   5  153.18    5.72
   5  -4  -5  160.06    5.49
   5  -4  -5  159.84    5.32
   5   4  -5  155.95    5.00
  -5   4   5  170.57    5.34
  -5   4   5  161.49    5.72
  -5   4   5  164.83    5.10
   5   4  -5  158.15    5.97
   4  -4  -5    1.46    0.18
   4  -4  -5    1.52    0.17
  -4  -4   5    1.47    0.22
  -4  -4   5    1.31    0.15
   4   4  -5    1.57    0.14
  -4   4   5    1.38    0.17
  -4   4   5    1.75    0.19
   4   4  -5    1.98    0.24
  -4   4   5    1.58    0.23
   3  -4  -5  116.35    4.06
  -3  -4   5  122.19    4.26
  -3  -4   5  124.97    3.94
   3  -4  -5  115.70    3.95
  -3  -4   5  125.77    4.42
  -3   4   5  120.00    3.78
   3   4  -5  114.53    4.40
   3   4  -5  118.34    3.66
  -3   4   5  115.01    4.25
   3   4  -5  114.26    3.64
   2  -4  -5    4.60    0.29
  -2  -4   5    4.64    0.28
  -2  -4   5    5.13    0.35
   2  -4  -5    4.09    0.28
  -2  -4   5    4.78    0.34
   2   4  -5    4.00    0.32
  -2   4   5    3.79    0.32
  -2   4   5    4.88    0.28
  -2   4   5    4.50    0.30
  -1  -4   5    6.22    0.39
   1  -4  -5    5.80    0.34
  -1  -4   5    7.26    0.40
   1  -4  -5    6.36    0.36
  -1  -4   5    6.74    0.36
  -1   4   5    6.45    0.42
  -1   4   5    6.01    0.36
  -1   4   5    6.72    0.32
  -1   4   5    7.05    0.35
   0  -4   5  123.09    4.00
   0  -4   5  126.43    4.38
   0  -4  -5  116.08    4.06
   0  -4   5  123.73    4.18
   0  -4  -5  114.09    3.99
   0   4  -5  116.81    4.00
   0   4   5  123.58    3.79
   0   4   5  116.46    4.26
   0   4   5  120.92    4.11
   0   4  -5  114.76    4.19
   0   4   5  123.17    4.35
  -1  -4  -5    1.12    0.13
   1  -4   5    1.36    0.17
  -1  -4  -5    0.90    0.14
   1  -4   5    1.20    0.15
  -1   4  -5    1.06    0.08
   1   4   5    1.24    0.17
  -1   4  -5    0.96    0.08
   1   4   5    1.11    0.14
  -1   4  -5    1.01    0.13
  -1   4  -5    0.75    0.13
   1   4   5    1.14    0.16
   2  -4   5   84.69    2.98
  -2  -4  -5   76.59    2.77
  -2  -4  -5   77.66    2.78
  -2   4  -5   79.29    2.79
   2   4   5   82.83    2.61
  -2   4  -5   75.79    2.51
  -2   4  -5   80.80    2.81
   2   4   5   79.98    3.06
   2   4   5   82.15    2.94
  -3  -4  -5    8.36    0.50
   3  -4   5    9.38    0.49
  -3  -4  -5    8.32    0.45
   3   4   5    9.39    0.46
   3   4   5    7.77    0.54
   3   4   5    9.03    0.52
  -3   4  -5    8.90    0.41
  -3   4  -5    8.64    0.51
  -4  -4  -5   63.30    2.27
   4  -4   5   62.46    2.15
  -4  -4  -5   61.08    2.30
  -4  -4  -5   60.36    2.36
   4  -4   5   66.14    2.44
   4   4   5   65.56    2.40
   4   4   5   62.59    2.56
  -4   4  -5   59.72    2.09
   4   4   5   63.72    2.15
  -4   4  -5   61.31    2.32
  -5  -4  -5    4.73    0.37
  -5  -4  -5    4.75    0.39
   5  -4   5    4.24    0.28
  -5  -4  -5    4.49    0.34
   5   4   5    4.71    0.34
  -5   4  -5    4.88    0.41
   5   4   5    4.75    0.44
   5   4   5    4.64    0.38
  -5   4  -5    4.14    0.31
  -6  -4  -5   77.44    2.86
  -6  -4  -5   72.75    2.79
  -6  -4  -5   77.55    2.78
   6  -4   5   73.13    2.68
   6   4   5   79.25    2.90
   6   4   5   76.65    2.62
   6   4   5   75.29    3.13
  -6   4  -5   73.49    2.57
  -6   4  -5   73.81    2.82
   7  -4   5   16.08    0.78
  -7  -4  -5   17.32    0.86
  -7  -4  -5   16.29    0.90
   7   4   5   16.73    1.04
  -7   4  -5   17.43    0.82
  -7   4  -5   17.26    0.95
  -8  -4  -5    2.69    0.34
   8  -4   5    3.18    0.30
  -8  -4  -5    3.06    0.32
   8   4   5    3.30    0.45
  -8   4  -5    2.63    0.35
  -8   4  -5    3.38    0.33
  -9  -4  -5   22.34    1.18
  -9  -4  -5   22.75    1.10
   9  -4   5   21.91    1.05
  -9   4  -5   21.97    1.21
  -9  -5   5    7.02    0.61
   9  -5  -5    6.19    0.49
  -9   5   5    5.98    0.53
   9   5  -5    6.61    0.46
   9   5  -5    5.67    0.60
  -8  -5   5    5.91    0.54
   8  -5  -5    5.85    0.45
  -8   5   5    5.60    0.50
   8   5  -5    5.15    0.39
   8   5  -5    6.33    0.60
  -7  -5   5    2.29    0.33
   7  -5  -5    2.58    0.29
  -7   5   5    2.48    0.33
   7   5  -5    2.78    0.38
   7   5  -5    2.25    0.24
  -6  -5   5    0.09    0.12
   6  -5  -5    0.11    0.11
   6   5  -5   -0.03    0.13
   6   5  -5    0.07    0.08
  -6   5   5    0.09    0.12
  -6   5   5    0.14    0.08
  -5  -5   5   14.02    0.81
   5  -5  -5   14.83    0.71
   5  -5  -5   14.29    0.70
  -5   5   5   13.73    0.67
  -5   5   5   15.14    0.72
   5   5  -5   14.61    0.60
  -5   5   5   13.93    0.80
   5   5  -5   14.32    0.84
   4  -5  -5   30.86    1.23
  -4  -5   5   30.64    1.37
   4  -5  -5   29.82    1.23
  -4  -5   5   32.68    1.21
  -4   5   5   30.75    1.24
  -4   5   5   29.93    1.17
   4   5  -5   30.62    1.06
  -4   5   5   30.62    1.37
   4   5  -5   32.37    1.41
   3  -5  -5    1.29    0.17
  -3  -5   5    1.43    0.18
   3  -5  -5    1.14    0.17
  -3  -5   5    1.16    0.20
   3   5  -5    1.51    0.11
  -3   5   5    1.48    0.18
   3   5  -5    1.32    0.21
  -3   5   5    1.35    0.22
  -2  -5   5   62.13    2.37
  -2  -5   5   63.69    2.15
   2  -5  -5   60.41    2.16
   2  -5  -5   58.40    2.15
  -2  -5   5   63.32    2.32
   2   5  -5   58.03    2.36
  -2   5   5   59.94    2.03
   2   5  -5   58.98    1.85
  -1  -5   5    0.54    0.14
  -1  -5   5    0.91    0.15
   1  -5  -5    0.65    0.11
   1  -5  -5    0.50    0.12
  -1  -5   5    0.58    0.14
  -1   5   5    0.80    0.13
  -1   5   5    0.75    0.17
   1   5  -5    0.67    0.15
   1   5  -5    0.58    0.14
   0  -5  -5    5.31    0.32
   0  -5   5    6.66    0.38
   0  -5  -5    4.85    0.34
   0  -5   5    5.88    0.36
   0  -5   5    6.15    0.37
   0   5   5    5.76    0.33
   0   5  -5    4.91    0.35
   0   5  -5    5.45    0.36
   0   5   5    4.67    0.38
  -1  -5  -5   11.92    0.61
   1  -5   5   12.52    0.61
   1  -5   5   12.61    0.60
  -1  -5  -5   12.03    0.56
   1   5   5   11.90    0.66
   1   5   5   12.96    0.56
  -1   5  -5   11.49    0.59
   1   5   5   12.73    0.63
  -1   5  -5   11.72    0.61
  -1   5  -5   11.75    0.44
  -2  -5  -5   28.06    1.16
  -2  -5  -5   27.92    1.10
   2  -5   5   27.79    1.17
   2   5   5   27.91    1.25
   2   5   5   28.14    1.06
  -2   5  -5   28.28    1.18
  -2   5  -5   28.53    0.97
   2   5   5   29.23    1.25
  -3  -5  -5   72.68    2.58
  -3  -5  -5   74.14    2.62
   3   5   5   72.44    2.76
  -3   5  -5   74.01    2.36
   3   5   5   68.04    2.43
   3   5   5   75.18    2.89
  -4  -5  -5    3.06    0.26
  -4  -5  -5    2.96    0.30
  -4  -5  -5    2.83    0.30
   4   5   5    2.79    0.31
   4   5   5    2.69    0.33
   4   5   5    2.63    0.25
  -4   5  -5    3.00    0.32
  -4   5  -5    2.91    0.24
   5  -5   5    3.47    0.21
  -5  -5  -5    3.79    0.31
  -5  -5  -5    3.79    0.35
  -5  -5  -5    3.01    0.34
  -5   5  -5    3.54    0.36
   5   5   5    3.73    0.31
   5   5   5    3.62    0.35
   5   5   5    3.94    0.41
  -5   5  -5    3.56    0.29
  -6  -5  -5    7.74    0.47
   6  -5   5    6.79    0.39
  -6  -5  -5    8.00    0.55
  -6  -5  -5    7.44    0.55
   6   5   5    8.04    0.50
   6   5   5    7.76    0.55
  -6   5  -5    7.15    0.56
  -6   5  -5    7.78    0.48
   6   5   5    7.47    0.62
   7  -5   5    2.13    0.22
  -7  -5  -5    2.55    0.27
  -7  -5  -5    2.12    0.29
   7   5   5    2.30    0.36
  -7   5  -5    2.20    0.33
  -7   5  -5    2.62    0.29
   8  -5   5    3.49    0.31
  -8  -5  -5    3.80    0.41
  -8  -5  -5    4.24    0.37
   8   5   5    4.82    0.55
  -8   5  -5    4.75    0.48
  -8   5  -5    4.37    0.39
  -8  -6   5    0.12    0.14
   8  -6  -5    0.40    0.14
   8   6  -5    0.27    0.20
   8   6  -5    0.35    0.12
  -8   6   5    0.16    0.14
   7  -6  -5    0.72    0.18
  -7  -6   5    0.67    0.22
   7   6  -5    0.39    0.14
   7   6  -5    0.26    0.17
  -7   6   5    0.38    0.18
  -6  -6   5    5.58    0.50
   6  -6  -5    5.71    0.40
  -6   6   5    6.07    0.44
   6   6  -5    5.54    0.35
  -6   6   5    5.67    0.49
   6   6  -5    5.26    0.51
   5  -6  -5   17.45    0.83
  -5  -6   5   16.60    0.93
   5  -6  -5   15.11    0.76
  -5   6   5   17.20    0.83
  -5   6   5   15.61    0.76
   5   6  -5   15.85    0.66
   5   6  -5   16.82    0.94
  -5   6   5   16.04    0.90
  -4  -6   5   13.96    0.67
   4  -6  -5   13.18    0.65
   4  -6  -5   13.78    0.70
  -4  -6   5   12.25    0.76
  -4   6   5   14.29    0.71
   4   6  -5   14.59    0.81
  -4   6   5   12.92    0.65
   4   6  -5   13.56    0.55
  -4   6   5   14.33    0.81
   3  -6  -5    2.05    0.24
  -3  -6   5    1.90    0.26
  -3  -6   5    2.14    0.23
   3  -6  -5    1.99    0.21
   3   6  -5    2.65    0.16
   3   6  -5    2.36    0.27
  -3   6   5    2.12    0.22
  -3   6   5    2.07    0.28
  -2  -6   5    2.45    0.26
  -2  -6   5    2.08    0.23
  -2  -6   5    2.14    0.26
   2  -6  -5    3.00    0.28
   2  -6  -5    2.67    0.22
   2   6  -5    2.30    0.26
   2   6  -5    2.59    0.13
  -2   6   5    2.54    0.30
  -2   6   5    2.39    0.22
   2   6  -5    2.11    0.27
  -1  -6   5   -0.07    0.07
  -1  -6   5   -0.07    0.07
   1  -6  -5   -0.03    0.07
  -1  -6   5    0.14    0.09
   1  -6  -5    0.03    0.07
  -1   6   5    0.03    0.08
   1   6  -5    0.02    0.08
   1   6  -5    0.04    0.09
   1   6  -5    0.04    0.03
  -1   6   5   -0.01    0.09
   0  -6   5    0.28    0.12
   0  -6  -5    0.63    0.16
   0  -6   5    0.56    0.14
   0  -6  -5    0.53    0.11
   0   6   5    0.32    0.11
   0   6  -5    0.65    0.16
   0   6   5    0.66    0.19
   0   6  -5    0.38    0.06
   1  -6   5    4.22    0.34
  -1  -6  -5    3.82    0.32
  -1  -6  -5    3.66    0.25
  -1   6  -5    2.88    0.28
   1   6   5    3.73    0.36
  -1   6  -5    3.60    0.33
   1   6   5    3.83    0.28
  -1   6  -5    3.63    0.19
  -2  -6  -5    5.88    0.42
  -2  -6  -5    5.85    0.34
   2  -6   5    5.66    0.42
   2   6   5    5.79    0.45
   2   6   5    5.46    0.36
  -2   6  -5    6.06    0.30
  -2   6  -5    5.84    0.44
  -3  -6  -5    1.40    0.17
  -3  -6  -5    1.35    0.22
   3   6   5    1.10    0.25
   3   6   5    1.48    0.26
  -3   6  -5    1.39    0.16
  -3   6  -5    1.36    0.23
   3   6   5    1.24    0.18
  -4  -6  -5    5.62    0.36
  -4  -6  -5    6.02    0.46
   4   6   5    6.00    0.40
   4   6   5    6.41    0.52
  -4   6  -5    6.26    0.49
  -4   6  -5    5.51    0.35
   4   6   5    6.09    0.48
  -5  -6  -5    0.94    0.22
  -5  -6  -5    0.85    0.17
   5   6   5    0.94    0.26
   5   6   5    0.75    0.18
   5   6   5    0.94    0.23
  -5   6  -5    1.06    0.19
  -5   6  -5    0.73    0.21
  -6  -6  -5    2.34    0.31
  -6  -6  -5    2.34    0.30
   6  -6   5    2.26    0.14
  -6  -6  -5    2.61    0.25
  -6   6  -5    2.44    0.27
  -6   6  -5    1.83    0.31
   6   6   5    2.35    0.31
   6   6   5    2.12    0.26
   6   6   5    2.82    0.39
   7  -6   5   14.26    0.62
  -7  -6  -5   14.43    0.74
  -7  -6  -5   15.07    0.88
   7   6   5   15.45    1.02
  -7   6  -5   14.62    0.91
  -7   6  -5   13.97    0.76
   8  -6   5    1.02    0.15
   8   6   5    1.58    0.37
  -8   6  -5    1.43    0.24
  -7  -7   5    3.63    0.43
   7  -7  -5    3.82    0.34
  -7   7   5    3.95    0.43
   7   7  -5    4.36    0.50
   7   7  -5    3.50    0.30
   6  -7  -5    0.44    0.14
  -6  -7   5    0.26    0.17
   6   7  -5    0.32    0.12
  -6   7   5    0.68    0.22
  -6   7   5    0.28    0.13
   6   7  -5    0.49    0.20
   5  -7  -5   13.09    0.73
  -5  -7   5   11.39    0.78
   5  -7  -5   11.91    0.63
  -5   7   5   12.78    0.73
  -5   7   5   12.64    0.67
   5   7  -5   14.90    0.87
   5   7  -5   11.81    0.56
  -5   7   5   13.81    0.83
   4  -7  -5   -0.08    0.07
  -4  -7   5    0.02    0.08
  -4  -7   5   -0.07    0.11
   4  -7  -5   -0.06    0.11
  -4   7   5   -0.04    0.13
   4   7  -5   -0.04    0.11
  -4   7   5   -0.07    0.08
   4   7  -5    0.03    0.07
  -4   7   5    0.02    0.10
   4   7  -5    0.15    0.13
  -3  -7   5   -0.10    0.08
  -3  -7   5    0.12    0.10
   3  -7  -5    0.10    0.09
   3  -7  -5    0.08    0.11
  -3   7   5    0.18    0.10
   3   7  -5    0.01    0.11
  -3   7   5   -0.04    0.11
   3   7  -5    0.10    0.11
   3   7  -5    0.14    0.07
   2  -7  -5    9.90    0.50
  -2  -7   5   10.29    0.64
   2  -7  -5   11.06    0.61
  -2  -7   5    9.72    0.58
   2   7  -5   10.62    0.67
   2   7  -5   10.04    0.39
  -2   7   5    9.34    0.52
  -2   7   5   10.73    0.69
  -1  -7   5   34.81    1.38
   1  -7  -5   32.70    1.37
   1  -7  -5   32.32    1.25
  -1  -7   5   31.63    1.41
  -1   7   5   33.04    1.25
  -1   7   5   31.68    1.50
   1   7  -5   33.95    1.46
   1   7  -5   33.09    1.06
   0  -7  -5   12.10    0.56
   0  -7   5   12.94    0.69
   0  -7  -5   12.05    0.68
   0   7   5   13.27    0.79
   0   7  -5   13.04    0.72
   0   7   5   12.37    0.60
   0   7  -5   13.02    0.47
   1  -7   5    0.56    0.16
  -1  -7  -5    0.27    0.13
  -1  -7  -5    0.39    0.10
   1   7   5    0.49    0.13
  -1   7  -5    0.62    0.17
   1   7   5    0.48    0.18
  -1   7  -5    0.44    0.09
  -1   7  -5    0.43    0.16
   2  -7   5    0.18    0.13
  -2  -7  -5    0.40    0.10
  -2  -7  -5    0.33    0.15
   2   7   5    0.35    0.13
   2   7   5    0.09    0.13
  -2   7  -5    0.40    0.16
  -2   7  -5    0.39    0.10
  -3  -7  -5    1.30    0.16
   3  -7   5    0.81    0.21
  -3  -7  -5    0.81    0.20
   3   7   5    1.29    0.27
   3   7   5    1.18    0.19
  -3   7  -5    1.64    0.17
  -3   7  -5    1.20    0.26
  -4  -7  -5    1.22    0.25
  -4  -7  -5    1.42    0.17
  -4   7  -5    1.21    0.26
  -4   7  -5    1.33    0.19
   4   7   5    1.23    0.28
   4   7   5    1.32    0.21
  -5  -7  -5    0.99    0.16
  -5  -7  -5    1.17    0.25
  -5   7  -5    0.89    0.23
  -5   7  -5    0.94    0.18
   5   7   5    1.31    0.20
   5   7   5    1.10    0.25
  -6  -7  -5    0.64    0.20
  -6  -7  -5    0.42    0.12
   6   7   5    0.21    0.13
   6   7   5    0.31    0.16
   6   7   5    0.27    0.19
  -6   7  -5    0.28    0.18
  -6   7  -5    0.39    0.14
   7   7   5    0.52    0.17
  -7   7  -5    0.54    0.17
   7   7   5    0.95    0.24
   7   7   5    0.60    0.21
   7   8  -5    5.74    0.55
  -7   8   5    4.26    0.44
   6  -8  -5    3.13    0.28
  -6   8   5    4.09    0.45
   6   8  -5    3.58    0.44
   6   8  -5    3.20    0.43
   6   8  -5    3.64    0.29
  -5  -8   5   11.28    0.79
   5  -8  -5   11.47    0.60
   5  -8  -5   12.15    0.73
   5   8  -5   11.44    0.83
   5   8  -5   11.91    0.56
  -5   8   5   13.39    0.84
  -5   8   5   11.34    0.72
  -5   8   5   11.49    0.65
   4  -8  -5    1.87    0.20
  -4  -8   5    1.58    0.27
   4  -8  -5    1.88    0.26
  -4  -8   5    1.59    0.24
  -4   8   5    1.45    0.24
   4   8  -5    2.66    0.21
   4   8  -5    1.56    0.29
  -4   8   5    1.64    0.23
  -4   8   5    1.95    0.31
   3  -8  -5   11.46    0.68
  -3  -8   5   10.29    0.62
   3  -8  -5    9.94    0.52
  -3  -8   5   10.74    0.71
   3   8  -5   10.46    0.73
  -3   8   5   10.63    0.59
   3   8  -5   11.22    0.46
  -3   8   5   12.58    0.80
   2  -8  -5    5.11    0.31
   2  -8  -5    5.53    0.44
  -2  -8   5    4.87    0.44
  -2  -8   5    5.43    0.42
  -2   8   5    5.00    0.37
  -2   8   5    4.92    0.47
   2   8  -5    5.04    0.47
   2   8  -5    5.36    0.26
   1  -8  -5   33.03    1.43
  -1  -8   5   32.34    1.41
   1  -8  -5   33.19    1.24
   1   8  -5   33.31    1.10
  -1   8   5   32.73    1.57
   1   8  -5   34.86    1.53
  -1   8   5   32.83    1.28
   0  -8   5    0.46    0.17
   0  -8  -5    0.41    0.15
   0  -8  -5    0.34    0.09
   0   8   5    0.18    0.16
   0   8  -5    0.17    0.13
   0   8  -5    0.52    0.09
   0   8   5    0.31    0.11
   0   8  -5    0.15    0.14
   1  -8   5    8.07    0.56
  -1  -8  -5    7.98    0.39
  -1  -8  -5    7.89    0.55
   1   8   5    8.06    0.47
   1   8   5    7.80    0.61
  -1   8  -5    9.17    0.60
  -1   8  -5    8.10    0.37
   2  -8   5   13.82    0.81
  -2  -8  -5   14.16    0.59
  -2  -8  -5   13.53    0.79
  -2   8  -5   14.79    0.60
   2   8   5   14.24    0.70
  -2   8  -5   14.84    0.84
   2   8   5   13.93    0.87
   3  -8   5    0.35    0.17
  -3  -8  -5    0.12    0.07
  -3  -8  -5    0.50    0.18
   3   8   5   -0.18    0.09
  -3   8  -5    0.17    0.09
  -3   8  -5    0.17    0.14
   3   8   5    0.08    0.11
  -4  -8  -5    3.93    0.41
  -4  -8  -5    4.36    0.27
  -4   8  -5    4.26    0.32
   4   8   5    4.55    0.37
  -4   8  -5    4.46    0.45
   4   8   5    3.97    0.43
  -5  -8  -5    3.20    0.36
  -5  -8  -5    3.04    0.22
   5   8   5    3.09    0.32
  -5   8  -5    2.67    0.37
   5   8   5    3.36    0.40
  -5   8  -5    2.87    0.28
   6   8   5   11.46    0.68
   6   8   5   11.13    0.81
   5  -9  -5    0.21    0.12
  -5   9   5   -0.07    0.09
  -5   9   5    0.20    0.12
  -5   9   5    0.20    0.13
   4  -9  -5   10.18    0.49
   4  -9  -5   11.23    0.70
  -4  -9   5    9.58    0.72
   4   9  -5   10.19    0.48
   4   9  -5   10.36    0.77
  -4   9   5   10.61    0.77
  -4   9   5   10.49    0.62
  -4   9   5    9.78    0.68
   3  -9  -5    6.08    0.33
  -3  -9   5    5.86    0.53
  -3  -9   5    5.20    0.45
   3  -9  -5    6.50    0.52
   3   9  -5    6.19    0.32
   3   9  -5    7.21    0.59
  -3   9   5    6.15    0.57
  -3   9   5    6.60    0.45
   2  -9  -5    3.87    0.39
   2  -9  -5    3.80    0.23
  -2  -9   5    3.85    0.37
   2   9  -5    3.98    0.23
  -2   9   5    4.01    0.35
   2   9  -5    3.02    0.38
  -2   9   5    4.18    0.47
   1  -9  -5   23.36    1.13
   1  -9  -5   23.26    0.84
  -1  -9   5   22.91    1.12
  -1   9   5   21.59    0.98
   1   9  -5   22.63    0.82
   1   9  -5   23.95    1.20
  -1   9   5   22.89    1.26
   0  -9   5   14.12    0.81
   0  -9  -5   12.60    0.78
   0   9   5   13.80    0.70
   0   9  -5   14.62    0.57
   0   9   5   15.71    0.96
   0   9  -5   13.31    0.81
   1  -9   5   21.53    1.12
  -1  -9  -5   22.96    1.13
  -1   9  -5   24.01    1.18
  -1   9  -5   22.74    0.85
   1   9   5   22.25    0.99
   1   9   5   21.60    1.24
  -2  -9  -5    4.88    0.44
   2  -9   5    3.78    0.41
  -2   9  -5    4.50    0.29
  -2   9  -5    4.53    0.44
   2   9   5    4.49    0.36
   2   9   5    3.90    0.45
   3  -9   5   10.11    0.71
  -3  -9  -5    9.85    0.68
  -3   9  -5    9.94    0.52
   3   9   5   10.43    0.60
   3   9   5   10.46    0.77
  -3   9  -5   10.88    0.74
   4   9   5    1.13    0.28
   4   9   5    1.06    0.21
  -2 -10   5   15.10    0.87
   2  10  -5   14.08    0.92
  -1 -10   5   17.48    0.99
   1  10  -5   19.26    0.72
   1  10  -5   18.86    1.07
   0 -10   5   11.89    0.77
   0  10  -5   12.65    0.54
   0  10  -5   12.42    0.80
 -10   0   6    3.82    0.42
  10   0  -6    3.41    0.40
 -10   0   6    3.48    0.35
  -9   0   6    7.96    0.62
   9   0  -6    8.39    0.64
  -9   0   6    8.68    0.55
  -8   0   6    8.84    0.54
  -8   0   6    8.92    0.62
   8   0  -6    8.75    0.52
   8   0  -6    9.22    0.64
   7   0  -6    7.19    0.52
   7   0  -6    7.60    0.44
  -7   0   6    7.20    0.52
  -7   0   6    7.15    0.45
   6   0  -6   12.25    0.59
   6   0  -6   12.39    0.70
  -6   0   6   13.18    0.72
  -6   0   6   13.67    0.63
   5   0  -6    3.93    0.26
  -5   0   6    3.46    0.31
   5   0  -6    3.78    0.31
  -5   0   6    3.84    0.27
  -4   0   6    0.30    0.11
   4   0  -6    0.45    0.09
  -4   0   6    0.36    0.09
   4   0  -6    0.35    0.11
  -4   0   6    0.40    0.11
  -3   0   6  132.68    4.72
  -3   0   6  131.43    4.90
   3   0  -6  134.94    4.20
   3   0  -6  142.40    4.55
  -3   0   6  134.71    4.53
  -2   0   6    4.43    0.27
  -2   0   6    3.82    0.22
   2   0  -6    4.04    0.21
  -2   0   6    3.82    0.27
   1   0  -6   25.62    0.86
  -1   0   6   24.38    0.92
  -1   0   6   24.76    1.04
  -1   0   6   27.37    0.98
   1   0  -6   24.84    0.85
   0   0   6   65.36    2.47
   0   0  -6   64.42    2.09
   0   0   6   69.82    2.31
   0   0  -6   65.03    2.19
  -1   0  -6  134.22    4.47
  -1   0  -6  138.31    4.59
   1   0   6  145.65    4.63
  -1   0  -6  136.82    4.24
   1   0   6  135.73    4.57
   1   0   6  129.38    4.96
   2   0   6    5.82    0.23
  -2   0  -6    5.35    0.33
  -2   0  -6    6.40    0.33
   2   0   6    5.04    0.37
   2   0   6    4.86    0.30
  -2   0  -6    6.87    0.31
  -3   0  -6   31.80    1.28
   3   0   6   31.87    1.27
   3   0   6   35.08    1.17
  -3   0  -6   33.25    1.28
  -3   0  -6   33.28    1.19
   3   0   6   33.10    1.43
   3   0   6   35.96    1.17
   4   0   6   10.95    0.64
   4   0   6   10.31    0.54
  -4   0  -6   11.08    0.56
  -4   0  -6    9.92    0.56
  -4   0  -6   12.06    0.53
   5   0   6  307.88   10.83
   5   0   6  325.56   11.71
  -5   0  -6  317.13   10.61
  -5   0  -6  348.55   10.06
  -6   0  -6   57.78    2.23
   6   0   6   57.65    2.46
   6   0   6   60.44    2.23
  -7   0  -6   57.95    2.29
   7   0   6   57.39    2.52
   7   0   6   61.41    2.29
   8   0   6    8.01    0.67
   8   0   6    9.76    0.62
  -8   0  -6    9.25    0.64
  -9   0  -6    8.80    0.66
   9   0   6    9.31    0.63
   9   0   6    8.20    0.70
 -10  -1   6    0.57    0.21
 -10  -1   6    0.61    0.18
  10   1  -6    0.33    0.18
 -10   1   6    0.44    0.17
 -10   1   6    0.30    0.16
  -9  -1   6    0.12    0.10
  -9  -1   6    0.25    0.15
   9   1  -6    0.19    0.11
  -9   1   6    0.29    0.15
   9   1  -6   -0.01    0.11
  -9   1   6   -0.09    0.10
  -8  -1   6   75.01    2.97
  -8  -1   6   75.34    2.75
   8  -1  -6   77.03    3.03
  -8   1   6   78.70    2.81
  -8   1   6   73.61    2.94
   8   1  -6   75.45    2.60
   8   1  -6   72.73    3.07
   7  -1  -6   11.83    0.59
   7  -1  -6   10.82    0.67
  -7  -1   6   12.24    0.73
  -7  -1   6   12.61    0.61
  -7   1   6   11.63    0.71
  -7   1   6   12.03    0.63
   7   1  -6   10.94    0.57
   7   1  -6   11.83    0.72
   6  -1  -6  141.59    4.48
   6  -1  -6  141.11    5.17
  -6  -1   6  143.74    5.05
  -6  -1   6  139.44    4.77
   6   1  -6  143.66    5.24
  -6   1   6  139.64    5.03
  -6   1   6  137.23    4.81
   6   1  -6  136.30    4.44
   5  -1  -6    0.73    0.14
   5  -1  -6    0.92    0.14
  -5  -1   6    0.66    0.17
  -5  -1   6    0.75    0.11
   5   1  -6    0.83    0.13
  -5   1   6    0.98    0.14
  -5   1   6    0.76    0.17
   5   1  -6    0.99    0.17
  -4  -1   6   45.67    1.77
  -4  -1   6   46.82    1.62
  -4  -1   6   43.35    1.82
   4  -1  -6   44.24    1.67
   4  -1  -6   48.48    1.79
  -4   1   6   45.81    1.77
   4   1  -6   45.10    1.83
  -4   1   6   42.81    1.65
  -4   1   6   43.91    1.77
  -4   1   6   49.11    1.53
  -3  -1   6   26.90    1.08
   3  -1  -6   26.42    1.01
  -3  -1   6   25.24    1.11
  -3  -1   6   25.80    0.95
  -3  -1   6   28.27    0.95
   3  -1  -6   26.37    0.93
  -3   1   6   27.16    0.89
  -3   1   6   24.74    1.07
  -3   1   6   24.70    1.00
   3   1  -6   26.18    0.90
  -3   1   6   27.05    0.93
  -2  -1   6   21.08    0.99
  -2  -1   6   25.18    0.84
  -2  -1   6   23.67    0.84
  -2  -1   6   23.20    0.95
   2  -1  -6   23.60    0.91
   2  -1  -6   23.82    0.83
   2  -1  -6   24.54    0.80
  -2   1   6   23.40    0.96
   2   1  -6   23.58    0.80
  -2   1   6   23.17    0.83
  -2   1   6   24.30    0.98
  -2   1   6   23.51    0.90
   1  -1  -6  340.14   10.37
   1  -1  -6  351.89   11.23
  -1  -1   6  351.43   11.14
   1  -1  -6  342.94   10.86
  -1  -1   6  324.61   12.05
  -1  -1   6  353.41   11.14
  -1  -1   6  340.17   11.50
  -1   1   6  327.95   11.22
  -1   1   6  342.46   12.04
   1   1  -6  353.58   10.85
   1   1  -6  331.77   10.33
   1   1  -6  330.38   10.33
  -1   1   6  334.95   10.36
  -1   1   6  346.55   11.53
   0  -1   6   18.82    0.68
   0  -1   6   18.54    0.83
   0  -1   6   20.15    0.73
   0  -1  -6   18.43    0.71
   0  -1  -6   19.91    0.69
   0  -1  -6   19.61    0.75
   0  -1   6   19.94    0.68
   0   1   6   18.31    0.83
   0   1  -6   18.79    0.66
   0   1  -6   18.19    0.71
   0   1   6   18.94    0.76
   0   1   6   19.78    0.69
   0   1   6   18.44    0.75
   1  -1   6    6.80    0.25
   1  -1   6    6.60    0.29
   1  -1   6    6.27    0.29
  -1  -1  -6    5.95    0.32
  -1  -1  -6    5.35    0.31
   1   1   6    6.55    0.34
   1   1   6    6.68    0.30
  -1   1  -6    6.24    0.29
   1   1   6    6.50    0.31
  -1   1  -6    5.80    0.32
   1   1   6    5.75    0.37
  -2  -1  -6   54.67    1.95
   2  -1   6   55.04    1.94
  -2  -1  -6   55.87    1.83
   2  -1   6   59.15    2.18
  -2  -1  -6   54.27    1.98
   2   1   6   56.85    1.96
   2   1   6   56.56    1.83
   2   1   6   54.05    1.98
  -2   1  -6   56.45    1.97
   2   1   6   53.09    2.17
  -2   1  -6   56.80    1.82
  -3  -1  -6    0.09    0.07
   3  -1   6    0.07    0.06
  -3  -1  -6    0.04    0.07
  -3  -1  -6    0.15    0.08
   3  -1   6   -0.03    0.07
  -3   1  -6   -0.01    0.06
   3   1   6    0.31    0.10
   3   1   6    0.10    0.05
   3   1   6    0.06    0.06
   3   1   6    0.10    0.09
  -3   1  -6    0.05    0.06
   4  -1   6    1.11    0.15
  -4  -1  -6    1.29    0.17
  -4  -1  -6    1.44    0.17
   4  -1   6    1.11    0.19
  -4  -1  -6    0.85    0.17
   4   1   6    1.12    0.17
   4   1   6    1.04    0.20
  -4   1  -6    0.69    0.16
  -4   1  -6    1.58    0.17
  -5  -1  -6    1.64    0.21
  -5  -1  -6    1.71    0.24
   5  -1   6    2.22    0.27
   5  -1   6    1.82    0.21
  -5   1  -6    2.26    0.23
   5   1   6    1.76    0.27
  -5   1  -6    2.21    0.26
   5   1   6    2.21    0.24
  -6  -1  -6    3.43    0.32
  -6  -1  -6    3.13    0.33
   6  -1   6    3.40    0.31
   6  -1   6    3.20    0.35
   6   1   6    2.95    0.36
  -6   1  -6    4.21    0.33
  -6   1  -6    3.66    0.35
   6   1   6    3.47    0.33
   7  -1   6   30.37    1.31
   7  -1   6   28.66    1.46
  -7  -1  -6   30.55    1.37
  -7   1  -6   29.97    1.36
   7   1   6   27.72    1.48
   7   1   6   34.39    1.38
   8  -1   6    6.05    0.55
  -8  -1  -6    6.67    0.53
   8  -1   6    6.98    0.50
  -8   1  -6    7.00    0.54
   8   1   6    5.60    0.55
  -9  -1  -6    3.68    0.41
   9  -1   6    4.02    0.39
   9  -1   6    4.34    0.47
  -9   1  -6    3.40    0.40
   9   1   6    3.56    0.46
  10  -1   6    1.62    0.30
  10  -1   6    2.03    0.28
 -10  -2   6    0.50    0.19
 -10  -2   6    0.35    0.14
 -10   2   6    0.61    0.18
  10   2  -6    0.35    0.19
 -10   2   6    0.22    0.14
  -9  -2   6   18.10    0.86
  -9  -2   6   17.11    1.02
  -9   2   6   18.00    1.01
   9   2  -6   19.08    0.89
  -9   2   6   18.76    0.95
   9   2  -6   17.92    1.10
  -8  -2   6    1.96    0.23
  -8  -2   6    2.21    0.32
  -8   2   6    1.86    0.26
   8   2  -6    1.72    0.30
   8   2  -6    2.06    0.24
  -8   2   6    1.98    0.28
  -7  -2   6   38.56    1.51
  -7  -2   6   40.58    1.75
   7   2  -6   39.94    1.47
   7   2  -6   39.55    1.79
  -7   2   6   42.29    1.63
  -7   2   6   40.65    1.72
  -6  -2   6   63.51    2.23
   6  -2  -6   64.96    2.45
   6  -2  -6   62.85    2.34
  -6  -2   6   62.96    2.48
   6   2  -6   63.04    2.12
   6   2  -6   61.56    2.56
  -6   2   6   62.90    2.32
  -6   2   6   62.98    2.45
   5  -2  -6    0.46    0.12
   5  -2  -6    0.30    0.11
   5  -2  -6    0.52    0.12
  -5  -2   6    0.54    0.09
  -5  -2   6    0.41    0.14
   5   2  -6    0.46    0.15
   5   2  -6    0.43    0.10
  -5   2   6    0.33    0.11
  -5   2   6    0.64    0.16
  -4  -2   6   67.13    2.17
   4  -2  -6   67.93    2.42
  -4  -2   6   60.02    2.50
  -4  -2   6   64.92    2.42
  -4  -2   6   64.25    2.18
   4  -2  -6   65.56    2.31
   4  -2  -6   63.95    2.12
  -4   2   6   61.82    2.41
  -4   2   6   65.92    2.16
  -4   2   6   66.86    2.13
  -4   2   6   63.31    2.30
   4   2  -6   62.30    2.07
  -4   2   6   62.69    2.41
   4   2  -6   63.53    2.51
   3  -2  -6    0.08    0.05
  -3  -2   6    0.15    0.09
  -3  -2   6    0.16    0.04
   3  -2  -6    0.04    0.07
   3  -2  -6    0.13    0.07
  -3  -2   6    0.17    0.09
   3   2  -6    0.09    0.08
  -3   2   6    0.16    0.07
   3   2  -6    0.14    0.05
  -3   2   6    0.10    0.06
  -3   2   6    0.23    0.10
   3   2  -6    0.11    0.05
  -3   2   6    0.05    0.07
  -2  -2   6   79.67    2.80
  -2  -2   6   78.53    2.93
   2  -2  -6   77.64    2.57
   2  -2  -6   78.74    2.49
  -2  -2   6   81.42    2.54
   2  -2  -6   74.80    2.69
   2   2  -6   75.19    2.41
   2   2  -6   73.30    2.41
  -2   2   6   78.99    2.70
  -2   2   6   79.96    2.50
  -2   2   6   79.25    2.86
  -2   2   6   78.13    2.81
   2   2  -6   77.64    2.54
   1  -2  -6    8.78    0.37
  -1  -2   6    9.06    0.36
   1  -2  -6    7.82    0.40
   1  -2  -6    8.06    0.36
  -1  -2   6    8.96    0.47
  -1  -2   6    9.16    0.42
   1   2  -6    7.81    0.30
  -1   2   6    8.17    0.42
   1   2  -6    7.78    0.35
  -1   2   6    8.59    0.41
  -1   2   6    8.33    0.44
   1   2  -6    7.94    0.30
  -1   2   6    9.01    0.38
   0  -2  -6  531.67   17.26
   0  -2   6  540.78   18.52
   0  -2  -6  523.20   16.76
   0  -2  -6  523.99   15.94
   0  -2   6  545.90   17.64
   0   2  -6  506.57   15.86
   0   2   6  525.79   18.51
   0   2  -6  521.87   16.75
   0   2   6  524.57   17.70
   0   2   6  526.22   17.27
   0   2   6  526.69   15.95
   0   2  -6  511.93   15.87
   1  -2   6  101.66    3.81
  -1  -2  -6  105.96    3.27
  -1  -2  -6   99.18    3.53
   1  -2   6  107.64    3.53
  -1  -2  -6  103.59    3.45
   1   2   6  101.08    3.83
  -1   2  -6  104.82    3.21
   1   2   6  106.32    3.63
  -1   2  -6  101.32    3.22
   1   2   6  110.21    3.28
  -1   2  -6   99.49    3.45
   1   2   6  104.06    3.56
   2  -2   6    2.13    0.14
  -2  -2  -6    1.64    0.18
  -2  -2  -6    2.01    0.19
   2  -2   6    2.30    0.14
  -2  -2  -6    2.16    0.17
   2  -2   6    1.99    0.21
   2   2   6    2.04    0.18
  -2   2  -6    2.17    0.16
   2   2   6    1.84    0.19
   2   2   6    1.68    0.21
   2   2   6    1.84    0.17
  -2   2  -6    1.72    0.18
  -3  -2  -6    0.31    0.10
   3  -2   6    0.23    0.07
  -3  -2  -6    0.45    0.11
   3  -2   6    0.22    0.10
  -3  -2  -6    0.26    0.09
  -3   2  -6    0.48    0.13
   3   2   6    0.45    0.10
   3   2   6    0.39    0.11
  -3   2  -6    0.45    0.10
   3   2   6    0.57    0.16
   3   2   6    0.36    0.11
  -4  -2  -6   11.15    0.54
  -4  -2  -6   10.03    0.56
   4  -2   6   11.50    0.65
  -4  -2  -6   12.25    0.62
   4  -2   6   11.10    0.53
   4   2   6   12.18    0.56
   4   2   6   12.27    0.56
  -4   2  -6   12.31    0.54
   4   2   6   10.65    0.58
  -4   2  -6   11.23    0.62
   4   2   6   11.09    0.68
  -5  -2  -6   23.32    1.04
  -5  -2  -6   23.80    1.07
   5  -2   6   24.43    1.16
   5  -2   6   24.98    1.00
   5   2   6   23.37    1.05
  -5   2  -6   23.73    1.08
   5   2   6   24.03    1.20
  -5   2  -6   23.27    0.96
  -6  -2  -6    1.04    0.23
   6  -2   6    1.05    0.23
   6  -2   6    1.13    0.19
  -6  -2  -6    1.51    0.23
  -6   2  -6    1.12    0.20
   6   2   6    1.37    0.29
  -6   2  -6    0.88    0.21
  -7  -2  -6   26.59    1.25
  -7  -2  -6   29.36    1.25
   7  -2   6   26.97    1.34
   7  -2   6   26.62    1.17
   7   2   6   24.11    1.37
  -7   2  -6   26.73    1.14
  -7   2  -6   26.64    1.26
  -8  -2  -6   -0.13    0.08
   8  -2   6   -0.01    0.12
  -8  -2  -6   -0.06    0.10
   8  -2   6   -0.01    0.11
  -8   2  -6   -0.06    0.09
   8   2   6    0.16    0.16
   9  -2   6    0.50    0.17
  -9  -2  -6    0.25    0.15
  -9   2  -6    0.39    0.16
   9   2   6    0.62    0.22
 -10  -3   6    2.64    0.36
 -10  -3   6    2.03    0.23
 -10   3   6    1.95    0.31
  10   3  -6    2.74    0.41
  10   3  -6    2.21    0.29
  -9  -3   6    1.44    0.18
  -9  -3   6    1.35    0.30
   9   3  -6    1.70    0.24
   9   3  -6    1.16    0.30
  -9   3   6    1.70    0.28
  -8  -3   6    3.88    0.28
  -8  -3   6    4.64    0.46
  -8   3   6    4.23    0.42
   8   3  -6    4.52    0.36
   8   3  -6    4.38    0.46
  -7  -3   6   24.18    0.95
   7  -3  -6   26.70    1.14
  -7  -3   6   23.34    1.20
  -7   3   6   24.80    1.19
   7   3  -6   23.74    1.26
   7   3  -6   25.30    0.99
  -6  -3   6   13.03    0.76
   6  -3  -6   14.08    0.70
  -6  -3   6   13.11    0.53
  -6   3   6   12.94    0.68
  -6   3   6   13.60    0.75
   6   3  -6   13.14    0.59
   6   3  -6   13.22    0.79
   5  -3  -6    5.58    0.37
  -5  -3   6    5.58    0.42
   5   3  -6    5.84    0.31
  -5   3   6    5.30    0.42
  -5   3   6    5.48    0.38
   5   3  -6    5.62    0.44
   4  -3  -6   33.44    1.26
  -4  -3   6   35.71    1.50
   4  -3  -6   32.98    1.34
  -4  -3   6   36.03    1.46
  -4   3   6   34.14    1.44
   4   3  -6   33.65    1.17
  -4   3   6   37.91    1.28
   4   3  -6   33.74    1.49
  -4   3   6   36.35    1.26
  -3  -3   6    3.34    0.29
  -3  -3   6    3.15    0.27
   3  -3  -6    2.84    0.23
   3  -3  -6    2.77    0.20
  -3  -3   6    3.11    0.19
   3  -3  -6    2.70    0.20
  -3   3   6    2.51    0.23
   3   3  -6    2.43    0.25
   3   3  -6    2.71    0.15
   3   3  -6    2.86    0.16
  -3   3   6    2.57    0.25
  -3   3   6    3.40    0.23
  -3   3   6    2.86    0.19
   2  -3  -6   32.66    1.23
  -2  -3   6   32.01    1.35
  -2  -3   6   33.50    1.30
  -2  -3   6   35.36    1.16
   2  -3  -6   32.48    1.13
   2  -3  -6   30.99    1.17
   2   3  -6   31.51    1.03
   2   3  -6   31.06    1.02
  -2   3   6   31.73    1.25
  -2   3   6   32.41    1.15
  -2   3   6   33.95    1.33
  -1  -3   6  185.22    6.27
  -1  -3   6  186.69    5.91
  -1  -3   6  189.83    6.59
   1  -3  -6  178.97    5.93
   1  -3  -6  182.05    5.64
   1  -3  -6  180.85    6.11
   1   3  -6  178.48    5.92
  -1   3   6  179.01    6.50
  -1   3   6  185.93    5.67
  -1   3   6  178.90    6.32
   0  -3  -6    1.11    0.13
   0  -3  -6    1.15    0.14
   0  -3   6    1.23    0.16
   0  -3  -6    1.28    0.13
   0  -3   6    1.44    0.15
   0  -3   6    1.14    0.13
   0   3   6    1.30    0.14
   0   3   6    1.22    0.15
   0   3  -6    1.03    0.07
   0   3   6    1.19    0.15
   0   3   6    1.36    0.17
   0   3  -6    1.15    0.13
   0   3  -6    1.08    0.07
   1  -3   6   10.56    0.52
  -1  -3  -6    9.22    0.47
  -1  -3  -6   10.45    0.43
   1  -3   6   10.22    0.42
  -1  -3  -6    9.61    0.47
   1   3   6   10.21    0.45
  -1   3  -6    9.41    0.37
  -1   3  -6    9.59    0.37
   1   3   6    9.58    0.53
  -1   3  -6    9.63    0.43
  -1   3  -6    8.76    0.47
   1   3   6   10.11    0.51
   1   3   6    9.58    0.49
   2  -3   6    1.00    0.16
  -2  -3  -6    0.88    0.14
  -2  -3  -6    1.00    0.12
  -2  -3  -6    0.87    0.14
   2   3   6    1.00    0.14
   2   3   6    1.42    0.20
   2   3   6    0.96    0.14
  -2   3  -6    0.96    0.15
   2   3   6    0.97    0.14
  -2   3  -6    0.65    0.10
   3  -3   6    0.11    0.05
   3  -3   6    0.14    0.06
   3  -3   6    0.30    0.11
  -3  -3  -6    0.18    0.09
  -3  -3  -6    0.09    0.07
  -3   3  -6    0.06    0.07
   3   3   6    0.09    0.10
  -3   3  -6    0.18    0.10
   3   3   6    0.17    0.10
   3   3   6    0.10    0.08
   3   3   6    0.00    0.07
  -4  -3  -6   11.84    0.63
  -4  -3  -6   11.14    0.59
   4  -3   6   11.62    0.65
  -4  -3  -6   11.32    0.58
   4  -3   6   11.64    0.52
  -4   3  -6   11.84    0.64
  -4   3  -6   11.48    0.53
   4   3   6   11.67    0.71
   4   3   6   12.43    0.61
   4   3   6   12.25    0.57
   5  -3   6    0.57    0.17
   5  -3   6    0.68    0.13
  -5  -3  -6    0.97    0.21
  -5  -3  -6    1.02    0.18
   5   3   6    0.58    0.16
   5   3   6    0.45    0.17
  -5   3  -6    0.50    0.16
   5   3   6    0.83    0.17
  -5   3  -6    0.48    0.13
   6  -3   6   50.99    2.12
   6  -3   6   50.65    1.88
  -6  -3  -6   52.18    1.97
  -6  -3  -6   48.37    1.98
  -6   3  -6   49.25    2.01
   6   3   6   47.98    2.21
  -6   3  -6   51.32    1.83
   7  -3   6   11.42    0.62
  -7  -3  -6   11.98    0.68
  -7  -3  -6   10.95    0.70
  -7   3  -6   10.39    0.70
  -7   3  -6   10.79    0.62
   7   3   6   11.15    0.80
  -8  -3  -6    0.80    0.20
   8  -3   6    0.52    0.16
  -8  -3  -6    0.52    0.18
  -8   3  -6    0.76    0.24
   8   3   6    0.39    0.20
  -9  -3  -6    3.55    0.39
  -9  -3  -6    3.27    0.36
   9  -3   6    3.07    0.33
  -9   3  -6    2.82    0.37
   9   3   6    2.96    0.44
 -10  -4   6    6.48    0.34
  10   4  -6    6.08    0.48
 -10   4   6    7.65    0.60
  -9  -4   6    7.42    0.36
  -9  -4   6    7.78    0.64
   9   4  -6    7.39    0.68
  -9   4   6    8.22    0.62
   9   4  -6    8.15    0.52
   8  -4  -6   10.10    0.61
  -8  -4   6    8.62    0.65
  -8  -4   6    7.29    0.35
  -8   4   6    9.16    0.64
   8   4  -6    9.49    0.53
   8   4  -6    9.41    0.72
  -7  -4   6    3.61    0.40
   7  -4  -6    3.22    0.32
  -7   4   6    3.70    0.37
   7   4  -6    2.66    0.37
   7   4  -6    3.28    0.28
   6  -4  -6   13.39    0.67
  -6  -4   6   11.34    0.73
   6   4  -6   11.58    0.55
  -6   4   6   12.34    0.74
   6   4  -6   12.86    0.79
   5  -4  -6    5.19    0.38
  -5  -4   6    5.59    0.45
   5  -4  -6    5.04    0.35
  -5   4   6    6.37    0.39
  -5   4   6    5.70    0.36
  -5   4   6    6.03    0.46
   5   4  -6    5.78    0.47
   5   4  -6    5.60    0.31
  -4  -4   6   20.42    0.77
  -4  -4   6   18.41    0.93
  -4  -4   6   18.33    0.92
   4  -4  -6   18.29    0.83
   4  -4  -6   17.51    0.78
  -4   4   6   21.65    0.81
   4   4  -6   18.14    0.94
  -4   4   6   18.14    0.92
   4   4  -6   18.90    0.69
  -4   4   6   19.23    0.80
  -3  -4   6   42.50    1.66
   3  -4  -6   38.01    1.48
   3  -4  -6   37.33    1.43
  -3  -4   6   41.69    1.61
  -3  -4   6   40.81    1.41
  -3   4   6   38.85    1.61
   3   4  -6   37.81    1.25
  -3   4   6   39.39    1.39
   3   4  -6   36.99    1.63
  -2  -4   6   11.16    0.50
  -2  -4   6   12.60    0.60
   2  -4  -6   10.06    0.51
   2  -4  -6   10.04    0.51
  -2  -4   6   11.42    0.60
  -2   4   6   10.38    0.60
   2   4  -6   10.06    0.58
  -2   4   6   11.05    0.50
  -2   4   6   10.83    0.55
  -1  -4   6    5.84    0.36
  -1  -4   6    5.74    0.38
   1  -4  -6    5.40    0.33
  -1  -4   6    5.88    0.33
   1  -4  -6    4.97    0.32
  -1   4   6    5.36    0.30
  -1   4   6    6.07    0.33
   0  -4  -6    1.20    0.15
   0  -4   6    1.42    0.16
   0  -4   6    1.46    0.18
   0  -4  -6    1.05    0.15
   0  -4   6    1.30    0.15
   0   4  -6    1.23    0.15
   0   4   6    1.51    0.17
   0   4   6    1.33    0.17
   0   4  -6    1.08    0.14
   0   4   6    1.52    0.16
   0   4   6    1.52    0.20
   1  -4   6    6.45    0.33
   1  -4   6    5.97    0.36
  -1  -4  -6    5.16    0.33
   1  -4   6    6.12    0.37
  -1  -4  -6    5.50    0.35
  -1   4  -6    5.34    0.35
   1   4   6    5.64    0.39
   1   4   6    6.02    0.34
  -1   4  -6    5.31    0.24
   1   4   6    6.03    0.39
  -1   4  -6    5.85    0.32
  -1   4  -6    5.38    0.24
   2  -4   6   19.39    0.83
  -2  -4  -6   16.46    0.79
  -2  -4  -6   17.24    0.76
  -2   4  -6   17.91    0.66
   2   4   6   19.51    0.86
   2   4   6   18.12    0.74
   2   4   6   16.83    0.87
  -2   4  -6   17.05    0.80
   3  -4   6   18.67    0.85
  -3  -4  -6   18.07    0.79
  -3  -4  -6   17.24    0.82
  -3   4  -6   17.15    0.69
   3   4   6   18.92    0.85
  -3   4  -6   18.36    0.85
   3   4   6   16.96    0.75
   3   4   6   16.88    0.90
  -4  -4  -6    0.40    0.15
  -4  -4  -6    0.35    0.12
   4  -4   6    0.46    0.14
   4  -4   6    0.33    0.08
  -4   4  -6    0.53    0.16
  -4   4  -6    0.57    0.13
   4   4   6    0.51    0.15
   4   4   6    0.44    0.18
   4   4   6    0.50    0.14
  -5  -4  -6   11.77    0.69
   5  -4   6   11.80    0.55
  -5  -4  -6   13.68    0.69
  -5  -4  -6   12.43    0.65
  -5   4  -6   11.90    0.71
   5   4   6   13.31    0.64
   5   4   6   12.25    0.67
   5   4   6   11.38    0.77
  -5   4  -6   11.26    0.58
  -6  -4  -6    0.74    0.21
  -6  -4  -6    0.90    0.19
   6  -4   6    0.96    0.15
  -6   4  -6    0.89    0.18
  -6   4  -6    0.51    0.18
   6   4   6    0.93    0.27
  -7  -4  -6    3.26    0.33
  -7  -4  -6    2.95    0.35
   7  -4   6    3.17    0.28
  -7   4  -6    3.01    0.31
   7   4   6    3.52    0.44
  -7   4  -6    2.92    0.36
  -8  -4  -6    0.00    0.10
   8  -4   6    0.00    0.09
  -8  -4  -6    0.03    0.11
  -8   4  -6    0.08    0.13
  -8   4  -6   -0.19    0.07
   8   4   6   -0.10    0.11
  -9  -4  -6    0.11    0.10
   9  -5  -6    1.41    0.27
  -9  -5   6    1.16    0.31
   9   5  -6    1.55    0.37
  -9   5   6    1.18    0.27
   9   5  -6    1.19    0.22
  -8  -5   6   32.43    1.65
   8  -5  -6   35.42    1.51
   8   5  -6   33.83    1.35
   8   5  -6   36.15    1.79
  -8   5   6   35.90    1.64
   7  -5  -6   14.81    0.77
  -7  -5   6   13.69    0.87
  -7   5   6   14.78    0.87
   7   5  -6   13.29    0.66
   7   5  -6   15.32    0.95
  -6  -5   6    7.99    0.60
   6  -5  -6    8.63    0.52
  -6   5   6    7.90    0.58
   6   5  -6    7.50    0.42
   6   5  -6    7.90    0.61
   5  -5  -6    4.65    0.35
   5  -5  -6    4.95    0.36
  -5  -5   6    4.33    0.41
  -5   5   6    4.45    0.34
  -5   5   6    4.47    0.34
  -5   5   6    4.50    0.42
   5   5  -6    4.84    0.44
   5   5  -6    4.21    0.27
  -4  -5   6    8.19    0.55
   4  -5  -6    8.12    0.47
   4  -5  -6    7.76    0.46
   4   5  -6    8.10    0.36
  -4   5   6    8.27    0.56
  -4   5   6    7.68    0.45
  -4   5   6    8.60    0.48
   4   5  -6    8.81    0.57
  -3  -5   6   56.12    1.93
  -3  -5   6   53.86    2.18
   3  -5  -6   54.29    1.97
  -3  -5   6   53.31    2.11
   3  -5  -6   53.03    1.95
   3   5  -6   52.48    1.69
  -3   5   6   53.00    1.86
  -3   5   6   54.08    2.15
   3   5  -6   53.64    2.19
  -2  -5   6    7.59    0.47
   2  -5  -6    5.83    0.38
  -2  -5   6    6.92    0.45
  -2  -5   6    7.03    0.39
   2  -5  -6    6.41    0.39
   2   5  -6    5.89    0.43
  -2   5   6    7.59    0.50
  -2   5   6    7.07    0.39
   1  -5  -6   45.96    1.74
  -1  -5   6   50.15    1.92
   1  -5  -6   44.50    1.74
  -1  -5   6   51.19    1.86
  -1  -5   6   49.68    1.75
   1   5  -6   46.91    1.85
  -1   5   6   44.23    1.89
  -1   5   6   48.77    1.66
   0  -5  -6   21.43    0.93
   0  -5  -6   22.57    0.91
   0  -5   6   22.55    0.94
   0  -5   6   22.55    0.95
   0  -5   6   23.68    1.00
   0   5   6   22.73    0.88
   0   5   6   20.67    1.02
   0   5  -6   21.83    0.96
   0   5  -6   22.32    0.95
  -1  -5  -6   34.38    1.36
  -1  -5  -6   35.99    1.41
   1  -5   6   36.33    1.47
   1  -5   6   36.36    1.41
  -1   5  -6   36.45    1.42
   1   5   6   37.52    1.32
  -1   5  -6   35.18    1.40
  -1   5  -6   35.10    1.16
   1   5   6   34.96    1.50
   1   5   6   37.52    1.50
  -2  -5  -6   73.48    2.69
   2  -5   6   79.93    2.87
  -2  -5  -6   74.27    2.67
   2   5   6   75.41    2.86
   2   5   6   76.71    2.53
  -2   5  -6   74.34    2.71
  -2   5  -6   74.64    2.40
   2   5   6   76.25    2.95
  -3  -5  -6   16.81    0.75
  -3  -5  -6   15.93    0.80
   3   5   6   15.13    0.71
  -3   5  -6   15.95    0.65
   3   5   6   16.36    0.88
  -3   5  -6   17.04    0.83
   3   5   6   15.15    0.82
  -4  -5  -6   36.73    1.53
  -4  -5  -6   37.53    1.46
   4   5   6   38.01    1.41
  -4   5  -6   36.24    1.55
  -4   5  -6   35.34    1.33
   4   5   6   37.61    1.59
   4   5   6   38.51    1.71
  -5  -5  -6    1.18    0.19
   5  -5   6    1.11    0.10
  -5  -5  -6    1.52    0.25
   5   5   6    0.81    0.18
   5   5   6    1.45    0.23
   5   5   6    1.18    0.28
  -5   5  -6    1.31    0.26
  -5   5  -6    1.08    0.17
   6  -5   6    0.07    0.07
  -6  -5  -6    0.03    0.09
  -6  -5  -6    0.04    0.11
  -6   5  -6    0.04    0.09
   6   5   6    0.21    0.17
  -6   5  -6    0.26    0.14
  -7  -5  -6    3.94    0.35
   7  -5   6    3.24    0.26
  -7  -5  -6    4.34    0.43
  -7   5  -6    4.09    0.36
   7   5   6    4.12    0.48
  -7   5  -6    3.63    0.42
   8  -5   6    5.22    0.36
  -8  -5  -6    5.51    0.44
  -8  -5  -6    5.58    0.51
  -8   5  -6    4.74    0.43
   8   5   6    6.78    0.65
  -8   5  -6    5.34    0.53
   8  -6  -6    0.12    0.12
  -8  -6   6    0.22    0.15
   8   6  -6    0.07    0.19
   8   6  -6    0.51    0.15
  -8   6   6    0.33    0.16
  -7  -6   6    4.76    0.49
   7  -6  -6    5.03    0.40
   7   6  -6    5.18    0.52
   7   6  -6    4.41    0.34
  -7   6   6    5.78    0.51
  -6  -6   6   10.86    0.75
   6  -6  -6   11.59    0.64
   6   6  -6   11.82    0.55
   6   6  -6   11.28    0.79
  -6   6   6   11.08    0.74
   5  -6  -6   17.60    0.84
   5  -6  -6   17.13    0.81
  -5  -6   6   15.95    0.94
  -5   6   6   17.59    0.85
  -5   6   6   17.91    0.97
  -5   6   6   16.93    0.80
   5   6  -6   17.22    0.69
   5   6  -6   18.31    1.00
  -4  -6   6   47.75    2.08
   4  -6  -6   50.93    1.91
   4  -6  -6   50.97    1.91
  -4   6   6   50.29    1.82
  -4   6   6   51.98    1.93
   4   6  -6   50.61    1.66
   4   6  -6   53.16    2.16
  -4   6   6   50.00    2.11
  -3  -6   6    0.27    0.11
  -3  -6   6    0.13    0.11
   3  -6  -6    0.08    0.09
   3  -6  -6    0.20    0.10
  -3   6   6    0.26    0.14
  -3   6   6    0.15    0.09
   3   6  -6    0.04    0.10
   3   6  -6    0.14    0.06
  -2  -6   6   21.38    1.01
   2  -6  -6   20.77    0.89
   2  -6  -6   21.76    0.94
  -2  -6   6   20.59    1.00
  -2  -6   6   20.92    0.91
  -2   6   6   20.60    1.05
  -2   6   6   19.02    0.85
   2   6  -6   21.99    1.02
   2   6  -6   21.56    1.03
  -1  -6   6    8.14    0.48
   1  -6  -6    7.95    0.42
  -1  -6   6    7.12    0.46
   1  -6  -6    7.38    0.46
  -1  -6   6    7.58    0.45
   1   6  -6    7.28    0.49
  -1   6   6    6.64    0.41
   1   6  -6    6.62    0.46
  -1   6   6    6.38    0.50
   0  -6   6   22.65    0.98
   0  -6   6   23.01    1.00
   0  -6  -6   21.70    0.98
   0  -6  -6   22.30    0.91
   0   6  -6   23.22    1.01
   0   6   6   21.89    0.90
   0   6   6   21.83    1.09
   0   6  -6   21.18    1.00
   0   6  -6   22.57    0.72
  -1  -6  -6   23.15    1.01
  -1  -6  -6   22.76    0.93
   1  -6   6   23.30    1.01
  -1   6  -6   22.06    0.77
  -1   6  -6   22.80    1.02
   1   6   6   20.83    1.07
   1   6   6   21.82    0.91
  -2  -6  -6   20.78    0.96
   2  -6   6   21.35    0.98
  -2  -6  -6   20.29    0.87
   2   6   6   20.71    1.03
  -2   6  -6   20.19    0.75
   2   6   6   19.85    0.86
  -2   6  -6   20.75    0.98
  -3  -6  -6   66.11    2.39
  -3  -6  -6   65.22    2.47
   3   6   6   63.72    2.28
   3   6   6   65.96    2.61
  -3   6  -6   65.46    2.19
   3   6   6   72.09    2.72
  -3   6  -6   65.64    2.51
  -4  -6  -6    4.53    0.33
  -4  -6  -6    4.86    0.41
  -4   6  -6    4.18    0.31
   4   6   6    5.23    0.44
   4   6   6    4.71    0.46
   4   6   6    4.79    0.36
  -4   6  -6    5.17    0.45
  -5  -6  -6   17.57    0.82
  -5  -6  -6   16.05    0.90
   5   6   6   17.60    1.04
  -5   6  -6   17.26    0.95
   5   6   6   17.74    0.96
  -5   6  -6   16.65    0.77
   5   6   6   17.12    0.82
  -6  -6  -6    0.18    0.14
  -6  -6  -6    0.10    0.10
  -6   6  -6    0.12    0.11
  -6   6  -6    0.05    0.12
   6   6   6    0.15    0.11
   6   6   6    0.13    0.11
   6   6   6    0.09    0.15
  -7  -6  -6   21.12    1.14
  -7  -6  -6   21.55    1.02
   7  -6   6   21.82    0.81
   7   6   6   23.22    1.34
  -7   6  -6   22.39    1.03
  -7   6  -6   21.84    1.19
  -8   7   6    7.75    0.64
   7  -7  -6    0.82    0.19
  -7  -7   6    0.64    0.22
  -7   7   6    0.22    0.17
   7   7  -6    0.40    0.20
   7   7  -6    0.71    0.16
  -6  -7   6    5.60    0.54
   6  -7  -6    6.51    0.45
   6   7  -6    6.90    0.40
   6   7  -6    7.36    0.61
  -6   7   6    6.74    0.58
   5  -7  -6    2.43    0.25
  -5  -7   6    2.25    0.32
   5  -7  -6    2.78    0.30
  -5   7   6    2.56    0.33
   5   7  -6    2.26    0.20
  -5   7   6    1.86    0.24
  -5   7   6    2.01    0.26
   5   7  -6    2.64    0.34
   4  -7  -6    9.62    0.53
  -4  -7   6    9.11    0.66
   4  -7  -6   10.33    0.61
  -4   7   6   10.17    0.61
  -4   7   6    9.78    0.56
  -4   7   6    9.76    0.69
   4   7  -6    9.95    0.43
   4   7  -6   10.31    0.69
   3  -7  -6   45.20    1.73
  -3  -7   6   44.75    1.94
  -3  -7   6   47.02    1.78
   3  -7  -6   46.54    1.82
  -3   7   6   44.20    1.98
   3   7  -6   47.56    1.99
  -3   7   6   45.85    1.69
   3   7  -6   48.25    1.98
   3   7  -6   45.64    1.49
   2  -7  -6    8.92    0.49
   2  -7  -6    9.59    0.58
  -2  -7   6    9.32    0.61
  -2  -7   6    9.50    0.56
   2   7  -6    9.77    0.36
  -2   7   6   10.33    0.53
  -2   7   6    9.96    0.67
   2   7  -6   10.31    0.66
   1  -7  -6   17.72    0.88
  -1  -7   6   18.48    0.91
   1  -7  -6   17.84    0.78
  -1  -7   6   17.75    0.86
  -1   7   6   17.31    0.79
  -1   7   6   17.33    0.97
   1   7  -6   17.51    0.59
   1   7  -6   19.98    0.95
   0  -7  -6    8.29    0.45
   0  -7  -6    7.97    0.53
   0  -7   6    8.35    0.53
   0   7  -6    8.68    0.56
   0   7  -6    9.49    0.57
   0   7  -6    8.84    0.34
   0   7   6    8.42    0.62
   0   7   6    8.81    0.49
  -1  -7  -6    9.49    0.58
   1  -7   6    8.82    0.57
  -1  -7  -6    9.43    0.48
  -1   7  -6    9.50    0.60
  -1   7  -6   10.21    0.40
   1   7   6    9.30    0.65
   1   7   6    9.26    0.51
   2  -7   6    6.56    0.49
  -2  -7  -6    6.67    0.39
  -2  -7  -6    6.64    0.49
   2   7   6    6.00    0.41
  -2   7  -6    6.91    0.34
  -2   7  -6    6.86    0.51
   2   7   6    6.35    0.52
  -3  -7  -6    9.62    0.62
  -3  -7  -6   10.02    0.52
   3   7   6   10.36    0.70
  -3   7  -6   10.17    0.48
  -3   7  -6    9.99    0.66
   3   7   6    9.88    0.56
  -4  -7  -6   28.40    1.30
  -4  -7  -6   26.39    1.13
   4   7   6   27.72    1.16
  -4   7  -6   29.03    1.34
   4   7   6   29.47    1.38
  -4   7  -6   27.11    1.08
  -5  -7  -6    2.61    0.32
  -5  -7  -6    2.56    0.24
   5   7   6    2.13    0.31
   5   7   6    1.83    0.25
  -5   7  -6    2.63    0.35
  -5   7  -6    2.30    0.25
  -6  -7  -6    9.37    0.54
  -6  -7  -6    9.01    0.66
  -6   7  -6    9.44    0.56
   6   7   6    9.08    0.59
  -6   7  -6    8.84    0.69
   6   7   6    9.42    0.69
   6   7   6   10.73    0.78
   7   7   6    9.27    0.76
   6  -8  -6    1.02    0.18
  -6  -8   6    0.82    0.25
   6   8  -6    1.26    0.18
   6   8  -6    1.09    0.29
  -6   8   6    1.21    0.29
   6   8  -6    1.16    0.28
   5  -8  -6    6.12    0.48
  -5  -8   6    5.11    0.51
   5  -8  -6    5.14    0.37
  -5   8   6    6.32    0.45
  -5   8   6    5.88    0.47
   5   8  -6    5.52    0.55
   5   8  -6    5.78    0.34
  -5   8   6    5.67    0.54
   4  -8  -6   16.21    0.85
  -4  -8   6   16.59    0.95
   4  -8  -6   15.00    0.73
  -4   8   6   16.01    0.98
  -4   8   6   16.15    0.87
   4   8  -6   16.52    0.99
   4   8  -6   15.36    0.63
  -4   8   6   16.18    0.79
  -3  -8   6    0.43    0.17
   3  -8  -6    0.17    0.13
  -3  -8   6    0.63    0.17
   3  -8  -6    0.26    0.11
  -3   8   6    0.26    0.13
   3   8  -6    0.23    0.14
  -3   8   6    0.50    0.19
   3   8  -6    0.54    0.09
   2  -8  -6   27.86    1.26
  -2  -8   6   28.21    1.25
   2  -8  -6   26.91    1.11
  -2  -8   6   28.28    1.33
  -2   8   6   28.29    1.16
   2   8  -6   29.99    1.39
   2   8  -6   28.49    0.94
  -2   8   6   27.54    1.40
   1  -8  -6    3.92    0.37
   1  -8  -6    3.55    0.26
  -1  -8   6    4.12    0.37
  -1   8   6    4.18    0.44
  -1   8   6    3.72    0.32
   1   8  -6    3.65    0.19
   1   8  -6    3.95    0.40
   0  -8   6    2.37    0.29
   0  -8  -6    2.32    0.20
   0  -8  -6    2.27    0.28
   0   8  -6    2.94    0.33
   0   8   6    2.21    0.24
   0   8   6    2.41    0.34
   0   8  -6    2.46    0.16
  -1  -8  -6    0.54    0.17
   1  -8   6    0.38    0.15
  -1  -8  -6    0.39    0.10
  -1   8  -6    0.78    0.20
   1   8   6    0.41    0.20
  -1   8  -6    0.60    0.11
   1   8   6    0.33    0.13
  -2  -8  -6    4.74    0.30
   2  -8   6    4.88    0.44
  -2  -8  -6    5.19    0.44
  -2   8  -6    5.39    0.47
   2   8   6    4.41    0.46
  -2   8  -6    5.33    0.30
   2   8   6    4.79    0.37
  -3  -8  -6   12.19    0.58
  -3  -8  -6   12.65    0.76
  -3   8  -6   14.07    0.60
   3   8   6   12.46    0.67
  -3   8  -6   13.67    0.83
   3   8   6   12.11    0.82
  -4  -8  -6    0.15    0.12
  -4  -8  -6    0.11    0.08
  -4   8  -6    0.07    0.14
   4   8   6   -0.04    0.10
  -4   8  -6    0.18    0.10
   4   8   6    0.18    0.17
  -5  -8  -6    8.99    0.48
  -5  -8  -6    8.75    0.65
  -5   8  -6    8.56    0.52
   5   8   6    9.84    0.72
   5   8   6    8.70    0.57
  -5   8  -6    9.10    0.69
  -5   9   6    1.10    0.21
  -5   9   6    0.89    0.21
  -4  -9   6   -0.01    0.11
   4  -9  -6    0.14    0.09
   4  -9  -6   -0.10    0.09
   4   9  -6   -0.11    0.10
  -4   9   6   -0.07    0.12
   4   9  -6    0.12    0.08
  -4   9   6    0.23    0.13
  -4   9   6    0.12    0.11
  -3  -9   6    0.28    0.16
   3  -9  -6    0.31    0.15
   3  -9  -6    0.41    0.11
  -3   9   6    0.16    0.17
   3   9  -6    0.18    0.15
   3   9  -6    0.10    0.07
  -3   9   6    0.66    0.17
  -2  -9   6    1.74    0.26
   2  -9  -6    2.30    0.30
   2  -9  -6    1.49    0.17
  -2   9   6    1.43    0.23
   2   9  -6    2.13    0.30
   2   9  -6    1.88    0.14
  -2   9   6    2.10    0.34
   1  -9  -6    0.23    0.09
   1  -9  -6    0.27    0.15
  -1  -9   6    0.54    0.17
   1   9  -6    0.26    0.15
  -1   9   6    0.05    0.11
  -1   9   6    0.34    0.17
   1   9  -6    0.22    0.07
   1   9  -6    0.07    0.13
   0  -9  -6    0.05    0.11
   0  -9   6   -0.07    0.10
   0  -9  -6    0.05    0.07
   0   9  -6    0.11    0.11
   0   9   6    0.05    0.12
   0   9  -6    0.07    0.06
   0   9   6    0.14    0.15
  -1  -9  -6    9.16    0.42
   1  -9   6    9.07    0.64
  -1  -9  -6    9.60    0.65
  -1   9  -6   10.08    0.68
   1   9   6    8.07    0.53
  -1   9  -6    9.62    0.43
   1   9   6    8.56    0.71
  -2  -9  -6    2.25    0.17
   2  -9   6    2.33    0.33
  -2  -9  -6    2.10    0.29
   2   9   6    2.07    0.26
  -2   9  -6    2.28    0.20
  -2   9  -6    2.12    0.31
   2   9   6    1.87    0.31
  -3  -9  -6   -0.03    0.05
  -3  -9  -6   -0.01    0.11
   3   9   6   -0.04    0.13
   3   9   6    0.05    0.09
  -3   9  -6    0.28    0.11
  -3   9  -6   -0.03    0.12
  -4  -9  -6    0.47    0.08
   4   9   6    0.67    0.18
  -1 -10   6    0.84    0.21
   1  10  -6    0.96    0.21
 -10   0   7   -0.07    0.09
  10   0  -7    0.07    0.13
 -10   0   7   -0.07    0.12
  -9   0   7   -0.17    0.10
   9   0  -7   -0.02    0.11
  -9   0   7    0.18    0.12
  -8   0   7    0.03    0.13
  -8   0   7    0.04    0.10
   8   0  -7   -0.09    0.11
   8   0  -7    0.01    0.10
  -7   0   7    0.01    0.11
   7   0  -7   -0.03    0.08
   7   0  -7    0.05    0.11
  -7   0   7   -0.05    0.09
   6   0  -7    0.01    0.07
   6   0  -7    0.11    0.10
  -6   0   7    0.01    0.07
  -6   0   7    0.10    0.10
  -5   0   7   -0.04    0.06
  -5   0   7   -0.03    0.06
  -5   0   7    0.00    0.05
   5   0  -7   -0.07    0.06
   5   0  -7    0.12    0.07
   4   0  -7   -0.07    0.04
  -4   0   7    0.08    0.06
   4   0  -7   -0.04    0.07
  -4   0   7   -0.01    0.06
  -4   0   7    0.02    0.07
   3   0  -7   -0.02    0.05
  -3   0   7   -0.01    0.06
   3   0  -7   -0.01    0.04
  -3   0   7   -0.01    0.06
  -3   0   7    0.03    0.05
  -2   0   7   -0.07    0.04
   2   0  -7   -0.09    0.04
  -2   0   7    0.02    0.07
  -2   0   7   -0.06    0.06
  -1   0   7   -0.12    0.08
  -1   0   7   -0.30    0.05
   1   0  -7   -0.23    0.03
  -1   0   7   -0.16    0.06
   1   0  -7   -0.25    0.04
   0   0   7   -0.11    0.07
   0   0   7   -0.20    0.04
   0   0  -7   -0.16    0.05
   0   0  -7   -0.13    0.04
   0   0   7   -0.16    0.05
  -1   0  -7   -0.01    0.05
   1   0   7   -0.06    0.04
  -1   0  -7    0.03    0.05
   1   0   7   -0.02    0.06
   1   0   7   -0.06    0.03
  -1   0  -7   -0.07    0.03
   2   0   7   -0.13    0.04
  -2   0  -7   -0.04    0.05
  -2   0  -7   -0.02    0.05
   2   0   7    0.00    0.05
  -2   0  -7    0.00    0.05
   2   0   7    0.03    0.03
  -3   0  -7    0.22    0.10
   3   0   7   -0.04    0.07
  -3   0  -7   -0.03    0.06
  -3   0  -7    0.05    0.06
   3   0   7    0.03    0.06
  -4   0  -7    0.06    0.07
  -4   0  -7    0.05    0.07
   4   0   7   -0.05    0.08
   4   0   7   -0.04    0.06
  -5   0  -7   -0.01    0.08
  -5   0  -7   -0.06    0.08
   5   0   7    0.15    0.10
   5   0   7   -0.07    0.09
  -6   0  -7   -0.02    0.09
   6   0   7    0.05    0.10
   6   0   7   -0.03    0.10
   7   0   7   -0.12    0.10
  -7   0  -7   -0.08    0.10
   7   0   7   -0.01    0.10
   8   0   7   -0.04    0.12
   8   0   7    0.03    0.10
  -8   0  -7    0.03    0.11
  -9   0  -7    0.05    0.13
   9   0   7    0.06    0.11
   9   0   7    0.03    0.13
 -10  -1   7    0.25    0.16
 -10  -1   7    0.23    0.14
 -10   1   7    0.18    0.14
  10   1  -7    0.07    0.14
 -10   1   7    0.19    0.16
  -9  -1   7    2.73    0.29
  -9  -1   7    2.36    0.33
  -9   1   7    2.37    0.33
   9   1  -7    3.29    0.39
  -9   1   7    2.27    0.28
   9   1  -7    2.99    0.31
  -8  -1   7    2.46    0.26
  -8  -1   7    2.03    0.30
   8  -1  -7    2.04    0.28
  -8   1   7    1.68    0.27
   8   1  -7    1.89    0.23
   8   1  -7    1.82    0.30
  -8   1   7    2.52    0.28
  -7  -1   7    0.52    0.19
   7  -1  -7    0.54    0.17
   7  -1  -7    0.53    0.14
  -7  -1   7    0.65    0.15
  -7   1   7    0.69    0.20
   7   1  -7    0.67    0.20
  -7   1   7    0.74    0.17
   7   1  -7    0.66    0.15
  -6  -1   7   41.47    1.53
  -6  -1   7   41.73    1.72
   6  -1  -7   42.27    1.48
   6  -1  -7   41.96    1.70
   6   1  -7   38.61    1.45
  -6   1   7   39.68    1.58
   6   1  -7   39.90    1.75
  -6   1   7   41.19    1.71
  -5  -1   7    6.65    0.45
   5  -1  -7    6.07    0.35
   5  -1  -7    6.60    0.41
  -5  -1   7    5.09    0.40
  -5  -1   7    6.03    0.33
  -5   1   7    5.02    0.34
  -5   1   7    6.35    0.43
   5   1  -7    5.97    0.43
  -5   1   7    5.11    0.37
   5   1  -7    6.25    0.33
  -4  -1   7    0.15    0.09
   4  -1  -7    0.04    0.06
  -4  -1   7    0.01    0.08
   4  -1  -7    0.16    0.08
   4  -1  -7    0.01    0.08
  -4  -1   7    0.16    0.07
  -4   1   7    0.05    0.06
   4   1  -7    0.08    0.06
   4   1  -7    0.01    0.09
  -4   1   7    0.06    0.08
  -4   1   7    0.09    0.08
   3  -1  -7   28.97    1.09
   3  -1  -7   28.15    0.93
  -3  -1   7   26.88    1.20
   3  -1  -7   27.54    1.00
  -3  -1   7   29.84    1.01
  -3  -1   7   27.91    1.15
  -3  -1   7   27.58    1.01
  -3   1   7   29.74    0.94
  -3   1   7   26.62    1.07
  -3   1   7   27.87    1.16
   3   1  -7   28.17    0.97
  -3   1   7   27.91    1.16
   2  -1  -7   59.96    2.12
  -2  -1   7   58.28    2.19
  -2  -1   7   60.46    2.32
  -2  -1   7   63.29    2.04
   2  -1  -7   59.99    1.95
  -2  -1   7   60.87    2.03
   2  -1  -7   62.57    1.97
  -2   1   7   58.41    2.11
  -2   1   7   58.30    2.28
  -2   1   7   59.80    1.94
   2   1  -7   59.62    1.91
  -2   1   7   60.86    2.21
   1  -1  -7   14.09    0.61
  -1  -1   7   15.54    0.62
  -1  -1   7   14.54    0.53
   1  -1  -7   14.02    0.54
  -1  -1   7   13.84    0.68
   1  -1  -7   13.93    0.56
  -1  -1   7   14.86    0.53
  -1   1   7   14.28    0.61
  -1   1   7   13.60    0.67
  -1   1   7   14.78    0.55
   1   1  -7   14.59    0.54
   1   1  -7   14.23    0.52
  -1   1   7   15.20    0.64
   0  -1   7   42.95    1.71
   0  -1  -7   43.82    1.55
   0  -1   7   44.18    1.48
   0  -1   7   42.74    1.47
   0  -1  -7   43.25    1.43
   0  -1   7   44.17    1.54
   0  -1  -7   40.97    1.48
   0   1  -7   42.30    1.49
   0   1  -7   42.62    1.40
   0   1   7   41.20    1.69
   0   1   7   44.80    1.43
   0   1   7   41.63    1.55
   0   1   7   44.01    1.58
   1  -1   7    1.54    0.13
  -1  -1  -7    1.53    0.15
   1  -1   7    1.79    0.10
   1  -1   7    1.63    0.19
   1  -1   7    1.47    0.12
   1   1   7    1.82    0.15
   1   1   7    1.65    0.14
   1   1   7    1.26    0.15
  -1   1  -7    1.62    0.14
   1   1   7    1.31    0.18
  -1   1  -7    1.30    0.15
  -2  -1  -7   46.90    1.73
  -2  -1  -7   46.07    1.70
   2  -1   7   48.80    1.67
   2  -1   7   45.20    1.67
   2  -1   7   49.08    1.92
  -2  -1  -7   48.07    1.60
   2   1   7   49.25    1.59
   2   1   7   45.62    1.72
  -2   1  -7   44.81    1.71
   2   1   7   43.92    1.90
   2   1   7   49.87    1.69
  -2   1  -7   49.03    1.59
  -3  -1  -7    0.04    0.08
  -3  -1  -7    0.01    0.06
   3  -1   7    0.11    0.07
   3  -1   7    0.09    0.09
  -3  -1  -7    0.07    0.07
   3   1   7    0.10    0.08
   3   1   7    0.10    0.09
   3   1   7    0.14    0.05
  -3   1  -7    0.10    0.08
  -3   1  -7    0.12    0.08
  -4  -1  -7    0.05    0.08
   4  -1   7    0.10    0.10
  -4  -1  -7    0.09    0.08
   4  -1   7    0.20    0.09
  -4  -1  -7    0.24    0.12
  -4   1  -7    0.30    0.10
   4   1   7    0.17    0.10
  -4   1  -7    0.08    0.09
   4   1   7    0.28    0.14
   5  -1   7   11.41    0.71
  -5  -1  -7   11.19    0.65
   5  -1   7   12.62    0.61
   5   1   7   11.40    0.73
   5   1   7   11.29    0.62
  -5   1  -7   11.67    0.58
  -5   1  -7   11.95    0.67
  -6  -1  -7    3.32    0.34
   6  -1   7    3.02    0.29
   6  -1   7    2.71    0.33
  -6   1  -7    2.89    0.28
   6   1   7    3.66    0.33
  -6   1  -7    3.67    0.36
   6   1   7    2.61    0.35
  -7  -1  -7    1.30    0.27
   7  -1   7    1.06    0.21
   7  -1   7    1.00    0.25
   7   1   7    1.31    0.26
   7   1   7    0.58    0.22
  -7   1  -7    0.92    0.23
  -8  -1  -7   -0.04    0.10
   8  -1   7    0.08    0.12
   8  -1   7   -0.02    0.10
   8   1   7    0.24    0.16
  -8   1  -7    0.01    0.11
  -9  -1  -7    9.42    0.68
   9  -1   7    8.99    0.73
  -9   1  -7    8.74    0.67
   9   1   7    8.29    0.73
 -10  -2   7    1.74    0.23
 -10  -2   7    2.30    0.34
 -10   2   7    2.48    0.31
  10   2  -7    1.86    0.33
 -10   2   7    3.00    0.37
  -9  -2   7    5.53    0.52
  -9  -2   7    4.93    0.37
  -9   2   7    4.97    0.44
   9   2  -7    5.02    0.40
   9   2  -7    4.80    0.51
  -9   2   7    5.39    0.50
  -8  -2   7   13.74    0.86
  -8  -2   7   13.64    0.67
   8   2  -7   14.54    0.71
  -8   2   7   14.23    0.77
  -8   2   7   14.68    0.86
   8   2  -7   13.44    0.89
  -7  -2   7   38.66    1.73
  -7  -2   7   40.37    1.50
  -7   2   7   38.24    1.70
  -7   2   7   40.40    1.61
   7   2  -7   40.19    1.80
   7   2  -7   40.11    1.46
  -6  -2   7   30.43    1.41
  -6  -2   7   31.83    1.20
   6  -2  -7   33.14    1.36
   6   2  -7   31.11    1.17
   6   2  -7   31.40    1.45
  -6   2   7   31.80    1.30
  -6   2   7   32.40    1.41
  -5  -2   7    7.60    0.51
   5  -2  -7    7.40    0.45
  -5  -2   7    7.88    0.36
   5  -2  -7    8.07    0.42
  -5  -2   7    7.30    0.50
   5  -2  -7    8.33    0.46
   5   2  -7    7.40    0.38
  -5   2   7    8.26    0.51
  -5   2   7    6.99    0.43
   5   2  -7    7.04    0.50
  -5   2   7    7.09    0.43
  -4  -2   7   92.32    3.04
   4  -2  -7   89.45    3.19
   4  -2  -7   94.41    3.38
  -4  -2   7   89.84    3.34
   4  -2  -7   93.79    2.95
  -4  -2   7   87.77    3.46
  -4  -2   7   94.42    3.04
  -4   2   7   92.22    3.34
   4   2  -7   90.88    3.48
  -4   2   7   91.08    3.37
  -4   2   7   90.34    3.20
   4   2  -7   89.20    2.89
   3  -2  -7   31.78    1.09
   3  -2  -7   29.04    1.17
   3  -2  -7   31.18    1.07
  -3  -2   7   31.09    1.26
   3   2  -7   29.12    1.02
  -3   2   7   31.95    1.10
  -3   2   7   30.29    1.26
  -3   2   7   30.71    1.23
  -2  -2   7   46.62    1.88
   2  -2  -7   46.42    1.60
   2  -2  -7   46.96    1.72
   2  -2  -7   47.28    1.58
  -2  -2   7   47.10    1.79
  -2  -2   7   51.18    1.59
   2   2  -7   47.22    1.59
  -2   2   7   46.84    1.82
  -2   2   7   47.29    1.73
   2   2  -7   46.58    1.51
  -2   2   7   49.32    1.81
   2   2  -7   45.96    1.51
  -2   2   7   49.23    1.60
   1  -2  -7    0.02    0.06
   1  -2  -7    0.04    0.05
  -1  -2   7    0.11    0.08
  -1  -2   7    0.01    0.06
   1  -2  -7    0.08    0.05
  -1   2   7    0.10    0.07
   1   2  -7    0.17    0.06
   1   2  -7    0.04    0.04
  -1   2   7    0.03    0.06
   1   2  -7    0.01    0.03
  -1   2   7    0.06    0.07
  -1   2   7   -0.04    0.05
   0  -2   7    0.05    0.05
   0  -2  -7    0.03    0.06
   0  -2   7    0.05    0.07
   0  -2  -7    0.07    0.05
   0  -2  -7    0.27    0.07
   0   2   7    0.05    0.07
   0   2   7    0.11    0.07
   0   2  -7    0.07    0.06
   0   2  -7    0.05    0.04
   0   2   7    0.17    0.07
   0   2  -7    0.06    0.04
   0   2   7    0.03    0.06
   1  -2   7    1.98    0.09
   1  -2   7    2.25    0.12
  -1  -2  -7    2.07    0.18
  -1  -2  -7    2.07    0.17
  -1  -2  -7    1.80    0.18
   1  -2   7    2.14    0.22
   1   2   7    2.04    0.18
  -1   2  -7    1.87    0.18
   1   2   7    1.63    0.17
  -1   2  -7    1.67    0.13
  -1   2  -7    1.64    0.12
   1   2   7    1.96    0.17
   1   2   7    1.68    0.20
  -2  -2  -7    0.02    0.06
   2  -2   7   -0.02    0.04
  -2  -2  -7   -0.02    0.06
   2  -2   7    0.07    0.04
   2  -2   7    0.01    0.07
  -2  -2  -7    0.01    0.06
   2   2   7    0.06    0.06
   2   2   7    0.09    0.07
   2   2   7   -0.04    0.07
  -2   2  -7    0.03    0.05
  -2   2  -7    0.08    0.07
   2   2   7    0.01    0.06
  -3  -2  -7   11.35    0.51
   3  -2   7   11.44    0.64
  -3  -2  -7    9.86    0.55
   3  -2   7   10.72    0.48
  -3  -2  -7   10.23    0.55
   3   2   7   12.00    0.53
  -3   2  -7   11.28    0.50
   3   2   7   11.99    0.53
  -3   2  -7   10.52    0.57
   3   2   7   10.44    0.56
  -4  -2  -7   27.74    1.19
  -4  -2  -7   28.63    1.22
   4  -2   7   29.67    1.32
   4  -2   7   29.62    1.13
  -4   2  -7   30.50    1.24
   4   2   7   29.42    1.22
  -4   2  -7   27.66    1.09
   5  -2   7   72.31    2.89
  -5  -2  -7   71.20    2.66
  -5  -2  -7   75.58    2.68
   5  -2   7   71.50    2.59
  -5   2  -7   73.06    2.46
  -5   2  -7   73.44    2.68
   5   2   7   69.62    2.94
   5   2   7   72.97    2.68
   6  -2   7   46.77    1.78
  -6  -2  -7   48.15    1.86
   6  -2   7   47.70    2.03
  -6  -2  -7   42.40    1.84
  -6   2  -7   47.81    1.89
  -6   2  -7   47.78    1.71
   6   2   7   41.88    2.04
   7  -2   7    1.64    0.23
  -7  -2  -7    1.98    0.29
   7  -2   7    2.13    0.31
  -7   2  -7    1.82    0.28
  -7   2  -7    2.99    0.29
   7   2   7    1.90    0.33
  -8  -2  -7    1.69    0.28
   8  -2   7    1.12    0.27
   8  -2   7    1.59    0.24
   8   2   7    1.35    0.32
  -8   2  -7    1.45    0.30
   9  -2   7   18.22    0.93
  -9  -2  -7   16.98    1.00
  -9   2  -7   17.43    1.02
   9   2   7   15.50    1.10
 -10  -3   7    7.25    0.44
 -10   3   7    8.96    0.67
  10   3  -7    7.71    0.53
  -9  -3   7   18.66    1.09
  -9  -3   7   18.34    0.80
   9   3  -7   18.36    1.14
  -9   3   7   19.33    1.07
   9   3  -7   18.35    0.89
  -8  -3   7   15.95    0.95
  -8  -3   7   15.10    0.68
   8   3  -7   17.44    1.03
  -8   3   7   17.16    0.95
   8   3  -7   16.46    0.77
  -7  -3   7   63.75    2.57
  -7  -3   7   62.21    2.20
   7   3  -7   62.28    2.67
  -7   3   7   67.45    2.43
   7   3  -7   63.45    2.18
  -7   3   7   63.02    2.54
   6  -3  -7    5.56    0.40
  -6  -3   7    5.55    0.46
  -6  -3   7    5.45    0.25
   6   3  -7    5.47    0.33
  -6   3   7    5.99    0.42
   6   3  -7    5.70    0.47
  -6   3   7    5.76    0.46
  -5  -3   7   47.10    2.01
   5  -3  -7   49.76    1.84
  -5  -3   7   47.09    1.95
  -5   3   7   48.02    1.96
  -5   3   7   51.35    1.86
   5   3  -7   46.93    2.02
   5   3  -7   46.92    1.62
   4  -3  -7   41.83    1.59
  -4  -3   7   41.76    1.75
  -4  -3   7   41.12    1.69
   4   3  -7   42.33    1.38
   4   3  -7   41.43    1.76
  -4   3   7   41.55    1.60
  -4   3   7   42.90    1.48
  -4   3   7   39.68    1.69
   3  -3  -7   11.48    0.51
   3  -3  -7   12.44    0.53
   3  -3  -7   11.18    0.56
  -3  -3   7   13.60    0.50
  -3  -3   7   12.11    0.66
  -3  -3   7   11.75    0.62
   3   3  -7   11.23    0.44
  -3   3   7   12.16    0.64
  -3   3   7   11.81    0.55
  -3   3   7   12.78    0.54
  -3   3   7   12.11    0.59
   3   3  -7   11.55    0.65
   2  -3  -7   97.71    3.21
   2  -3  -7   95.58    3.34
  -2  -3   7  100.42    3.47
  -2  -3   7  101.67    3.19
   2  -3  -7  100.03    3.09
  -2   3   7   97.99    3.36
   2   3  -7   94.89    3.19
  -2   3   7   95.30    3.52
  -2   3   7   96.65    3.49
   2   3  -7   91.39    2.96
   2   3  -7   91.83    2.96
  -1  -3   7    0.00    0.06
   1  -3  -7   -0.08    0.05
  -1  -3   7    0.06    0.08
   1  -3  -7   -0.04    0.05
   1  -3  -7    0.01    0.05
  -1  -3   7    0.06    0.06
  -1   3   7   -0.05    0.06
  -1   3   7   -0.05    0.06
  -1   3   7    0.28    0.11
   1   3  -7    0.00    0.03
   1   3  -7    0.00    0.03
  -1   3   7    0.02    0.07
   1   3  -7    0.00    0.06
   0  -3  -7   45.15    1.49
   0  -3   7   46.09    1.61
   0  -3  -7   43.97    1.62
   0  -3  -7   40.11    1.56
   0  -3   7   45.03    1.76
   0   3   7   45.10    1.75
   0   3  -7   43.43    1.39
   0   3   7   46.41    1.51
   0   3  -7   42.56    1.57
   0   3   7   44.59    1.64
   0   3  -7   41.62    1.38
   0   3   7   43.79    1.69
  -1  -3  -7   41.28    1.52
  -1  -3  -7   42.89    1.40
   1  -3   7   42.02    1.65
  -1  -3  -7   36.91    1.48
   1  -3   7   43.27    1.47
   1   3   7   40.01    1.54
  -1   3  -7   39.67    1.50
  -1   3  -7   38.94    1.32
  -1   3  -7   39.76    1.32
   1   3   7   39.64    1.66
  -1   3  -7   39.74    1.47
   1   3   7   42.72    1.43
   1   3   7   42.35    1.59
  -2  -3  -7  132.51    4.60
   2  -3   7  139.93    4.96
  -2  -3  -7  125.49    4.50
   2   3   7  142.08    4.73
   2   3   7  137.34    4.27
  -2   3  -7  137.88    4.53
   2   3   7  133.53    5.00
  -2   3  -7  129.44    4.19
  -3  -3  -7   25.48    1.09
  -3  -3  -7   25.28    1.07
   3  -3   7   26.93    0.93
   3  -3   7   26.36    1.17
   3   3   7   25.10    1.21
  -3   3  -7   25.50    1.10
   3   3   7   26.88    1.01
  -3   3  -7   25.70    0.96
   3   3   7   23.94    1.08
   3   3   7   27.08    1.09
  -4  -3  -7   14.10    0.71
   4  -3   7   12.88    0.72
  -4  -3  -7   12.56    0.66
   4  -3   7   12.99    0.56
  -4   3  -7   13.80    0.71
   4   3   7   13.02    0.78
  -4   3  -7   13.04    0.60
   4   3   7   13.38    0.63
   4   3   7   13.09    0.65
  -5  -3  -7    3.76    0.35
  -5  -3  -7    3.80    0.32
   5  -3   7    3.60    0.35
   5  -3   7    2.88    0.24
   5   3   7    3.04    0.37
  -5   3  -7    3.18    0.28
  -5   3  -7    3.79    0.36
  -6  -3  -7   21.79    1.11
   6  -3   7   23.81    1.18
  -6  -3  -7   24.22    1.09
   6  -3   7   23.22    0.99
   6   3   7   23.23    1.26
  -6   3  -7   23.12    1.00
  -6   3  -7   24.06    1.15
  -7  -3  -7    8.77    0.64
  -7  -3  -7   11.41    0.67
   7  -3   7   10.09    0.57
   7   3   7   11.05    0.79
  -7   3  -7   10.13    0.70
  -7   3  -7    9.86    0.60
   8  -3   7    9.05    0.57
  -8  -3  -7   10.89    0.67
  -8  -3  -7    8.83    0.66
  -8   3  -7    9.58    0.70
   8   3   7    9.57    0.78
  -9  -3  -7   15.31    0.88
  -9  -4   7    1.14    0.28
   9   4  -7    1.11    0.22
   9   4  -7    0.58    0.24
  -9   4   7    0.89    0.24
  -8  -4   7    0.28    0.16
  -8   4   7    0.19    0.15
   8   4  -7    0.07    0.11
   8   4  -7    0.30    0.19
  -7  -4   7    0.74    0.22
   7  -4  -7    1.34    0.23
   7   4  -7    0.94    0.26
   7   4  -7    1.14    0.18
  -7   4   7    1.14    0.26
  -6  -4   7   44.91    1.92
   6  -4  -7   46.89    1.78
  -6   4   7   43.60    1.89
   6   4  -7   45.68    1.99
   6   4  -7   42.83    1.55
   5  -4  -7   34.80    1.39
  -5  -4   7   33.57    1.51
   5   4  -7   35.58    1.58
   5   4  -7   34.70    1.20
  -5   4   7   33.69    1.51
  -4  -4   7   89.02    3.44
   4  -4  -7   89.90    3.28
   4  -4  -7   91.76    3.15
  -4  -4   7   94.39    3.59
  -4   4   7   97.52    3.17
   4   4  -7   93.41    3.60
  -4   4   7   89.60    3.46
  -4   4   7   98.97    3.07
   4   4  -7   93.38    2.92
   3  -4  -7   47.18    1.69
  -3  -4   7   49.56    1.89
   3  -4  -7   46.50    1.76
  -3  -4   7   46.21    1.93
  -3  -4   7   49.58    1.67
   3   4  -7   47.35    1.50
  -3   4   7   45.12    1.89
  -3   4   7   49.01    1.80
   3   4  -7   44.43    1.93
   2  -4  -7    0.01    0.06
  -2  -4   7    0.09    0.09
   2  -4  -7    0.04    0.07
  -2  -4   7    0.17    0.09
  -2  -4   7    0.14    0.07
  -2   4   7    0.24    0.09
   2   4  -7    0.11    0.03
  -2   4   7    0.16    0.10
   2   4  -7    0.11    0.03
  -2   4   7    0.01    0.08
  -1  -4   7   34.64    1.27
  -1  -4   7   37.12    1.37
   1  -4  -7   32.33    1.28
   1  -4  -7   32.18    1.31
  -1  -4   7   33.93    1.43
  -1   4   7   34.66    1.43
  -1   4   7   33.55    1.35
   1   4  -7   34.09    1.28
  -1   4   7   35.71    1.24
   0  -4  -7    0.06    0.07
   0  -4  -7    0.00    0.06
   0  -4   7    0.05    0.07
   0  -4   7   -0.02    0.07
   0  -4   7   -0.05    0.05
   0   4   7    0.05    0.09
   0   4   7    0.09    0.08
   0   4   7   -0.04    0.06
   0   4  -7    0.01    0.03
   0   4  -7    0.06    0.03
   0   4  -7   -0.03    0.05
   0   4   7   -0.06    0.06
  -1  -4  -7  122.12    4.28
  -1  -4  -7  123.78    4.36
   1  -4   7  134.64    4.71
  -1   4  -7  126.36    3.93
  -1   4  -7  127.29    4.30
   1   4   7  129.64    4.55
   1   4   7  124.89    4.71
   1   4   7  132.36    4.08
   2  -4   7   44.76    1.76
  -2  -4  -7   42.53    1.63
  -2  -4  -7   41.34    1.63
   2   4   7   44.58    1.54
  -2   4  -7   44.32    1.44
  -2   4  -7   41.86    1.64
   2   4   7   44.39    1.72
   2   4   7   41.93    1.80
  -3  -4  -7   35.69    1.38
  -3  -4  -7   34.80    1.40
   3  -4   7   36.32    1.48
   3   4   7   33.19    1.28
  -3   4  -7   32.88    1.21
   3   4   7   33.77    1.42
  -3   4  -7   34.03    1.41
   3   4   7   35.35    1.56
  -4  -4  -7  125.86    4.30
  -4  -4  -7  121.53    4.27
   4  -4   7  120.38    4.09
   4  -4   7  128.04    4.62
   4   4   7  125.69    4.01
   4   4   7  123.09    4.73
  -4   4  -7  123.15    4.30
  -4   4  -7  119.35    3.94
   4   4   7  123.67    4.42
  -5  -4  -7    1.48    0.27
   5  -4   7    1.59    0.15
  -5  -4  -7    1.73    0.24
  -5   4  -7    1.79    0.26
  -5   4  -7    1.52    0.20
   5   4   7    1.22    0.27
   6  -4   7   10.18    0.53
  -6  -4  -7   10.92    0.69
  -6  -4  -7   12.11    0.67
   6   4   7    9.67    0.75
  -6   4  -7   11.43    0.73
  -6   4  -7   11.64    0.61
  -7  -4  -7   -0.07    0.10
   7  -4   7    0.14    0.09
  -7  -4  -7    0.00    0.11
   7   4   7   -0.11    0.10
  -7   4  -7    0.07    0.11
  -7   4  -7    0.09    0.13
   8  -4   7    2.92    0.28
  -8  -4  -7    4.18    0.39
  -8  -4  -7    2.82    0.37
  -8   4  -7    3.05    0.34
   8   4   7    3.30    0.45
  -8   4  -7    3.53    0.42
   9  -5  -7    4.63    0.42
   9   5  -7    4.11    0.37
  -9   5   7    6.03    0.53
   8  -5  -7    9.38    0.61
  -8  -5   7    8.90    0.70
   8   5  -7   10.08    0.78
   8   5  -7   10.16    0.56
  -8   5   7    9.14    0.69
   7  -5  -7   20.30    0.97
  -7  -5   7   16.85    1.04
   7   5  -7   20.25    1.15
   7   5  -7   19.06    0.83
  -7   5   7   19.88    1.07
   6  -5  -7   14.55    0.76
  -6  -5   7   14.98    0.88
  -6   5   7   15.13    0.87
   6   5  -7   15.41    0.93
   6   5  -7   14.07    0.64
   5  -5  -7    5.83    0.42
  -5  -5   7    5.76    0.48
   5   5  -7    5.87    0.32
   5   5  -7    6.43    0.52
  -5   5   7    6.33    0.51
   4  -5  -7    4.41    0.33
  -4  -5   7    5.05    0.41
  -4  -5   7    4.64    0.40
   4  -5  -7    4.72    0.35
  -4   5   7    4.88    0.43
   4   5  -7    4.30    0.40
  -4   5   7    4.58    0.34
   4   5  -7    4.52    0.24
  -3  -5   7    3.61    0.33
  -3  -5   7    3.18    0.32
  -3  -5   7    3.19    0.25
   3  -5  -7    2.67    0.25
   3  -5  -7    3.43    0.28
   3   5  -7    3.32    0.33
  -3   5   7    3.38    0.27
  -3   5   7    3.01    0.33
   3   5  -7    3.54    0.17
  -2  -5   7   14.88    0.75
   2  -5  -7   14.89    0.69
   2  -5  -7   13.91    0.68
  -2  -5   7   15.90    0.68
  -2  -5   7   14.51    0.77
   2   5  -7   15.41    0.79
  -2   5   7   14.78    0.80
  -2   5   7   15.01    0.67
  -1  -5   7    1.52    0.20
  -1  -5   7    1.79    0.22
   1  -5  -7    1.41    0.19
   1  -5  -7    2.04    0.21
  -1  -5   7    1.81    0.20
  -1   5   7    1.42    0.21
  -1   5   7    1.65    0.20
   1   5  -7    1.27    0.18
   0  -5   7    6.21    0.42
   0  -5  -7    6.33    0.40
   0  -5   7    7.20    0.42
   0  -5  -7    6.66    0.39
   0  -5   7    7.01    0.40
   0   5   7    6.96    0.39
   0   5  -7    5.95    0.23
   0   5   7    6.01    0.46
   0   5  -7    5.89    0.40
   0   5  -7    6.41    0.40
  -1  -5  -7   31.85    1.24
   1  -5   7   32.27    1.33
   1  -5   7   29.66    1.25
  -1  -5  -7   30.23    1.25
  -1   5  -7   30.31    1.26
   1   5   7   31.44    1.36
   1   5   7   31.42    1.18
  -1   5  -7   31.19    1.03
   1   5   7   31.62    1.35
  -2  -5  -7   27.18    1.15
   2  -5   7   29.89    1.20
  -2  -5  -7   26.90    1.10
   2   5   7   26.46    1.24
   2   5   7   24.43    1.18
  -2   5  -7   26.62    0.94
   2   5   7   26.23    1.05
  -2   5  -7   26.67    1.16
  -3  -5  -7   15.94    0.75
  -3  -5  -7   15.95    0.81
   3   5   7   15.19    0.82
   3   5   7   15.78    0.88
  -3   5  -7   16.09    0.65
  -3   5  -7   15.47    0.81
   3   5   7   15.54    0.72
  -4  -5  -7   46.41    1.80
  -4  -5  -7   47.91    1.87
   4   5   7   47.96    1.91
  -4   5  -7   43.98    1.62
   4   5   7   46.70    2.05
  -4   5  -7   44.68    1.87
   4   5   7   48.26    1.72
  -5  -5  -7    7.84    0.57
  -5  -5  -7    8.23    0.52
   5   5   7    8.64    0.57
  -5   5  -7    7.94    0.47
   5   5   7    8.05    0.64
  -5   5  -7    9.34    0.63
  -6  -5  -7    1.24    0.20
  -6  -5  -7    1.23    0.26
   6  -5   7    0.98    0.12
  -6   5  -7    1.25    0.27
  -6   5  -7    0.79    0.18
   6   5   7    0.80    0.25
  -7  -5  -7    7.51    0.52
  -7  -5  -7    7.34    0.58
   7  -5   7    6.66    0.38
   7   5   7    7.71    0.68
  -7   5  -7    7.65    0.51
  -7   5  -7    7.03    0.60
  -8  -5  -7    5.28    0.43
   8  -5   7    4.28    0.32
   8   5   7    4.49    0.54
  -8   5  -7    4.82    0.42
  -8  -6   7    0.01    0.13
   8  -6  -7   -0.04    0.09
   8   6  -7   -0.17    0.13
   8   6  -7   -0.12    0.08
  -8   6   7    0.11    0.14
   7  -6  -7    0.22    0.12
  -7  -6   7    0.26    0.16
   7   6  -7    0.32    0.12
  -7   6   7    0.83    0.24
   7   6  -7    0.58    0.22
  -6  -6   7    1.03    0.26
   6  -6  -7    0.79    0.18
   6   6  -7    0.88    0.16
  -6   6   7    0.73    0.22
   6   6  -7    0.95    0.25
  -5  -6   7    1.46    0.31
   5  -6  -7    1.76    0.23
   5   6  -7    1.45    0.16
  -5   6   7    1.80    0.29
   5   6  -7    1.64    0.29
   4  -6  -7    7.35    0.47
   4  -6  -7    7.90    0.47
  -4  -6   7    6.44    0.52
  -4   6   7    6.76    0.55
   4   6  -7    7.55    0.34
   4   6  -7    7.55    0.56
  -4   6   7    7.77    0.46
   3  -6  -7    0.76    0.18
  -3  -6   7    0.89    0.21
   3  -6  -7    0.98    0.17
  -3  -6   7    0.94    0.21
   3   6  -7    1.01    0.23
   3   6  -7    0.92    0.09
  -3   6   7    0.88    0.18
  -3   6   7    0.67    0.20
  -2  -6   7    0.90    0.19
   2  -6  -7    0.94    0.16
  -2  -6   7    1.09    0.19
  -2  -6   7    0.98    0.16
   2  -6  -7    0.92    0.18
   2   6  -7    1.07    0.22
  -2   6   7    0.77    0.16
  -2   6   7    0.80    0.22
  -1  -6   7    0.07    0.08
  -1  -6   7   -0.02    0.07
   1  -6  -7    0.06    0.08
  -1  -6   7    0.05    0.07
   1  -6  -7   -0.05    0.07
   1   6  -7    0.04    0.10
   1   6  -7    0.08    0.10
   1   6  -7    0.12    0.09
  -1   6   7    0.01    0.10
  -1   6   7   -0.04    0.07
   0  -6  -7   24.19    1.00
   0  -6  -7   23.35    1.04
   0  -6   7   24.32    1.09
   0  -6   7   22.56    1.02
   0  -6   7   25.70    1.06
   0   6  -7   24.51    1.06
   0   6  -7   23.50    1.06
   0   6   7   23.14    1.16
  -1  -6  -7    0.65    0.14
   1  -6   7    0.43    0.14
  -1  -6  -7    0.55    0.16
  -1   6  -7    0.40    0.14
  -1   6  -7    0.47    0.08
   1   6   7    0.48    0.13
   1   6   7    0.29    0.15
  -2  -6  -7    0.80    0.20
  -2  -6  -7    1.01    0.16
   2   6   7    0.77    0.16
   2   6   7    1.01    0.24
  -2   6  -7    0.66    0.19
  -2   6  -7    0.84    0.12
  -3  -6  -7    0.53    0.14
  -3  -6  -7    0.30    0.15
   3   6   7    0.51    0.17
   3   6   7    0.31    0.13
  -3   6  -7    0.07    0.11
  -3   6  -7    0.26    0.10
  -4  -6  -7    1.72    0.22
  -4  -6  -7    1.80    0.26
   4   6   7    1.83    0.29
  -4   6  -7    2.25    0.30
  -4   6  -7    2.06    0.22
   4   6   7    2.14    0.25
   4   6   7    1.78    0.27
  -5  -6  -7   -0.03    0.08
  -5  -6  -7    0.00    0.09
  -5   6  -7    0.00    0.12
   5   6   7   -0.05    0.09
   5   6   7   -0.11    0.12
  -5   6  -7    0.01    0.09
   5   6   7   -0.01    0.10
  -6  -6  -7    0.51    0.19
  -6  -6  -7    0.49    0.15
  -6   6  -7    0.23    0.15
   6   6   7    0.38    0.18
  -6   6  -7    0.36    0.17
  -7  -6  -7    0.16    0.13
  -7  -6  -7    0.08    0.11
  -7   6  -7   -0.05    0.12
   7   6   7   -0.10    0.12
  -7   6  -7   -0.03    0.09
  -7  -7   7    6.74    0.62
   7  -7  -7    6.73    0.49
  -7   7   7    7.28    0.61
   7   7  -7    7.15    0.64
   7   7  -7    7.11    0.43
  -6  -7   7    0.98    0.27
   6  -7  -7    0.96    0.19
   6   7  -7    1.81    0.32
   6   7  -7    1.05    0.16
  -6   7   7    0.96    0.26
   5  -7  -7    0.03    0.09
  -5  -7   7    0.03    0.11
  -5   7   7   -0.15    0.09
   5   7  -7   -0.04    0.13
   5   7  -7    0.03    0.07
   4  -7  -7    6.53    0.46
  -4  -7   7    5.79    0.49
   4  -7  -7    5.86    0.40
   4   7  -7    6.15    0.51
   4   7  -7    6.06    0.30
  -4   7   7    5.26    0.40
  -4   7   7    5.92    0.52
   3  -7  -7    0.37    0.15
   3  -7  -7    0.49    0.13
  -3  -7   7    0.48    0.17
  -3   7   7    0.35    0.16
  -3   7   7    0.40    0.13
   3   7  -7    0.40    0.15
   3   7  -7    0.51    0.08
   3   7  -7    0.61    0.20
   2  -7  -7    5.81    0.39
  -2  -7   7    6.56    0.48
   2  -7  -7    6.71    0.46
  -2  -7   7    6.31    0.44
   2   7  -7    6.29    0.50
  -2   7   7    6.42    0.42
  -2   7   7    6.06    0.53
   1  -7  -7    0.14    0.12
  -1  -7   7    0.09    0.09
  -1  -7   7    0.19    0.11
   1  -7  -7   -0.05    0.07
   1   7  -7    0.11    0.12
  -1   7   7    0.03    0.13
   1   7  -7    0.12    0.10
  -1   7   7    0.07    0.10
   0  -7  -7   17.21    0.75
   0  -7  -7   16.62    0.84
   0  -7   7   16.83    0.84
   0   7  -7   16.94    0.86
   0   7   7   15.94    0.76
   0   7   7   16.10    0.94
   0   7  -7   17.10    0.57
  -1  -7  -7    1.46    0.23
  -1  -7  -7    1.82    0.20
   1  -7   7    1.30    0.23
  -1   7  -7    1.45    0.13
   1   7   7    1.49    0.26
   1   7   7    1.88    0.22
  -1   7  -7    1.25    0.25
   2  -7   7    1.36    0.23
  -2  -7  -7    1.46    0.19
  -2  -7  -7    1.30    0.23
  -2   7  -7    1.66    0.16
  -2   7  -7    1.64    0.25
   2   7   7    1.64    0.22
   2   7   7    1.44    0.26
  -3  -7  -7    0.86    0.21
  -3  -7  -7    0.92    0.16
  -3   7  -7    0.97    0.15
   3   7   7    0.88    0.25
   3   7   7    0.79    0.19
  -3   7  -7    0.98    0.24
  -4  -7  -7    0.68    0.15
  -4  -7  -7    0.75    0.21
   4   7   7    1.10    0.25
  -4   7  -7    0.64    0.21
  -4   7  -7    0.63    0.15
   4   7   7    0.75    0.18
  -5  -7  -7    3.84    0.32
  -5  -7  -7    4.19    0.42
   5   7   7    3.79    0.36
   5   7   7    3.51    0.40
  -5   7  -7    4.66    0.47
  -5   7  -7    4.04    0.33
  -6  -7  -7    0.48    0.19
  -6  -7  -7    0.26    0.12
  -6   7  -7    0.38    0.14
  -6   7  -7    0.33    0.18
   6   8  -7    4.88    0.50
  -6   8   7    4.32    0.48
   5  -8  -7    2.08    0.24
  -5  -8   7    1.98    0.31
  -5   8   7    1.89    0.32
   5   8  -7    1.74    0.32
   5   8  -7    2.30    0.20
   4  -8  -7    0.12    0.10
   4  -8  -7    0.06    0.11
  -4  -8   7    0.27    0.14
   4   8  -7    0.09    0.07
  -4   8   7    0.14    0.12
   4   8  -7    0.30    0.17
  -4   8   7    0.22    0.15
  -4   8   7    0.01    0.09
   3  -8  -7   15.63    0.83
   3  -8  -7   14.80    0.72
  -3  -8   7   14.88    0.88
  -3   8   7   14.98    0.76
  -3   8   7   13.21    0.90
   3   8  -7   15.60    0.57
   3   8  -7   16.10    0.94
  -2  -8   7    0.99    0.20
   2  -8  -7    1.18    0.17
   2  -8  -7    1.40    0.23
  -2  -8   7    1.27    0.23
  -2   8   7    1.08    0.28
  -2   8   7    1.06    0.21
   2   8  -7    0.96    0.09
   2   8  -7    1.57    0.26
  -1  -8   7   15.39    0.82
   1  -8  -7   15.48    0.72
  -1  -8   7   16.41    0.87
   1  -8  -7   16.66    0.86
  -1   8   7   15.99    0.77
   1   8  -7   16.07    0.55
  -1   8   7   15.23    0.95
   1   8  -7   17.04    0.87
   0  -8  -7    4.02    0.37
   0  -8  -7    4.10    0.30
   0  -8   7    4.03    0.37
   0   8   7    3.87    0.44
   0   8  -7    4.07    0.20
   0   8   7    3.45    0.32
   0   8  -7    3.83    0.38
   1  -8   7    3.99    0.39
  -1  -8  -7    4.08    0.30
  -1  -8  -7    4.99    0.42
  -1   8  -7    4.23    0.24
  -1   8  -7    4.43    0.42
   1   8   7    3.89    0.34
   1   8   7    4.67    0.47
   2  -8   7    3.00    0.35
  -2  -8  -7    3.31    0.26
  -2  -8  -7    3.67    0.37
   2   8   7    3.24    0.31
  -2   8  -7    3.35    0.38
  -2   8  -7    3.24    0.23
   2   8   7    3.25    0.40
  -3  -8  -7    0.54    0.13
  -3  -8  -7    0.47    0.17
   3   8   7    0.15    0.11
  -3   8  -7    0.36    0.17
  -3   8  -7    0.24    0.11
   3   8   7    0.55    0.20
  -4  -8  -7   12.93    0.80
  -4  -8  -7   12.16    0.61
   4   8   7   12.42    0.83
   4   8   7   11.07    0.66
  -4   8  -7   12.28    0.61
  -4   8  -7   12.74    0.82
   5   8   7    0.74    0.24
   5   8   7    0.88    0.22
  -4  -9   7    1.41    0.25
   4  -9  -7    1.75    0.24
   4   9  -7    1.95    0.16
   4   9  -7    1.69    0.30
  -4   9   7    1.38    0.22
  -4   9   7    1.83    0.26
  -3  -9   7    3.48    0.40
   3  -9  -7    3.83    0.39
   3  -9  -7    3.68    0.29
   3   9  -7    4.60    0.47
  -3   9   7    3.89    0.47
  -3   9   7    3.33    0.34
   3   9  -7    4.21    0.22
  -2  -9   7   20.61    1.03
   2  -9  -7   21.13    1.07
   2  -9  -7   20.29    0.88
  -2  -9   7   20.79    1.11
  -2   9   7   21.30    0.98
   2   9  -7   20.76    0.72
  -2   9   7   20.65    1.21
   2   9  -7   22.45    1.17
   1  -9  -7    0.16    0.09
  -1  -9   7    0.13    0.13
   1  -9  -7    0.17    0.14
   1   9  -7    0.24    0.14
   1   9  -7    0.10    0.06
  -1   9   7    0.28    0.17
  -1   9   7    0.06    0.13
   0  -9  -7   41.84    1.60
   0  -9   7   44.76    1.85
   0  -9  -7   43.60    1.85
   0   9  -7   45.63    1.89
   0   9   7   43.80    1.69
   0   9  -7   44.53    1.45
   0   9   7   43.22    2.03
   1  -9   7    7.41    0.57
  -1  -9  -7    7.09    0.55
  -1  -9  -7    7.27    0.39
   1   9   7    6.90    0.48
  -1   9  -7    6.92    0.57
  -1   9  -7    7.89    0.36
   1   9   7    7.19    0.63
  -2  -9  -7    4.21    0.27
  -2  -9  -7    4.64    0.44
   2  -9   7    4.09    0.42
   2   9   7    4.18    0.47
  -2   9  -7    4.28    0.28
   2   9   7    4.19    0.37
  -2   9  -7    5.09    0.47
  -3  -9  -7    5.24    0.31
   3   9   7    6.08    0.56
   3   9   7    5.10    0.42
 -10   0   8   16.66    1.02
 -10   0   8   16.14    0.86
  -9   0   8    2.04    0.31
  -9   0   8    1.69    0.24
   9   0  -8    1.98    0.31
  -8   0   8   61.28    2.59
   8   0  -8   65.37    2.26
   8   0  -8   64.30    2.66
  -8   0   8   64.80    2.40
   7   0  -8  116.86    4.44
  -7   0   8  114.78    4.05
  -7   0   8  110.86    4.29
   7   0  -8  122.06    3.81
   6   0  -8    0.74    0.18
  -6   0   8    0.62    0.14
  -6   0   8    1.00    0.22
   6   0  -8    0.98    0.16
  -5   0   8   50.85    2.13
   5   0  -8   57.68    2.16
   5   0  -8   53.98    1.81
  -5   0   8   52.50    1.93
  -5   0   8   51.02    2.09
   4   0  -8    3.11    0.28
  -4   0   8    2.82    0.27
  -4   0   8    2.55    0.25
   4   0  -8    3.10    0.21
  -4   0   8    2.51    0.20
  -3   0   8    0.82    0.14
   3   0  -8    1.06    0.12
  -3   0   8    0.96    0.12
  -3   0   8    1.05    0.16
   2   0  -8   52.97    1.71
  -2   0   8   54.66    1.95
  -2   0   8   50.21    2.03
  -2   0   8   50.95    1.83
   1   0  -8  244.80    7.87
  -1   0   8  242.74    8.81
  -1   0   8  238.92    8.13
   1   0  -8  246.27    7.54
  -1   0   8  258.47    8.39
   0   0  -8   76.64    2.38
   0   0  -8   72.16    2.49
   0   0   8   71.12    2.55
   0   0   8   77.54    2.61
   1   0   8    2.39    0.15
   1   0   8    1.68    0.21
  -1   0  -8    2.00    0.18
  -1   0  -8    1.94    0.17
  -1   0  -8    2.38    0.18
   1   0   8    1.92    0.17
   2   0   8    8.32    0.53
  -2   0  -8    8.36    0.45
  -2   0  -8    8.89    0.41
   2   0   8    8.21    0.43
  -3   0  -8    1.07    0.17
   3   0   8    1.03    0.19
  -3   0  -8    1.03    0.14
   3   0   8    1.01    0.15
   4   0   8   10.87    0.69
  -4   0  -8   11.49    0.62
   4   0   8   11.37    0.58
  -4   0  -8   11.47    0.55
   5   0   8    2.98    0.34
  -5   0  -8    3.20    0.32
  -5   0  -8    2.40    0.25
   5   0   8    2.55    0.27
   6   0   8   81.04    3.35
  -6   0  -8   82.03    3.04
   6   0   8   84.58    3.03
   7   0   8    4.92    0.49
  -7   0  -8    3.85    0.40
   7   0   8    4.22    0.38
   8   0   8    1.26    0.31
   8   0   8    1.15    0.23
  -8   0  -8    0.97    0.25
   9   0   8    3.83    0.38
  -9   0  -8    4.03    0.44
   9   0   8    2.99    0.41
 -10  -1   8    4.84    0.40
 -10  -1   8    5.20    0.53
 -10   1   8    5.64    0.45
 -10   1   8    5.33    0.52
  10   1  -8    5.11    0.54
  -9  -1   8   17.63    0.88
  -9  -1   8   17.59    1.05
  -9   1   8   19.50    0.95
   9   1  -8   17.88    1.07
  -9   1   8   19.06    1.06
   9   1  -8   19.03    0.90
   8  -1  -8    4.24    0.40
  -8  -1   8    4.30    0.33
  -8  -1   8    4.81    0.46
  -8   1   8    4.43    0.37
  -8   1   8    3.81    0.40
   8   1  -8    4.65    0.44
   8   1  -8    4.17    0.35
  -7  -1   8   48.00    1.82
   7  -1  -8   49.61    2.04
   7  -1  -8   47.76    1.76
  -7  -1   8   46.79    2.03
  -7   1   8   51.31    2.06
  -7   1   8   49.48    1.88
   7   1  -8   48.15    1.74
   7   1  -8   47.66    2.09
  -6  -1   8    7.18    0.40
  -6  -1   8    7.03    0.51
   6  -1  -8    7.56    0.49
   6  -1  -8    7.06    0.42
  -6   1   8    7.28    0.52
   6   1  -8    6.93    0.51
   6   1  -8    6.94    0.40
  -6   1   8    7.17    0.44
   5  -1  -8    1.24    0.19
  -5  -1   8    1.40    0.21
   5  -1  -8    1.67    0.18
  -5  -1   8    1.12    0.19
  -5  -1   8    1.36    0.15
  -5   1   8    1.33    0.19
  -5   1   8    1.30    0.20
   5   1  -8    1.29    0.16
  -5   1   8    1.55    0.18
   5   1  -8    1.32    0.21
  -4  -1   8    4.81    0.37
  -4  -1   8    5.43    0.28
   4  -1  -8    5.31    0.31
  -4  -1   8    4.98    0.37
  -4   1   8    4.83    0.35
  -4   1   8    4.96    0.32
   4   1  -8    5.60    0.29
  -4   1   8    5.05    0.38
   4   1  -8    5.52    0.40
   3  -1  -8   48.89    1.62
  -3  -1   8   49.37    1.67
  -3  -1   8   46.36    1.92
  -3  -1   8   47.30    1.84
  -3  -1   8   51.52    1.67
   3  -1  -8   49.45    1.76
  -3   1   8   46.96    1.85
  -3   1   8   45.51    1.74
  -3   1   8   48.71    1.90
   3   1  -8   47.12    1.58
  -2  -1   8  244.04    7.69
  -2  -1   8  234.26    8.00
  -2  -1   8  208.53    8.37
  -2  -1   8  235.83    7.68
   2  -1  -8  239.37    7.45
   2  -1  -8  238.04    7.79
   2  -1  -8  238.40    7.19
   2   1  -8  230.25    7.14
  -2   1   8  231.02    7.77
  -2   1   8  240.15    8.02
  -2   1   8  229.82    8.35
  -1  -1   8   64.69    2.13
   1  -1  -8   62.09    2.09
  -1  -1   8   63.50    2.26
  -1  -1   8   64.53    2.13
   1  -1  -8   63.85    2.05
   1  -1  -8   60.57    2.21
  -1  -1   8   61.01    2.42
  -1   1   8   63.75    2.29
   1   1  -8   60.92    2.09
   1   1  -8   61.43    2.00
  -1   1   8   63.42    2.41
  -1   1   8   66.01    2.04
  -1   1   8   62.81    2.21
   0  -1   8  140.20    4.44
   0  -1   8  133.47    4.43
   0  -1   8  137.11    4.57
   0  -1  -8  133.49    4.53
   0  -1  -8  132.57    4.17
   0  -1  -8  133.59    4.37
   0  -1   8  133.21    4.90
   0   1  -8  131.98    4.38
   0   1   8  137.73    4.17
   0   1   8  126.93    4.51
   0   1   8  134.43    4.61
   0   1   8  127.57    4.88
   0   1  -8  133.72    4.14
  -1  -1  -8   87.30    3.08
   1  -1   8   96.19    3.03
  -1  -1  -8   87.15    2.83
   1  -1   8   91.34    3.00
   1  -1   8   87.66    3.35
   1  -1   8   88.41    3.00
  -1  -1  -8   85.28    2.99
  -1   1  -8   88.98    3.01
   1   1   8   89.94    3.10
  -1   1  -8   85.35    2.81
   1   1   8   85.18    3.35
   1   1   8   86.00    3.07
   1   1   8   93.84    2.84
  -2  -1  -8    0.03    0.06
   2  -1   8    0.16    0.10
  -2  -1  -8    0.06    0.06
   2  -1   8   -0.02    0.04
  -2  -1  -8    0.09    0.07
  -2   1  -8    0.04    0.06
  -2   1  -8   -0.03    0.05
   2   1   8    0.00    0.06
   2   1   8    0.01    0.07
   2   1   8    0.05    0.04
  -3  -1  -8    0.94    0.18
  -3  -1  -8    1.37    0.16
  -3  -1  -8    1.13    0.18
   3  -1   8    1.07    0.19
   3  -1   8    1.05    0.14
   3   1   8    0.89    0.15
  -3   1  -8    1.12    0.17
  -3   1  -8    1.35    0.16
   3   1   8    0.84    0.19
  -4  -1  -8    6.71    0.40
  -4  -1  -8    7.46    0.47
   4  -1   8    6.80    0.40
   4  -1   8    7.03    0.51
  -4   1  -8    6.65    0.39
   4   1   8    6.43    0.42
   4   1   8    6.18    0.50
  -4   1  -8    6.78    0.46
  -5  -1  -8    0.35    0.14
   5  -1   8    0.41    0.14
   5  -1   8    0.24    0.15
  -5   1  -8    0.36    0.16
   5   1   8    0.46    0.16
   5   1   8    0.15    0.13
  -5   1  -8    0.50    0.13
   6  -1   8   57.00    2.14
  -6  -1  -8   57.65    2.22
   6  -1   8   54.86    2.41
   6   1   8   51.68    2.41
   6   1   8   59.07    2.20
  -6   1  -8   56.62    2.03
  -6   1  -8   57.15    2.22
  -7  -1  -8    0.46    0.17
   7  -1   8    0.21    0.17
   7  -1   8    0.50    0.15
   7   1   8    0.51    0.16
  -7   1  -8    0.55    0.19
   7   1   8    0.48    0.21
   8  -1   8   11.18    0.79
  -8  -1  -8   10.51    0.72
   8  -1   8   10.07    0.64
  -8   1  -8   10.21    0.71
   8   1   8    9.80    0.78
  -9  -1  -8    1.98    0.32
   9  -1   8    2.11    0.28
   9  -1   8    1.96    0.32
   9   1   8    2.28    0.36
  -9   1  -8    2.06    0.32
 -10  -2   8    0.79    0.16
 -10  -2   8    0.69    0.23
 -10   2   8    0.91    0.24
  10   2  -8    0.58    0.19
  10   2  -8    0.92    0.26
 -10   2   8    0.88    0.23
  -9  -2   8    2.46    0.35
  -9  -2   8    1.91    0.22
  -9   2   8    1.49    0.24
  -9   2   8    2.33    0.33
   9   2  -8    1.82    0.26
   9   2  -8    1.43    0.28
  -8  -2   8    0.15    0.13
  -8  -2   8    0.28    0.10
  -8   2   8    0.31    0.15
   8   2  -8    0.20    0.12
  -8   2   8    0.23    0.13
   8   2  -8    0.14    0.15
  -7  -2   8    0.93    0.24
  -7  -2   8    0.97    0.14
  -7   2   8    1.22    0.26
   7   2  -8    1.11    0.19
   7   2  -8    0.77    0.24
  -7   2   8    1.12    0.22
  -6  -2   8    3.44    0.23
  -6  -2   8    3.27    0.35
   6  -2  -8    3.81    0.32
  -6   2   8    3.53    0.30
   6   2  -8    3.39    0.36
  -6   2   8    3.49    0.35
   6   2  -8    3.44    0.26
  -5  -2   8   25.42    1.22
   5  -2  -8   28.15    1.15
  -5  -2   8   25.93    1.19
   5  -2  -8   27.63    1.03
  -5  -2   8   25.86    0.96
  -5   2   8   25.97    1.14
   5   2  -8   26.40    1.23
  -5   2   8   24.78    1.08
   5   2  -8   26.13    0.97
  -5   2   8   26.15    1.19
   4  -2  -8   26.61    1.06
  -4  -2   8   24.83    0.85
   4  -2  -8   24.72    1.02
  -4  -2   8   24.98    0.84
  -4  -2   8   24.00    1.12
   4  -2  -8   24.24    0.93
  -4  -2   8   23.53    1.08
   4   2  -8   23.39    0.87
  -4   2   8   24.05    1.01
  -4   2   8   24.18    1.04
  -4   2   8   23.27    1.08
   4   2  -8   22.39    1.11
  -3  -2   8   18.46    0.84
   3  -2  -8   19.03    0.72
   3  -2  -8   17.68    0.77
  -3  -2   8   16.22    0.85
  -3   2   8   17.01    0.76
   3   2  -8   16.70    0.64
  -3   2   8   18.79    0.85
  -3   2   8   18.65    0.81
   2  -2  -8   40.44    1.53
   2  -2  -8   41.86    1.41
  -2  -2   8   42.27    1.59
  -2  -2   8   40.05    1.68
   2  -2  -8   41.21    1.41
   2   2  -8   39.05    1.33
  -2   2   8   41.33    1.53
  -2   2   8   39.85    1.62
  -2   2   8   44.11    1.63
   2   2  -8   41.89    1.39
   1  -2  -8   18.50    0.80
  -1  -2   8   20.52    0.81
   1  -2  -8   18.94    0.73
   1  -2  -8   19.97    0.74
  -1  -2   8   18.90    0.89
  -1   2   8   18.32    0.86
   1   2  -8   19.13    0.67
  -1   2   8   20.69    0.74
   1   2  -8   18.20    0.72
  -1   2   8   18.75    0.80
  -1   2   8   19.86    0.85
   1   2  -8   18.66    0.66
   0  -2   8  105.70    4.01
   0  -2  -8  107.86    3.58
   0  -2  -8  106.12    3.41
   0  -2   8  112.44    3.73
   0  -2  -8  108.74    3.71
   0   2   8  106.07    4.00
   0   2   8  114.03    3.81
   0   2  -8  107.76    3.58
   0   2  -8  104.46    3.34
   0   2   8  110.69    3.43
   0   2  -8  103.42    3.35
   0   2   8  107.59    3.72
  -1  -2  -8    0.04    0.06
  -1  -2  -8    0.09    0.06
   1  -2   8    0.01    0.03
  -1  -2  -8   -0.06    0.06
   1  -2   8    0.02    0.03
   1  -2   8   -0.07    0.06
   1   2   8   -0.03    0.05
   1   2   8    0.03    0.07
  -1   2  -8    0.01    0.05
  -1   2  -8    0.02    0.06
   1   2   8    0.05    0.07
   1   2   8    0.00    0.05
   2  -2   8    6.59    0.45
  -2  -2  -8    7.41    0.37
   2  -2   8    7.43    0.31
   2  -2   8    7.00    0.31
  -2  -2  -8    6.24    0.39
  -2  -2  -8    6.50    0.40
  -2   2  -8    6.61    0.34
   2   2   8    7.20    0.38
   2   2   8    6.77    0.36
  -2   2  -8    6.48    0.41
   2   2   8    6.17    0.39
   2   2   8    6.20    0.46
   3  -2   8   24.45    1.11
  -3  -2  -8   21.24    0.98
   3  -2   8   22.87    0.90
   3   2   8   22.06    0.99
   3   2   8   25.76    0.96
   3   2   8   23.73    1.14
  -3   2  -8   21.86    1.00
  -3   2  -8   23.34    0.90
   4  -2   8   32.54    1.43
  -4  -2  -8   30.34    1.28
   4  -2   8   31.71    1.20
  -4  -2  -8   29.52    1.29
   4   2   8   29.41    1.28
  -4   2  -8   31.24    1.31
  -4   2  -8   31.80    1.18
   5  -2   8   85.33    3.07
  -5  -2  -8   90.70    3.19
   5  -2   8   83.13    3.43
  -5  -2  -8   86.92    3.16
   5   2   8   93.94    3.21
   5   2   8   87.48    3.51
  -5   2  -8   87.23    3.17
  -5   2  -8   84.29    2.92
   6  -2   8   22.73    1.03
   6  -2   8   23.95    1.22
  -6  -2  -8   23.95    1.15
  -6   2  -8   23.39    1.02
  -6   2  -8   23.00    1.14
   6   2   8   22.33    1.26
   6   2   8   25.62    1.13
   7  -2   8   29.57    1.25
  -7  -2  -8   28.22    1.35
   7  -2   8   28.91    1.45
   7   2   8   27.19    1.50
  -7   2  -8   29.17    1.23
  -7   2  -8   29.40    1.37
   8  -2   8    1.72    0.24
   8  -2   8    1.24    0.29
  -8  -2  -8    1.18    0.27
  -8   2  -8    1.29    0.29
   8   2   8    1.59    0.35
 -10   3   8    0.02    0.13
  10   3  -8    0.12    0.12
  -9  -3   8    0.37    0.16
  -9  -3   8    0.46    0.11
   9   3  -8    0.51    0.23
   9   3  -8    0.43    0.15
  -9   3   8    0.58    0.21
  -8  -3   8    2.57    0.34
  -8  -3   8    2.69    0.20
   8   3  -8    2.77    0.28
  -8   3   8    2.85    0.36
   8   3  -8    2.69    0.37
  -8   3   8    2.60    0.32
  -7  -3   8    9.57    0.40
  -7  -3   8    9.01    0.66
   7   3  -8   10.59    0.73
  -7   3   8   10.00    0.67
  -7   3   8   10.31    0.61
   7   3  -8    9.13    0.50
  -6  -3   8   13.10    0.77
  -6   3   8   13.02    0.68
   6   3  -8   11.96    0.76
  -6   3   8   12.35    0.74
   6   3  -8   11.77    0.56
  -5  -3   8    9.84    0.62
   5  -3  -8    8.93    0.52
  -5  -3   8   10.17    0.62
  -5   3   8    9.10    0.60
   5   3  -8    8.89    0.61
  -5   3   8    9.03    0.53
   5   3  -8    9.44    0.44
   4  -3  -8   31.07    1.23
  -4  -3   8   29.43    1.36
  -4  -3   8   29.26    1.31
  -4   3   8   29.88    1.32
   4   3  -8   30.16    1.04
   4   3  -8   30.77    1.37
  -4   3   8   31.10    1.24
  -3  -3   8   33.42    1.36
  -3  -3   8   32.85    1.42
   3  -3  -8   32.32    1.28
   3  -3  -8   32.10    1.17
   3  -3  -8   33.13    1.18
  -3   3   8   31.72    1.37
  -3   3   8   33.17    1.30
   3   3  -8   30.95    1.07
  -3   3   8   33.31    1.31
  -2  -3   8    0.31    0.07
   2  -3  -8    0.26    0.08
  -2  -3   8    0.32    0.10
   2  -3  -8    0.52    0.12
   2  -3  -8    0.14    0.06
  -2  -3   8    0.20    0.11
  -2   3   8    0.16    0.09
  -2   3   8    0.29    0.12
   2   3  -8    0.29    0.08
   2   3  -8    0.17    0.05
  -2   3   8    0.24    0.10
   2   3  -8    0.24    0.06
  -2   3   8    0.22    0.09
   1  -3  -8   39.73    1.42
  -1  -3   8   41.22    1.52
  -1  -3   8   39.08    1.63
   1  -3  -8   42.31    1.38
   1  -3  -8   39.17    1.49
   1   3  -8   38.77    1.26
   1   3  -8   37.33    1.40
  -1   3   8   39.35    1.57
  -1   3   8   38.55    1.50
  -1   3   8   39.99    1.58
   1   3  -8   37.98    1.26
  -1   3   8   41.28    1.39
   0  -3   8    5.70    0.31
   0  -3  -8    4.89    0.33
   0  -3  -8    5.19    0.32
   0  -3  -8    6.08    0.32
   0  -3   8    5.91    0.39
   0   3  -8    5.02    0.24
   0   3   8    6.05    0.33
   0   3   8    4.94    0.36
   0   3  -8    5.07    0.23
   0   3  -8    5.31    0.32
   0   3   8    5.90    0.38
   0   3   8    5.20    0.35
  -1  -3  -8    1.47    0.17
  -1  -3  -8    1.48    0.16
   1  -3   8    1.34    0.18
  -1  -3  -8    1.11    0.15
   1   3   8    1.28    0.18
   1   3   8    1.66    0.18
  -1   3  -8    1.24    0.12
   1   3   8    1.36    0.19
   1   3   8    1.26    0.17
  -1   3  -8    1.22    0.16
   2  -3   8   41.89    1.68
  -2  -3  -8   37.39    1.51
  -2  -3  -8   39.88    1.54
   2   3   8   40.93    1.43
   2   3   8   41.17    1.57
   2   3   8   40.27    1.71
   2   3   8   38.09    1.55
  -2   3  -8   41.22    1.37
  -2   3  -8   38.79    1.53
   3  -3   8    4.08    0.35
   3  -3   8    4.29    0.21
  -3  -3  -8    3.93    0.32
  -3  -3  -8    4.34    0.34
   3   3   8    4.72    0.32
  -3   3  -8    4.16    0.34
   3   3   8    4.12    0.39
  -3   3  -8    4.40    0.29
   3   3   8    4.38    0.35
   4  -3   8    9.19    0.43
   4  -3   8    8.98    0.59
  -4  -3  -8    9.64    0.57
  -4   3  -8    9.28    0.49
  -4   3  -8   10.13    0.60
   4   3   8    8.49    0.63
  -5  -3  -8   24.49    1.16
  -5  -3  -8   25.73    1.13
   5  -3   8   24.77    1.00
   5  -3   8   24.96    1.23
  -5   3  -8   26.11    1.20
  -5   3  -8   24.59    1.03
   5   3   8   25.33    1.31
   6  -3   8    5.99    0.49
   6  -3   8    5.40    0.36
  -6  -3  -8    5.77    0.44
  -6  -3  -8    4.57    0.43
  -6   3  -8    5.10    0.39
   6   3   8    4.88    0.51
  -6   3  -8    5.95    0.49
   7  -3   8   -0.03    0.09
  -7  -3  -8    0.40    0.16
  -7  -3  -8    0.12    0.11
  -7   3  -8    0.02    0.11
   7   3   8   -0.05    0.12
  -7   3  -8    0.06    0.11
  -8  -3  -8    4.74    0.43
  -8  -3  -8    3.64    0.41
   8  -3   8    4.00    0.36
  -8   3  -8    3.53    0.43
   8   3   8    4.29    0.52
  -9  -4   8    3.05    0.41
   9   4  -8    3.36    0.44
   9   4  -8    3.04    0.32
  -9   4   8    3.75    0.42
  -8  -4   8    1.07    0.26
   8   4  -8    1.18    0.19
   8   4  -8    0.80    0.25
  -8   4   8    1.26    0.29
  -7  -4   8   25.78    1.35
   7   4  -8   28.34    1.09
   7   4  -8   28.14    1.43
  -7   4   8   27.69    1.35
  -6  -4   8    2.82    0.34
   6  -4  -8    3.08    0.30
  -6   4   8    2.85    0.34
   6   4  -8    2.50    0.22
   6   4  -8    2.69    0.35
   5  -4  -8   12.97    0.67
  -5  -4   8   12.00    0.74
  -5  -4   8   12.30    0.74
   5   4  -8   13.17    0.78
   5   4  -8   12.10    0.53
  -5   4   8   12.35    0.74
  -4  -4   8    2.09    0.26
   4  -4  -8    2.66    0.26
  -4  -4   8    2.30    0.29
   4   4  -8    2.40    0.31
   4   4  -8    2.64    0.18
  -4   4   8    2.38    0.29
  -3  -4   8    7.17    0.48
   3  -4  -8    7.12    0.43
   3  -4  -8    7.60    0.40
  -3  -4   8    7.62    0.51
  -3   4   8    6.97    0.45
  -3   4   8    8.13    0.43
   3   4  -8    7.91    0.31
   3   4  -8    7.85    0.52
  -3   4   8    7.32    0.51
  -2  -4   8   12.67    0.69
  -2  -4   8   12.91    0.65
   2  -4  -8   12.15    0.61
  -2  -4   8   13.41    0.56
   2  -4  -8   12.84    0.58
  -2   4   8   13.50    0.59
   2   4  -8   12.07    0.56
   2   4  -8   12.17    0.43
  -2   4   8   12.09    0.63
   2   4  -8   12.07    0.43
  -2   4   8   12.02    0.68
  -1  -4   8   -0.05    0.06
  -1  -4   8   -0.01    0.06
   1  -4  -8   -0.01    0.07
   1  -4  -8   -0.01    0.06
  -1  -4   8    0.05    0.08
  -1   4   8   -0.02    0.07
   1   4  -8    0.02    0.06
   1   4  -8    0.00    0.03
  -1   4   8   -0.02    0.06
  -1   4   8    0.05    0.07
  -1   4   8    0.02    0.07
   1   4  -8    0.01    0.03
   0  -4   8    0.01    0.08
   0  -4  -8    0.00    0.07
   0  -4   8   -0.01    0.06
   0  -4  -8   -0.06    0.06
   0   4  -8    0.01    0.06
   0   4  -8    0.19    0.05
   0   4   8    0.00    0.08
   0   4  -8    0.00    0.03
   0   4   8    0.01    0.08
   0   4   8    0.04    0.08
   0   4   8    0.04    0.06
  -1  -4  -8    0.03    0.07
   1  -4   8    0.02    0.08
  -1  -4  -8    0.07    0.08
   1   4   8    0.05    0.10
   1   4   8    0.06    0.09
  -1   4  -8    0.12    0.08
  -1   4  -8    0.03    0.05
   1   4   8    0.04    0.07
  -2  -4  -8   42.04    1.62
  -2  -4  -8   40.94    1.60
   2  -4   8   42.89    1.73
  -2   4  -8   42.46    1.63
   2   4   8   42.80    1.69
   2   4   8   39.35    1.77
   2   4   8   45.34    1.52
  -2   4  -8   39.64    1.40
  -3  -4  -8    1.15    0.18
   3  -4   8    1.05    0.20
  -3  -4  -8    1.37    0.21
   3   4   8    1.27    0.18
  -3   4  -8    1.09    0.15
   3   4   8    1.06    0.23
   3   4   8    1.06    0.18
  -3   4  -8    1.58    0.22
   4  -4   8   57.82    2.34
  -4  -4  -8   57.93    2.21
  -4  -4  -8   59.80    2.19
   4   4   8   58.52    2.46
   4   4   8   58.74    2.24
  -4   4  -8   55.49    1.98
  -4   4  -8   56.88    2.22
  -5  -4  -8    0.06    0.09
   5  -4   8   -0.10    0.05
  -5  -4  -8    0.08    0.12
   5   4   8    0.01    0.14
  -5   4  -8   -0.06    0.09
  -5   4  -8    0.08    0.10
  -6  -4  -8    3.20    0.36
  -6  -4  -8    3.67    0.35
   6  -4   8    2.99    0.24
   6   4   8    3.75    0.44
  -6   4  -8    3.45    0.32
  -6   4  -8    3.28    0.38
  -7  -4  -8    3.52    0.40
  -7  -4  -8    4.34    0.39
   7  -4   8    3.89    0.30
  -7   4  -8    4.14    0.38
  -7   4  -8    4.46    0.45
  -8  -4  -8    0.95    0.25
  -8  -4  -8    1.58    0.25
   8  -4   8    1.01    0.17
  -8   4  -8    0.95    0.21
   8   4   8    1.33    0.34
  -8   4  -8    1.16    0.28
  -9   5   8   17.38    1.04
  -8  -5   8    0.94    0.26
   8  -5  -8    1.17    0.25
   8   5  -8    1.49    0.34
   8   5  -8    1.27    0.20
  -8   5   8    1.21    0.29
  -7  -5   8   13.01    0.86
   7  -5  -8   14.04    0.77
   7   5  -8   12.78    0.63
   7   5  -8   14.57    0.92
  -7   5   8   13.85    0.87
   6  -5  -8   11.10    0.63
  -6  -5   8    9.99    0.70
   6   5  -8   10.82    0.74
  -6   5   8   11.01    0.72
   6   5  -8    9.94    0.50
  -5  -5   8    1.12    0.25
   5  -5  -8    1.16    0.22
  -5   5   8    1.39    0.25
   5   5  -8    1.10    0.25
   5   5  -8    1.47    0.15
   4  -5  -8   97.27    3.41
  -4  -5   8   94.36    3.72
  -4  -5   8   93.18    3.59
   4   5  -8   96.41    3.00
   4   5  -8   96.37    3.74
  -4   5   8   97.06    3.63
  -3  -5   8   32.97    1.53
   3  -5  -8   33.89    1.34
   3  -5  -8   36.65    1.40
  -3  -5   8   32.77    1.48
   3   5  -8   35.53    1.13
  -3   5   8   36.09    1.55
   3   5  -8   34.65    1.55
  -3   5   8   36.92    1.33
   2  -5  -8   10.84    0.56
  -2  -5   8   10.46    0.63
  -2  -5   8   10.13    0.59
   2  -5  -8   11.11    0.57
  -2  -5   8   11.26    0.54
  -2   5   8   11.54    0.55
   2   5  -8   10.57    0.54
  -2   5   8   10.02    0.64
   2   5  -8   11.08    0.65
  -1  -5   8   97.12    3.79
  -1  -5   8  104.29    3.42
   1  -5  -8  100.22    3.50
  -1  -5   8  104.61    3.61
   1  -5  -8  101.65    3.43
  -1   5   8   95.19    3.69
  -1   5   8  100.76    3.27
   1   5  -8   96.00    3.42
   0  -5   8    3.59    0.32
   0  -5  -8    4.49    0.33
   0  -5  -8    3.82    0.29
   0  -5   8    3.71    0.30
   0   5   8    3.91    0.36
   0   5  -8    3.70    0.30
   0   5  -8    3.86    0.17
   0   5   8    3.44    0.28
  -1  -5  -8   75.76    2.69
   1  -5   8   78.93    2.93
  -1  -5  -8   73.08    2.70
   1   5   8   74.36    2.86
  -1   5  -8   73.91    2.37
   1   5   8   75.96    2.54
  -1   5  -8   75.71    2.70
  -2  -5  -8    3.84    0.33
  -2  -5  -8    3.58    0.30
   2  -5   8    4.27    0.34
   2   5   8    3.84    0.30
  -2   5  -8    3.40    0.32
   2   5   8    3.13    0.32
  -2   5  -8    3.47    0.22
   2   5   8    3.79    0.36
  -3  -5  -8   26.86    1.20
  -3  -5  -8   27.23    1.15
  -3   5  -8   26.56    1.00
   3   5   8   27.13    1.10
  -3   5  -8   26.71    1.21
   3   5   8   27.66    1.33
   3   5   8   27.12    1.23
  -4  -5  -8    4.20    0.35
  -4  -5  -8    3.99    0.39
  -4   5  -8    4.22    0.30
   4   5   8    4.11    0.37
  -4   5  -8    4.32    0.41
   4   5   8    4.08    0.43
  -5  -5  -8    0.18    0.12
  -5  -5  -8   -0.05    0.10
  -5   5  -8    0.21    0.11
  -5   5  -8    0.10    0.12
   5   5   8    0.29    0.18
  -6  -5  -8   16.27    0.85
  -6  -5  -8   15.55    0.91
   6  -5   8   15.73    0.60
  -6   5  -8   15.39    0.93
  -6   5  -8   16.99    0.81
   6   5   8   17.28    1.06
  -7  -5  -8    0.72    0.19
   7  -5   8    0.40    0.09
  -7  -5  -8    0.78    0.23
   7   5   8    0.18    0.17
  -7   5  -8    0.13    0.15
  -7   5  -8    0.28    0.15
  -8   5  -8   12.22    0.73
   8  -6  -8    4.17    0.39
  -8   6   8    3.63    0.43
  -7  -6   8    8.71    0.68
   7  -6  -8    8.73    0.58
  -7   6   8    9.25    0.70
   7   6  -8    8.82    0.71
   7   6  -8    8.38    0.48
   6  -6  -8    0.01    0.09
  -6  -6   8    0.21    0.13
   6   6  -8    0.06    0.08
  -6   6   8   -0.08    0.12
   6   6  -8    0.16    0.17
  -5  -6   8   28.90    1.42
   5  -6  -8   30.65    1.30
   5   6  -8   29.63    1.07
   5   6  -8   31.97    1.51
  -5   6   8   30.15    1.46
   4  -6  -8    0.20    0.11
  -4  -6   8    0.50    0.17
  -4  -6   8    0.43    0.16
   4   6  -8    0.38    0.17
   4   6  -8    0.33    0.08
  -4   6   8    0.62    0.19
  -3  -6   8   39.16    1.77
   3  -6  -8   42.10    1.59
  -3  -6   8   39.98    1.72
   3  -6  -8   40.52    1.59
   3   6  -8   41.36    1.30
  -3   6   8   38.00    1.76
  -3   6   8   41.49    1.52
   3   6  -8   41.86    1.80
  -2  -6   8   18.83    0.93
  -2  -6   8   18.64    0.95
   2  -6  -8   19.51    0.87
  -2  -6   8   18.96    0.83
   2  -6  -8   17.47    0.84
   2   6  -8   18.80    0.85
  -2   6   8   18.25    0.82
   2   6  -8   19.49    0.97
  -2   6   8   17.86    0.99
  -1  -6   8    1.81    0.22
  -1  -6   8    1.47    0.21
  -1  -6   8    1.70    0.21
   1  -6  -8    1.83    0.21
   1  -6  -8    1.57    0.22
  -1   6   8    1.51    0.20
   1   6  -8    2.12    0.25
  -1   6   8    2.10    0.28
   1   6  -8    2.19    0.24
   0  -6   8    0.18    0.10
   0  -6  -8    0.18    0.11
   0  -6  -8    0.09    0.10
   0  -6   8   -0.01    0.08
   0   6   8    0.21    0.11
   0   6   8    0.02    0.10
   0   6  -8    0.16    0.11
   0   6  -8    0.22    0.05
  -1  -6  -8    4.52    0.35
  -1  -6  -8    5.43    0.41
   1  -6   8    5.60    0.41
  -1   6  -8    5.63    0.26
   1   6   8    5.22    0.45
  -1   6  -8    5.46    0.42
   1   6   8    4.93    0.36
  -2  -6  -8   31.90    1.39
  -2  -6  -8   34.03    1.34
   2   6   8   31.54    1.48
   2   6   8   32.18    1.29
  -2   6  -8   34.22    1.16
  -2   6  -8   33.75    1.43
  -3  -6  -8   15.16    0.81
  -3  -6  -8   14.43    0.72
  -3   6  -8   15.39    0.83
   3   6   8   14.24    0.82
  -3   6  -8   13.72    0.62
   3   6   8   14.49    0.71
  -4  -6  -8   36.05    1.54
  -4  -6  -8   35.32    1.45
  -4   6  -8   34.48    1.56
   4   6   8   37.53    1.72
  -4   6  -8   32.79    1.30
   4   6   8   36.99    1.60
  -5  -6  -8   31.92    1.33
  -5  -6  -8   29.59    1.41
   5   6   8   32.86    1.60
  -5   6  -8   29.42    1.21
  -5   6  -8   31.12    1.47
  -6  -6  -8    0.95    0.20
  -6  -6  -8    0.70    0.22
  -6   6  -8    1.18    0.19
  -6   6  -8    1.04    0.27
   6   6   8    0.62    0.22
  -7   6  -8    3.73    0.36
   7   6   8    3.77    0.48
   7  -7  -8    0.60    0.18
   7   7  -8    1.15    0.31
  -7   7   8    0.81    0.26
   6  -7  -8    3.91    0.35
  -6  -7   8    3.51    0.42
   6   7  -8    4.28    0.46
   6   7  -8    3.87    0.28
  -6   7   8    4.04    0.45
   5  -7  -8    0.13    0.11
  -5  -7   8    0.09    0.12
   5   7  -8    0.16    0.15
   5   7  -8    0.16    0.08
  -5   7   8    0.30    0.17
   4  -7  -8    0.27    0.12
  -4  -7   8    0.52    0.17
   4   7  -8    0.25    0.16
  -4   7   8    0.42    0.17
   4   7  -8    0.30    0.08
   3  -7  -8    6.85    0.47
   3  -7  -8    6.40    0.42
  -3  -7   8    6.14    0.50
  -3  -7   8    5.80    0.47
  -3   7   8    5.79    0.41
   3   7  -8    6.55    0.51
   3   7  -8    5.91    0.25
  -3   7   8    5.06    0.49
   3   7  -8    6.30    0.51
   2  -7  -8    2.09    0.26
  -2  -7   8    1.43    0.23
   2  -7  -8    1.21    0.19
  -2  -7   8    1.70    0.24
  -2   7   8    1.45    0.21
   2   7  -8    1.41    0.26
  -2   7   8    1.25    0.29
  -1  -7   8   20.40    0.96
   1  -7  -8   20.50    0.91
   1  -7  -8   21.75    0.99
   1   7  -8   22.36    1.00
  -1   7   8   20.60    0.91
  -1   7   8   18.64    1.07
   0  -7  -8    2.36    0.28
   0  -7   8    2.98    0.31
   0  -7  -8    2.92    0.26
   0   7  -8    2.63    0.30
   0   7   8    2.59    0.26
   0   7  -8    2.61    0.14
   0   7   8    1.93    0.31
  -1  -7  -8   30.91    1.34
   1  -7   8   31.14    1.34
  -1  -7  -8   29.78    1.24
   1   7   8   30.67    1.23
  -1   7  -8   31.34    1.04
  -1   7  -8   31.34    1.36
   1   7   8   28.77    1.44
  -2  -7  -8    0.12    0.12
  -2  -7  -8    0.08    0.09
  -2   7  -8    0.24    0.15
   2   7   8    0.11    0.13
  -2   7  -8    0.27    0.09
   2   7   8    0.19    0.11
  -3  -7  -8   13.78    0.81
  -3  -7  -8   14.00    0.71
   3   7   8   14.55    0.75
  -3   7  -8   14.83    0.64
   3   7   8   14.48    0.88
  -3   7  -8   14.68    0.85
  -4  -7  -8    5.42    0.49
  -4  -7  -8    6.82    0.45
  -4   7  -8    6.68    0.41
  -4   7  -8    6.73    0.55
   4   7   8    7.31    0.57
  -5  -7  -8    0.01    0.09
  -5  -7  -8   -0.02    0.12
  -5   7  -8    0.11    0.10
   5   7   8    0.00    0.11
  -5   7  -8    0.03    0.14
   6   8  -8   -0.14    0.12
  -5  -8   8    9.71    0.73
   5  -8  -8    9.85    0.59
   5   8  -8   10.05    0.47
   5   8  -8   11.11    0.79
  -5   8   8   11.15    0.79
   4  -8  -8    2.08    0.25
  -4  -8   8    2.01    0.30
  -4   8   8    2.37    0.35
   4   8  -8    2.06    0.32
   4   8  -8    2.27    0.17
   3  -8  -8   13.18    0.68
   3  -8  -8   13.49    0.76
  -3  -8   8   12.81    0.81
  -3   8   8   12.85    0.70
   3   8  -8   13.95    0.50
   3   8  -8   13.87    0.86
  -3   8   8   13.00    0.88
   2  -8  -8    9.99    0.55
  -2  -8   8    9.54    0.65
   2  -8  -8    9.83    0.63
   2   8  -8   11.20    0.71
  -2   8   8    9.50    0.73
  -2   8   8   10.37    0.60
   1  -8  -8    0.00    0.08
   1  -8  -8    0.19    0.12
  -1  -8   8    0.07    0.09
  -1   8   8    0.06    0.09
  -1   8   8    0.19    0.16
   1   8  -8   -0.07    0.08
   0  -8  -8   20.22    1.01
   0  -8  -8   20.41    0.90
   0  -8   8   19.26    1.00
   0   8  -8   20.35    1.03
   0   8   8   20.30    1.14
   0   8  -8   20.60    0.70
   0   8   8   20.27    0.93
  -1  -8  -8    4.12    0.40
   1  -8   8    3.81    0.39
  -1  -8  -8    3.34    0.29
   1   8   8    3.89    0.34
  -1   8  -8    4.32    0.42
   1   8   8    3.34    0.41
  -1   8  -8    4.17    0.23
  -2  -8  -8    8.15    0.49
  -2  -8  -8   10.09    0.66
  -2   8  -8   10.43    0.69
   2   8   8    9.42    0.71
   2   8   8    9.66    0.57
  -2   8  -8    9.24    0.44
  -3  -8  -8    9.44    0.65
  -3  -8  -8    8.08    0.48
  -3   8  -8    8.71    0.65
  -3   8  -8    8.61    0.45
   3   8   8    7.59    0.53
   3   8   8    8.81    0.67
  -4  -8  -8    0.28    0.16
  -4  -8  -8    0.19    0.11
  -4   8  -8    0.20    0.16
  -4   8  -8    0.16    0.11
   4   8   8    0.15    0.14
   5   8   8    5.23    0.51
  -4  -9   8    0.83    0.24
   4   9  -8    1.36    0.13
   4   9  -8    1.74    0.27
  -3  -9   8    8.66    0.65
   3  -9  -8    8.92    0.61
   3   9  -8    9.40    0.69
   3   9  -8    8.54    0.35
   2  -9  -8    0.90    0.15
   2  -9  -8    0.58    0.19
  -2   9   8    0.33    0.14
  -2   9   8    0.70    0.23
  -1  -9   8    0.32    0.16
   1  -9  -8    0.20    0.13
   1  -9  -8    0.15    0.09
   1   9  -8    0.21    0.05
   1   9  -8    0.06    0.11
  -1   9   8    0.24    0.16
  -1   9   8    0.16    0.14
   0  -9   8    3.16    0.36
   0  -9  -8    3.04    0.25
   0  -9  -8    3.61    0.38
   0   9  -8    2.93    0.35
   0   9   8    3.35    0.43
   0   9  -8    3.56    0.20
   0   9   8    3.41    0.34
  -1  -9  -8    3.01    0.25
  -1  -9  -8    2.79    0.34
   1  -9   8    2.56    0.34
   1   9   8    2.49    0.30
   1   9   8    3.33    0.42
  -1   9  -8    3.46    0.39
  -1   9  -8    3.27    0.21
  -2  -9  -8    1.29    0.16
  -2  -9  -8    1.26    0.26
  -2   9  -8    1.51    0.26
  -2   9  -8    1.46    0.16
   2   9   8    0.83    0.20
   2   9   8    0.94    0.26
   3   9   8    6.14    0.47
 -10   0   9   -0.22    0.10
 -10   0   9   -0.07    0.10
   9   0  -9   -0.04    0.10
  -9   0   9    0.15    0.15
  -9   0   9   -0.11    0.08
   8   0  -9    0.03    0.10
  -8   0   9    0.11    0.13
   8   0  -9   -0.09    0.09
  -8   0   9    0.08    0.10
   7   0  -9    0.10    0.11
  -7   0   9    0.04    0.11
  -7   0   9    0.21    0.11
   7   0  -9    0.00    0.10
   6   0  -9    0.11    0.11
  -6   0   9    0.03    0.09
   6   0  -9    0.06    0.08
  -6   0   9   -0.02    0.09
  -6   0   9   -0.08    0.09
   5   0  -9    0.10    0.08
  -5   0   9    0.01    0.09
  -5   0   9   -0.04    0.06
  -5   0   9   -0.07    0.08
   5   0  -9    0.10    0.10
   4   0  -9   -0.01    0.06
  -4   0   9    0.03    0.09
  -4   0   9    0.03    0.06
  -4   0   9    0.10    0.09
  -3   0   9   -0.05    0.05
   3   0  -9    0.03    0.05
  -3   0   9    0.00    0.07
  -3   0   9   -0.02    0.06
  -2   0   9    0.01    0.07
  -2   0   9   -0.08    0.06
   2   0  -9   -0.11    0.04
  -2   0   9   -0.07    0.05
   1   0  -9    0.01    0.04
   1   0  -9   -0.09    0.04
  -1   0   9    0.04    0.05
  -1   0   9   -0.07    0.07
  -1   0   9   -0.14    0.05
   0   0  -9    0.04    0.06
   0   0   9    0.02    0.05
   0   0   9    0.00    0.04
   0   0   9    0.07    0.08
   0   0  -9    0.04    0.05
   1   0   9    0.09    0.06
  -1   0  -9   -0.01    0.06
   1   0   9   -0.02    0.03
  -1   0  -9    0.00    0.06
   1   0   9   -0.04    0.06
   2   0   9    0.04    0.06
  -2   0  -9    0.02    0.06
   2   0   9    0.03    0.08
  -2   0  -9    0.06    0.07
   3   0   9    0.07    0.08
  -3   0  -9    0.02    0.07
   3   0   9   -0.04    0.08
  -3   0  -9    0.02    0.07
  -4   0  -9   -0.09    0.07
   4   0   9    0.05    0.08
   4   0   9   -0.13    0.07
  -4   0  -9   -0.09    0.07
  -5   0  -9    0.10    0.09
   5   0   9    0.04    0.11
   5   0   9    0.04    0.09
  -5   0  -9    0.02    0.11
   6   0   9   -0.06    0.10
   6   0   9    0.08    0.11
  -6   0  -9   -0.02    0.10
  -7   0  -9   -0.08    0.11
   7   0   9   -0.01    0.11
   7   0   9   -0.21    0.08
   8   0   9    0.04    0.11
   8   0   9    0.03    0.13
  -8   0  -9   -0.01    0.11
   9   0   9   -0.22    0.08
 -10  -1   9    3.35    0.42
  10   1  -9    3.72    0.46
 -10   1   9    3.81    0.45
 -10   1   9    4.13    0.39
  -9  -1   9    0.83    0.18
  -9  -1   9    0.71    0.23
  -9   1   9    0.61    0.21
   9   1  -9    0.88    0.19
  -9   1   9    0.58    0.18
   9   1  -9    0.63    0.23
  -8  -1   9    1.52    0.20
  -8  -1   9    1.21    0.28
  -8   1   9    1.77    0.28
  -8   1   9    1.64    0.23
   8   1  -9    1.16    0.22
   8   1  -9    1.50    0.32
   7  -1  -9    0.50    0.16
  -7  -1   9    0.58    0.19
  -7  -1   9    0.39    0.12
   7  -1  -9    0.51    0.15
  -7   1   9    0.30    0.14
   7   1  -9    0.40    0.16
   7   1  -9    0.38    0.12
  -7   1   9    0.48    0.18
  -6  -1   9    1.50    0.24
   6  -1  -9    1.63    0.23
   6  -1  -9    1.64    0.20
  -6  -1   9    2.10    0.28
  -6  -1   9    1.85    0.19
   6   1  -9    1.81    0.26
  -6   1   9    1.88    0.27
   6   1  -9    1.77    0.20
  -6   1   9    1.82    0.24
  -6   1   9    1.98    0.22
   5  -1  -9    6.47    0.43
  -5  -1   9    5.44    0.32
  -5  -1   9    5.86    0.44
  -5  -1   9    5.86    0.44
   5  -1  -9    6.09    0.36
  -5   1   9    4.82    0.38
  -5   1   9    5.37    0.36
   5   1  -9    5.66    0.44
   5   1  -9    5.66    0.33
  -5   1   9    5.74    0.43
  -4  -1   9    5.88    0.41
   4  -1  -9    5.80    0.33
  -4  -1   9    5.37    0.29
  -4  -1   9    6.18    0.43
  -4   1   9    5.97    0.35
  -4   1   9    4.99    0.37
   4   1  -9    5.13    0.30
  -4   1   9    5.61    0.41
  -3  -1   9    0.86    0.10
  -3  -1   9    0.88    0.16
  -3  -1   9    0.95    0.18
   3  -1  -9    0.97    0.13
  -3   1   9    0.83    0.15
   3   1  -9    1.04    0.12
  -3   1   9    0.84    0.13
  -3   1   9    1.16    0.17
  -2  -1   9    0.04    0.05
  -2  -1   9    0.02    0.04
  -2  -1   9    0.04    0.07
  -2  -1   9    0.04    0.07
   2  -1  -9    0.09    0.06
   2   1  -9   -0.07    0.04
  -2   1   9    0.04    0.07
  -2   1   9    0.03    0.06
  -2   1   9   -0.04    0.06
   1  -1  -9   13.93    0.56
  -1  -1   9   11.38    0.66
   1  -1  -9   13.06    0.52
  -1  -1   9   13.49    0.51
  -1  -1   9   13.70    0.60
   1  -1  -9   13.23    0.60
  -1  -1   9   13.81    0.52
   1   1  -9   12.20    0.51
  -1   1   9   12.78    0.58
   1   1  -9   12.76    0.51
  -1   1   9   12.12    0.66
  -1   1   9   13.79    0.62
   0  -1   9    6.92    0.46
   0  -1  -9    6.65    0.35
   0  -1  -9    6.58    0.38
   0  -1   9    6.89    0.31
   0  -1  -9    6.73    0.35
   0  -1   9    6.86    0.32
   0  -1   9    7.61    0.35
   0   1  -9    6.47    0.35
   0   1   9    7.83    0.39
   0   1  -9    6.92    0.33
   1  -1   9    5.02    0.38
  -1  -1  -9    5.24    0.33
   1   1   9    5.36    0.33
  -1   1  -9    5.33    0.29
   1   1   9    5.03    0.39
   1   1   9    5.70    0.30
  -1   1  -9    4.84    0.32
  -2  -1  -9   -0.02    0.05
  -2  -1  -9    0.09    0.07
   2  -1   9   -0.14    0.06
   2  -1   9    0.08    0.06
  -2   1  -9    0.05    0.07
   2   1   9    0.01    0.07
  -2   1  -9    0.00    0.06
   2   1   9    0.09    0.09
  -3  -1  -9    0.81    0.15
   3  -1   9    0.69    0.19
  -3  -1  -9    1.33    0.19
   3  -1   9    1.23    0.15
  -3   1  -9    1.15    0.16
  -3   1  -9    1.04    0.18
   3   1   9    1.03    0.22
   3   1   9    0.98    0.16
  -4  -1  -9   17.38    0.78
   4  -1   9   18.56    0.80
   4  -1   9   16.94    0.95
  -4  -1  -9   18.37    0.88
   4   1   9   16.93    0.97
  -4   1  -9   18.24    0.88
  -4   1  -9   17.37    0.77
   4   1   9   19.09    0.86
   5  -1   9   24.42    1.05
  -5  -1  -9   23.51    1.12
   5  -1   9   23.28    1.23
   5   1   9   23.02    1.24
  -5   1  -9   25.21    1.14
   5   1   9   24.59    1.09
  -5   1  -9   25.52    1.03
   6  -1   9   -0.10    0.10
  -6  -1  -9    0.29    0.13
   6  -1   9    0.17    0.12
  -6   1  -9    0.03    0.09
   6   1   9    0.12    0.12
   6   1   9    0.03    0.13
  -6   1  -9    0.00    0.11
   7  -1   9    2.98    0.31
   7  -1   9    2.67    0.36
  -7  -1  -9    2.77    0.34
   7   1   9    2.56    0.38
   7   1   9    2.50    0.32
  -7   1  -9    2.48    0.32
   8  -1   9    1.06    0.23
  -8  -1  -9    0.94    0.25
   8  -1   9    0.47    0.19
  -8   1  -9    0.71    0.21
   8   1   9    0.80    0.26
   8   1   9    0.73    0.22
   9  -1   9    0.03    0.14
  10   2  -9   -0.08    0.12
  10   2  -9    0.09    0.11
 -10   2   9    0.02    0.11
  -9  -2   9    8.06    0.65
  -9  -2   9    7.55    0.45
  -9   2   9    8.18    0.56
   9   2  -9    7.59    0.52
  -9   2   9    7.72    0.63
   9   2  -9    7.43    0.65
  -8  -2   9    2.82    0.37
  -8  -2   9    3.15    0.26
  -8   2   9    3.76    0.41
  -8   2   9    4.15    0.37
   8   2  -9    3.71    0.42
   8   2  -9    3.46    0.31
  -7  -2   9   41.72    1.91
  -7  -2   9   43.23    1.62
  -7   2   9   43.85    1.91
   7   2  -9   45.70    1.62
  -7   2   9   48.08    1.79
   7   2  -9   43.68    1.98
  -6  -2   9   36.73    1.63
  -6  -2   9   36.02    1.66
  -6  -2   9   37.02    1.35
  -6   2   9   38.99    1.51
   6   2  -9   40.02    1.71
   6   2  -9   36.06    1.34
  -6   2   9   36.03    1.61
  -5  -2   9   11.28    0.67
  -5  -2   9   11.21    0.46
  -5  -2   9   11.05    0.68
   5  -2  -9   12.82    0.64
  -5   2   9   10.59    0.60
  -5   2   9   10.47    0.65
   5   2  -9   11.76    0.70
   4  -2  -9   38.73    1.38
  -4  -2   9   37.46    1.65
  -4  -2   9   37.43    1.59
  -4   2   9   40.82    1.62
  -4   2   9   38.03    1.49
   4   2  -9   38.22    1.66
   4   2  -9   38.34    1.31
  -4   2   9   39.18    1.57
  -3  -2   9   -0.01    0.08
   3  -2  -9    0.03    0.07
  -3  -2   9    0.24    0.11
   3  -2  -9    0.03    0.06
   3   2  -9    0.11    0.06
  -3   2   9    0.06    0.07
  -3   2   9    0.07    0.09
  -3   2   9    0.00    0.06
  -2  -2   9   20.68    0.88
   2  -2  -9   18.87    0.84
   2  -2  -9   19.74    0.77
  -2  -2   9   21.42    0.97
  -2   2   9   21.16    0.91
  -2   2   9   19.65    0.90
   2   2  -9   19.39    0.71
  -2   2   9   18.80    0.84
  -1  -2   9    0.04    0.07
   1  -2  -9    0.05    0.05
   1  -2  -9    0.05    0.07
   1  -2  -9    0.10    0.07
  -1  -2   9   -0.03    0.07
  -1   2   9    0.11    0.08
   1   2  -9    0.06    0.05
  -1   2   9    0.05    0.07
   1   2  -9    0.04    0.05
  -1   2   9    0.00    0.06
   0  -2   9   25.08    1.12
   0  -2  -9   24.54    0.92
   0  -2  -9   24.65    1.01
   0  -2  -9   25.35    0.96
   0  -2   9   25.85    0.96
   0   2   9   23.70    1.10
   0   2  -9   24.77    0.96
   0   2   9   23.03    1.00
   0   2  -9   23.86    0.86
   0   2   9   26.06    1.04
  -1  -2  -9   53.48    1.97
   1  -2   9   55.49    1.79
   1  -2   9   53.52    2.16
  -1  -2  -9   50.01    1.90
   1  -2   9   54.02    1.79
  -1  -2  -9   57.54    1.83
  -1   2  -9   53.22    1.77
   1   2   9   51.22    2.16
   1   2   9   52.40    1.98
  -1   2  -9   53.49    1.93
   1   2   9   55.12    1.99
  -2  -2  -9    5.48    0.36
   2  -2   9    5.55    0.27
  -2  -2  -9    5.75    0.34
   2  -2   9    5.84    0.42
  -2  -2  -9    5.49    0.37
  -2   2  -9    5.44    0.31
   2   2   9    5.11    0.36
  -2   2  -9    4.89    0.36
   2   2   9    6.16    0.34
   2   2   9    4.75    0.41
  -3  -2  -9   63.86    2.04
  -3  -2  -9   58.40    2.18
   3  -2   9   59.53    2.41
  -3  -2  -9   58.30    2.20
   3  -2   9   57.34    2.07
  -3   2  -9   59.05    2.00
  -3   2  -9   57.96    2.18
   3   2   9   58.38    2.20
   3   2   9   59.91    2.45
   4  -2   9    2.49    0.31
   4  -2   9    2.86    0.23
  -4  -2  -9    3.27    0.32
   4   2   9    3.62    0.32
  -4   2  -9    2.45    0.29
   4   2   9    3.16    0.37
  -4   2  -9    2.94    0.26
   5  -2   9    8.57    0.62
  -5  -2  -9    8.68    0.59
   5  -2   9    9.03    0.49
   5   2   9    8.70    0.67
   5   2   9    9.52    0.58
  -5   2  -9    8.57    0.51
  -5   2  -9    9.15    0.60
  -6  -2  -9    0.04    0.11
   6  -2   9    0.25    0.12
   6  -2   9    0.17    0.13
   6   2   9    0.06    0.13
  -6   2  -9    0.08    0.12
  -6   2  -9    0.15    0.11
   6   2   9    0.06    0.12
  -7  -2  -9    2.31    0.32
   7  -2   9    2.18    0.26
   7  -2   9    2.30    0.33
  -7   2  -9    1.87    0.26
   7   2   9    1.45    0.33
  -7   2  -9    2.30    0.32
  -8  -2  -9   18.63    1.06
   8  -2   9   18.72    1.12
   8  -2   9   18.73    0.94
  -8   2  -9   18.69    1.07
  -9  -3   9    0.51    0.10
  -9  -3   9    0.26    0.16
  -9   3   9    0.65    0.19
   9   3  -9    0.64    0.24
   9   3  -9    0.70    0.19
  -9   3   9    0.34    0.20
  -8  -3   9   15.19    0.96
  -8  -3   9   17.14    0.63
   8   3  -9   15.04    0.99
  -8   3   9   17.29    0.90
  -8   3   9   16.03    0.96
   8   3  -9   17.17    0.79
  -7  -3   9    8.98    0.66
   7   3  -9    8.39    0.66
  -7   3   9   10.24    0.60
   7   3  -9    9.23    0.50
  -7   3   9    9.08    0.65
  -6  -3   9   24.51    1.22
  -6   3   9   23.37    1.20
   6   3  -9   25.07    0.96
   6   3  -9   25.22    1.27
  -6   3   9   26.18    1.13
  -5  -3   9   61.87    2.61
  -5  -3   9   62.03    2.52
  -5   3   9   69.16    2.41
   5   3  -9   63.49    2.11
   5   3  -9   65.53    2.63
  -5   3   9   62.28    2.52
   4  -3  -9   20.04    0.93
  -4  -3   9   22.40    1.06
  -4  -3   9   20.74    1.01
   4   3  -9   21.60    0.78
  -4   3   9   20.76    1.01
   4   3  -9   20.90    1.05
   3  -3  -9  204.43    6.19
  -3  -3   9  186.57    7.21
  -3  -3   9  206.65    6.92
   3  -3  -9  200.43    6.70
   3   3  -9  193.90    6.07
  -3   3   9  190.37    6.93
  -3   3   9  204.70    7.13
   2  -3  -9   11.21    0.59
  -2  -3   9   11.39    0.66
   2  -3  -9   12.56    0.55
  -2  -3   9   12.58    0.62
   2  -3  -9   11.78    0.52
  -2   3   9   11.53    0.60
   2   3  -9   11.72    0.44
  -2   3   9   12.36    0.65
  -2   3   9   11.70    0.60
   1  -3  -9  186.75    6.10
   1  -3  -9  191.54    6.33
  -1  -3   9  191.80    6.45
  -1  -3   9  178.42    6.81
   1  -3  -9  188.44    5.83
  -1   3   9  191.65    6.77
   1   3  -9  187.07    6.09
   1   3  -9  179.00    5.72
  -1   3   9  188.60    6.53
  -1   3   9  187.74    6.34
   0  -3  -9  134.41    4.49
   0  -3   9  135.44    5.01
   0  -3  -9  135.60    4.28
   0  -3  -9  135.89    4.64
   0   3  -9  131.52    4.18
   0   3  -9  138.01    4.50
   0   3   9  139.36    4.67
   0   3   9  133.49    4.78
   0   3   9  134.46    4.99
   1  -3   9   78.60    3.04
  -1  -3  -9   80.57    2.82
  -1  -3  -9   79.19    2.74
   1   3   9   77.23    3.05
  -1   3  -9   78.89    2.52
   1   3   9   81.22    2.89
   1   3   9   77.96    2.84
  -1   3  -9   77.60    2.75
  -2  -3  -9  113.83    3.96
   2  -3   9  110.07    4.27
  -2  -3  -9  118.35    3.89
   2   3   9  116.68    4.04
   2   3   9  112.26    3.98
  -2   3  -9  111.49    3.59
  -2   3  -9  111.61    3.88
   2   3   9  112.31    4.30
   3  -3   9    4.48    0.21
  -3  -3  -9    4.01    0.33
  -3  -3  -9    3.97    0.34
   3  -3   9    4.53    0.38
   3   3   9    4.67    0.42
  -3   3  -9    4.49    0.30
   3   3   9    3.74    0.33
  -3   3  -9    4.59    0.37
  -4  -3  -9   35.96    1.46
   4  -3   9   33.56    1.57
   4  -3   9   34.95    1.28
  -4  -3  -9   34.45    1.46
   4   3   9   33.71    1.46
  -4   3  -9   36.42    1.50
  -4   3  -9   35.32    1.31
   4   3   9   35.70    1.65
  -5  -3  -9    8.18    0.52
   5  -3   9    6.68    0.53
  -5  -3  -9    6.50    0.51
   5  -3   9    6.89    0.38
  -5   3  -9    6.13    0.42
   5   3   9    7.18    0.60
  -5   3  -9    7.33    0.54
   6  -3   9   11.84    0.60
  -6  -3  -9   13.58    0.74
   6  -3   9   11.39    0.77
  -6  -3  -9   12.10    0.75
  -6   3  -9   13.16    0.79
  -6   3  -9   12.55    0.67
   6   3   9   11.41    0.83
   7  -3   9   11.30    0.77
  -7  -3  -9   10.29    0.72
   7  -3   9   10.04    0.58
   7   3   9   11.11    0.84
  -7   3  -9   11.82    0.66
  -7   3  -9   11.10    0.75
  -8  -3  -9    6.09    0.54
   8  -3   9    5.02    0.39
  -8   3  -9    4.99    0.51
   8   3   9    5.05    0.58
  -9  -4   9   14.65    0.96
   9   4  -9   13.81    1.00
  -9   4   9   15.32    0.95
   9   4  -9   15.05    0.77
  -8  -4   9   37.89    1.81
  -8   4   9   37.54    1.77
   8   4  -9   39.90    1.47
   8   4  -9   36.36    1.84
  -7  -4   9   -0.03    0.11
  -7   4   9    0.10    0.12
   7   4  -9   -0.10    0.11
   7   4  -9   -0.07    0.09
  -6  -4   9   42.55    1.92
   6   4  -9   43.43    1.99
  -6   4   9   46.32    1.94
   6   4  -9   44.74    1.55
  -5  -4   9   13.55    0.80
  -5  -4   9   13.46    0.82
   5  -4  -9   14.77    0.73
   5   4  -9   13.27    0.57
  -5   4   9   13.75    0.81
   5   4  -9   14.37    0.85
   4  -4  -9   57.51    2.10
  -4  -4   9   54.97    2.21
  -4  -4   9   55.46    2.30
  -4   4   9   55.18    2.11
   4   4  -9   56.13    2.32
  -4   4   9   51.60    2.21
   4   4  -9   56.59    1.80
   3  -4  -9   11.92    0.59
  -3  -4   9    9.96    0.64
  -3  -4   9   11.36    0.63
   3   4  -9   10.90    0.42
  -3   4   9   10.39    0.64
   3   4  -9   10.67    0.66
  -3   4   9   10.65    0.59
  -2  -4   9   17.54    0.82
  -2  -4   9   16.72    0.88
   2  -4  -9   17.04    0.79
   2  -4  -9   16.55    0.73
  -2   4   9   17.68    0.82
  -2   4   9   16.57    0.86
   2   4  -9   17.60    0.59
  -1  -4   9   25.85    1.05
   1  -4  -9   24.48    0.99
   1  -4  -9   24.66    1.04
  -1  -4   9   23.46    1.13
   1   4  -9   23.89    0.98
   1   4  -9   24.43    0.81
  -1   4   9   26.48    0.98
  -1   4   9   24.01    1.05
  -1   4   9   24.34    1.12
   0  -4   9    0.50    0.15
   0  -4  -9    0.37    0.12
   0  -4  -9    0.47    0.13
   0   4   9    0.44    0.14
   0   4  -9    0.26    0.10
   0   4   9    0.30    0.12
   0   4  -9    0.31    0.07
   0   4   9    0.12    0.09
   0   4   9    0.29    0.13
   1  -4   9   39.17    1.65
  -1  -4  -9   39.58    1.52
  -1  -4  -9   38.24    1.50
   1   4   9   38.69    1.59
  -1   4  -9   38.52    1.30
   1   4   9   39.57    1.66
   1   4   9   39.75    1.42
  -1   4  -9   37.42    1.50
  -2  -4  -9    5.20    0.38
  -2  -4  -9    5.78    0.40
   2  -4   9    5.67    0.42
  -2   4  -9    5.64    0.41
  -2   4  -9    5.59    0.31
   2   4   9    6.00    0.47
   2   4   9    6.18    0.42
  -3  -4  -9   81.41    2.89
  -3  -4  -9   78.20    2.86
   3  -4   9   80.52    3.11
  -3   4  -9   75.72    2.60
   3   4   9   80.94    2.96
  -3   4  -9   80.13    2.89
   3   4   9   77.55    3.17
  -4  -4  -9    2.05    0.27
   4  -4   9    1.59    0.23
  -4  -4  -9    2.01    0.26
  -4   4  -9    1.95    0.27
   4   4   9    1.51    0.27
  -4   4  -9    1.58    0.20
  -5  -4  -9   63.54    2.41
  -5  -4  -9   61.31    2.43
   5  -4   9   61.56    2.16
   5  -4   9   66.46    2.61
   5   4   9   61.41    2.70
  -5   4  -9   63.34    2.47
  -5   4  -9   62.69    2.21
  -6  -4  -9    1.55    0.26
  -6  -4  -9    1.54    0.24
   6  -4   9    1.48    0.16
   6   4   9    1.40    0.33
  -6   4  -9    1.74    0.28
  -6   4  -9    1.73    0.23
   7  -4   9    6.34    0.39
  -7  -4  -9    6.56    0.56
  -7  -4  -9    6.91    0.52
   7   4   9    6.37    0.63
  -7   4  -9    6.62    0.59
  -7   4  -9    6.74    0.49
  -8  -4  -9   10.87    0.71
  -8   4  -9   10.74    0.68
  -8  -5   9    2.03    0.33
   8   5  -9    1.31    0.34
   8   5  -9    1.97    0.24
  -8   5   9    2.27    0.33
   7  -5  -9    0.69    0.19
  -7  -5   9    0.67    0.23
  -7   5   9    0.35    0.18
   7   5  -9    0.64    0.24
   7   5  -9    0.57    0.14
  -6  -5   9    2.47    0.33
   6  -5  -9    2.83    0.31
   6   5  -9    3.06    0.38
  -6   5   9    2.36    0.34
   6   5  -9    2.85    0.23
   5  -5  -9    0.04    0.11
  -5  -5   9    0.06    0.11
  -5  -5   9   -0.13    0.09
   5   5  -9    0.05    0.13
  -5   5   9    0.06    0.12
   5   5  -9   -0.09    0.06
  -4  -5   9   10.04    0.65
   4  -5  -9   11.21    0.60
  -4  -5   9   10.62    0.69
  -4   5   9    9.73    0.66
   4   5  -9   10.05    0.42
   4   5  -9   10.23    0.68
  -3  -5   9    0.03    0.09
   3  -5  -9    0.08    0.10
  -3  -5   9    0.04    0.09
  -3   5   9   -0.02    0.10
   3   5  -9    0.15    0.13
   3   5  -9    0.00    0.04
   2  -5  -9    8.78    0.50
  -2  -5   9    8.52    0.53
  -2  -5   9    8.73    0.57
   2  -5  -9    9.27    0.50
   2   5  -9    8.51    0.31
  -2   5   9    8.59    0.58
  -1  -5   9    0.08    0.08
  -1  -5   9    0.16    0.10
  -1  -5   9    0.14    0.10
   1  -5  -9    0.18    0.10
   1  -5  -9    0.11    0.10
  -1   5   9    0.05    0.11
   1   5  -9    0.22    0.05
   1   5  -9    0.10    0.08
  -1   5   9    0.22    0.11
   0  -5   9    5.68    0.43
   0  -5  -9    6.24    0.41
   0  -5  -9    6.05    0.40
   0   5  -9    6.07    0.26
   0   5  -9    6.63    0.42
   0   5   9    6.28    0.39
   0   5   9    5.51    0.44
   1  -5   9    1.31    0.21
  -1  -5  -9    1.26    0.19
  -1  -5  -9    1.29    0.19
  -1   5  -9    1.65    0.22
   1   5   9    1.38    0.21
   1   5   9    1.28    0.18
  -1   5  -9    1.46    0.13
   2  -5   9   19.05    0.95
  -2  -5  -9   19.16    0.88
  -2  -5  -9   19.29    0.91
  -2   5  -9   18.60    0.73
   2   5   9   20.06    1.01
  -2   5  -9   18.89    0.92
   2   5   9   18.20    0.94
  -3  -5  -9    1.00    0.20
  -3  -5  -9    0.43    0.16
   3   5   9    0.61    0.19
   3   5   9    0.69    0.18
  -3   5  -9    0.93    0.22
  -3   5  -9    0.98    0.15
  -4  -5  -9    0.06    0.12
  -4  -5  -9    0.09    0.10
  -4   5  -9   -0.15    0.11
  -4   5  -9   -0.01    0.09
   4   5   9    0.00    0.14
  -5  -5  -9    0.62    0.18
  -5  -5  -9    0.50    0.18
  -5   5  -9    0.82    0.17
   5   5   9    0.66    0.24
  -5   5  -9    0.76    0.21
  -6  -5  -9    3.27    0.34
  -6  -5  -9    3.17    0.38
  -6   5  -9    3.52    0.33
   6   5   9    2.97    0.42
  -6   5  -9    4.17    0.44
   7  -5   9   18.23    0.68
  -7  -5  -9   16.42    1.00
  -7  -5  -9   18.51    0.96
  -7   5  -9   16.56    1.03
  -7   5  -9   17.19    0.89
   7   5   9   19.20    1.19
   8  -6  -9    7.97    0.57
   7  -6  -9    3.17    0.34
  -7  -6   9    3.20    0.41
   7   6  -9    3.91    0.47
  -7   6   9    3.68    0.44
   7   6  -9    3.57    0.29
   6  -6  -9   -0.03    0.09
  -6  -6   9    0.05    0.13
   6   6  -9    0.03    0.15
  -6   6   9    0.12    0.14
   6   6  -9    0.17    0.09
   5  -6  -9    2.42    0.27
  -5  -6   9    2.43    0.32
   5   6  -9    2.17    0.18
   5   6  -9    2.06    0.32
  -5   6   9    2.14    0.33
  -4  -6   9    3.14    0.34
   4  -6  -9    3.31    0.31
  -4  -6   9    2.91    0.34
   4   6  -9    2.83    0.18
  -4   6   9    2.78    0.34
   4   6  -9    2.70    0.36
  -3  -6   9    3.02    0.33
  -3  -6   9    3.91    0.38
   3  -6  -9    3.47    0.31
   3   6  -9    3.51    0.18
  -3   6   9    4.23    0.42
   3   6  -9    3.94    0.40
  -2  -6   9   17.45    0.93
   2  -6  -9   18.99    0.85
  -2  -6   9   17.70    0.89
   2  -6  -9   16.97    0.82
   2   6  -9   18.24    0.95
  -2   6   9   16.55    0.95
   1  -6  -9    6.68    0.44
  -1  -6   9    7.30    0.50
  -1  -6   9    7.63    0.46
   1  -6  -9    7.09    0.46
  -1   6   9    6.78    0.54
  -1   6   9    7.10    0.44
   1   6  -9    7.42    0.47
   0  -6  -9    5.33    0.38
   0  -6  -9    5.66    0.41
   0  -6   9    5.27    0.39
   0  -6   9    5.20    0.41
   0   6  -9    5.49    0.23
   0   6  -9    5.15    0.40
   0   6   9    4.60    0.43
   0   6   9    5.82    0.39
  -1  -6  -9    6.44    0.42
  -1  -6  -9    6.25    0.45
  -1   6  -9    5.98    0.45
   1   6   9    6.08    0.49
   1   6   9    6.25    0.41
  -1   6  -9    5.76    0.29
  -2  -6  -9    0.07    0.09
  -2  -6  -9    0.11    0.10
  -2   6  -9    0.01    0.09
   2   6   9   -0.12    0.06
   2   6   9   -0.01    0.09
  -2   6  -9   -0.07    0.06
  -3  -6  -9    0.10    0.11
  -3  -6  -9    0.11    0.12
  -3   6  -9   -0.02    0.12
   3   6   9   -0.09    0.09
  -3   6  -9    0.17    0.10
  -4  -6  -9   18.02    0.88
  -4  -6  -9   18.69    0.97
  -4   6  -9   17.65    0.98
   4   6   9   18.35    1.07
  -4   6  -9   16.60    0.77
   4   6   9   18.30    0.97
  -5  -6  -9    2.43    0.33
  -5  -6  -9    3.28    0.32
   5   6   9    3.03    0.40
  -5   6  -9    2.84    0.28
  -5   6  -9    3.18    0.38
  -6  -6  -9    1.83    0.30
  -6  -6  -9    1.10    0.22
   6   6   9    0.78    0.27
  -6   6  -9    1.26    0.29
  -6   6  -9    1.31    0.21
  -6  -7   9    0.26    0.15
   6  -7  -9    0.09    0.11
  -6   7   9   -0.23    0.09
   6   7  -9    0.06    0.08
   6   7  -9    0.16    0.16
  -5  -7   9    0.76    0.22
   5  -7  -9    0.62    0.17
   5   7  -9    0.81    0.12
   5   7  -9    0.37    0.19
  -5   7   9    1.12    0.28
  -4  -7   9    0.38    0.15
   4  -7  -9    0.14    0.10
  -4   7   9    0.13    0.15
   4   7  -9    0.48    0.20
   4   7  -9    0.32    0.08
   3  -7  -9    1.20    0.19
  -3  -7   9    1.62    0.26
  -3  -7   9    1.07    0.25
   3   7  -9    1.67    0.28
  -3   7   9    1.12    0.27
   3   7  -9    1.28    0.10
  -2  -7   9    0.19    0.12
   2  -7  -9    0.12    0.11
  -2  -7   9    0.21    0.10
   2  -7  -9    0.17    0.10
  -2   7   9    0.19    0.14
   1  -7  -9   17.64    0.84
   1  -7  -9   17.43    0.88
  -1  -7   9   17.95    0.88
  -1   7   9   19.41    0.86
  -1   7   9   18.10    1.02
   0  -7  -9   26.68    1.13
   0  -7   9   27.50    1.20
   0  -7  -9   26.83    1.20
   0   7   9   25.96    1.11
   0   7  -9   26.66    1.21
   0   7  -9   27.37    0.88
   0   7   9   25.50    1.32
  -1  -7  -9    7.43    0.52
  -1  -7  -9    6.86    0.45
   1   7   9    6.78    0.56
  -1   7  -9    7.28    0.53
  -1   7  -9    6.95    0.33
   1   7   9    7.13    0.47
  -2  -7  -9    0.02    0.08
  -2  -7  -9    0.05    0.10
  -2   7  -9    0.03    0.11
  -2   7  -9    0.02    0.07
   2   7   9   -0.02    0.09
  -3  -7  -9   12.07    0.77
  -3  -7  -9   13.70    0.71
  -3   7  -9   13.82    0.83
   3   7   9   13.64    0.84
  -3   7  -9   13.45    0.60
  -4  -7  -9    6.64    0.54
  -4  -7  -9    6.41    0.45
  -4   7  -9    6.41    0.40
  -4   7  -9    5.75    0.53
   4   7   9    5.78    0.51
  -5  -7  -9    8.51    0.54
  -5  -7  -9    7.74    0.62
  -5   7  -9    7.37    0.48
  -5   7  -9    9.10    0.69
  -5  -8   9    0.12    0.14
   5  -8  -9    0.26    0.12
   5   8  -9    0.20    0.13
   5   8  -9    0.25    0.09
   4  -8  -9    2.03    0.25
  -4  -8   9    2.19    0.32
   4   8  -9    1.97    0.33
   4   8  -9    2.45    0.17
  -4   8   9    2.12    0.34
  -3  -8   9    3.50    0.38
   3  -8  -9    3.84    0.32
   3   8  -9    4.03    0.42
   3   8  -9    3.75    0.18
  -3   8   9    3.68    0.44
   2  -8  -9    3.95    0.34
   2  -8  -9    4.79    0.41
  -2   8   9    4.40    0.48
   1  -8  -9   -0.03    0.08
   1  -8  -9    0.09    0.11
  -1   8   9   -0.07    0.10
  -1   8   9    0.12    0.10
   0  -8   9    4.87    0.41
   0  -8  -9    4.46    0.40
   0  -8  -9    4.38    0.34
   0   8   9    3.57    0.34
   0   8   9    3.86    0.44
   0   8  -9    4.73    0.42
   0   8  -9    4.29    0.21
  -1  -8  -9    0.28    0.16
  -1  -8  -9    0.16    0.11
   1   8   9    0.19    0.12
  -1   8  -9    0.33    0.08
  -1   8  -9    0.20    0.13
   1   8   9    0.15    0.14
  -2  -8  -9    7.07    0.46
  -2  -8  -9    8.12    0.59
  -2   8  -9    7.29    0.38
  -2   8  -9    8.31    0.61
   2   8   9    6.58    0.60
  -3  -8  -9   20.09    0.94
  -3  -8  -9   20.63    1.08
  -3   8  -9   20.48    0.84
   3   8   9   20.51    1.17
  -3   8  -9   21.07    1.13
   4   8   9    0.70    0.21
   2  -9  -9    6.65    0.51
   1  -9  -9   11.17    0.69
  -1   9   9    9.12    0.75
   0  -9  -9    7.07    0.55
   0  -9   9    7.27    0.55
   0   9   9    6.00    0.58
   0   9  -9    7.23    0.31
   0   9  -9    7.52    0.56
  -1  -9  -9   11.64    0.77
  -1   9  -9   12.51    0.82
  -1   9  -9   14.44    0.55
  -9   0  10    3.36    0.32
  -9   0  10    3.10    0.41
   9   0 -10    3.15    0.39
  -8   0  10   12.08    0.64
  -8   0  10   10.91    0.76
   8   0 -10   12.25    0.65
   8   0 -10   11.38    0.76
  -7   0  10   -0.09    0.08
  -7   0  10    0.10    0.13
   7   0 -10    0.01    0.09
   7   0 -10   -0.05    0.11
  -6   0  10    9.67    0.64
   6   0 -10    8.90    0.60
  -6   0  10   10.46    0.53
  -6   0  10    9.86    0.62
   6   0 -10    8.84    0.50
  -5   0  10  108.69    4.16
   5   0 -10  108.44    3.54
  -5   0  10  110.07    4.05
   5   0 -10  112.61    4.18
  -5   0  10  109.97    3.79
   4   0 -10    0.35    0.10
  -4   0  10    0.28    0.12
  -4   0  10    0.45    0.15
  -4   0  10    0.50    0.11
   3   0 -10   94.20    2.95
  -3   0  10   93.68    3.35
  -3   0  10   87.85    3.48
  -3   0  10   91.49    3.15
  -2   0  10    2.81    0.21
  -2   0  10    3.28    0.27
  -2   0  10    3.18    0.29
   2   0 -10    3.40    0.23
  -1   0  10   70.97    2.50
   1   0 -10   71.68    2.34
  -1   0  10   71.08    2.80
  -1   0  10   75.55    2.61
   0   0  10   24.40    0.98
   0   0 -10   24.99    0.97
   0   0 -10   26.12    0.94
   0   0  10   27.99    1.02
   0   0  10   23.95    1.15
  -1   0 -10   36.95    1.27
   1   0  10   35.56    1.35
  -1   0 -10   35.21    1.35
  -2   0 -10   61.65    2.25
  -2   0 -10   63.91    2.11
   2   0  10   62.80    2.26
  -3   0 -10    0.87    0.16
  -3   0 -10    0.91    0.19
   3   0  10    0.97    0.16
   3   0  10    0.60    0.18
  -4   0 -10   55.92    2.13
   4   0  10   53.97    2.37
   4   0  10   56.07    2.09
  -4   0 -10   57.54    1.98
  -5   0 -10    0.57    0.19
  -5   0 -10    0.51    0.15
   5   0  10    0.57    0.16
   5   0  10    0.69    0.21
  -6   0 -10  110.01    3.83
   6   0  10   99.15    4.18
   6   0  10  106.01    3.79
  -7   0 -10    8.58    0.63
   7   0  10    7.74    0.68
   7   0  10    8.24    0.56
   8   0  10   16.04    0.87
   8   0  10   15.02    1.03
  -8   0 -10   14.22    0.92
  10   1 -10    3.38    0.43
  -9  -1  10    7.56    0.49
  -9  -1  10    7.84    0.65
   9   1 -10    8.10    0.54
   9   1 -10    8.81    0.68
  -9   1  10    8.27    0.65
  -9   1  10    8.50    0.56
  -8  -1  10    1.78    0.21
  -8  -1  10    1.35    0.30
  -8   1  10    1.42    0.30
   8   1 -10    1.45    0.22
  -8   1  10    1.60    0.22
   8   1 -10    1.77    0.30
   7  -1 -10   36.44    1.38
   7  -1 -10   36.88    1.60
  -7  -1  10   35.22    1.38
  -7  -1  10   33.87    1.61
  -7   1  10   35.77    1.63
  -7   1  10   34.47    1.44
   7   1 -10   35.95    1.65
   7   1 -10   35.14    1.35
  -6  -1  10    4.38    0.41
   6  -1 -10    4.22    0.37
   6  -1 -10    4.62    0.33
  -6  -1  10    3.88    0.28
  -6  -1  10    4.32    0.40
  -6   1  10    3.84    0.32
   6   1 -10    4.13    0.41
   6   1 -10    4.39    0.32
  -6   1  10    4.27    0.37
  -6   1  10    3.74    0.38
  -5  -1  10    6.82    0.50
  -5  -1  10    6.33    0.36
   5  -1 -10    7.47    0.49
   5  -1 -10    6.83    0.40
  -5  -1  10    6.75    0.49
   5   1 -10    7.10    0.52
  -5   1  10    7.02    0.42
  -5   1  10    7.25    0.51
   5   1 -10    7.34    0.39
  -5   1  10    7.23    0.48
   4  -1 -10   29.64    1.08
  -4  -1  10   30.06    1.26
  -4  -1  10   28.83    1.30
  -4  -1  10   29.02    1.07
   4   1 -10   28.67    1.04
  -4   1  10   27.89    1.25
  -4   1  10   27.12    1.13
  -4   1  10   28.01    1.26
  -3  -1  10    0.01    0.07
  -3  -1  10   -0.01    0.09
   3  -1 -10    0.00    0.07
  -3  -1  10    0.02    0.05
  -3   1  10   -0.08    0.06
  -3   1  10    0.12    0.10
   3   1 -10    0.00    0.05
  -3   1  10    0.07    0.08
  -2  -1  10  216.69    8.17
  -2  -1  10  230.10    7.77
   2  -1 -10  222.64    6.98
  -2  -1  10  231.84    7.45
  -2   1  10  220.31    8.14
  -2   1  10  232.20    7.80
   2   1 -10  231.31    6.95
  -2   1  10  220.99    7.54
   1  -1 -10    1.52    0.17
  -1  -1  10    1.58    0.17
  -1  -1  10    1.68    0.13
  -1  -1  10    1.39    0.21
  -1   1  10    1.72    0.19
  -1   1  10    1.32    0.16
   1   1 -10    1.57    0.15
  -1   1  10    1.82    0.21
   0  -1 -10  162.77    5.24
   0  -1  10  169.57    5.48
   0  -1  10  159.70    5.31
   0  -1 -10  157.86    5.01
   0  -1  10  159.16    5.89
   0   1 -10  161.19    4.98
   0   1  10  169.28    5.53
   0   1 -10  158.10    5.24
   0   1  10  154.47    5.40
   0   1  10  146.71    5.84
  -1  -1 -10   12.02    0.54
   1  -1  10   10.88    0.65
  -1  -1 -10   11.74    0.57
   1  -1  10   11.72    0.50
   1   1  10   10.82    0.66
   1   1  10   11.49    0.57
  -1   1 -10   12.22    0.52
  -1   1 -10   11.78    0.57
  -2  -1 -10    0.25    0.10
   2  -1  10    0.23    0.12
  -2  -1 -10   -0.04    0.07
   2  -1  10    0.19    0.07
  -2   1 -10    0.29    0.11
  -2   1 -10    0.16    0.09
   2   1  10    0.18    0.09
   2   1  10    0.20    0.12
   3  -1  10   18.29    0.78
   3  -1  10   18.06    0.97
  -3  -1 -10   18.38    0.86
  -3  -1 -10   19.08    0.79
   3   1  10   17.73    0.84
  -3   1 -10   18.14    0.86
   3   1  10   17.42    0.98
  -3   1 -10   19.06    0.78
   4  -1  10    2.07    0.22
   4  -1  10    2.74    0.33
  -4  -1 -10    2.29    0.28
  -4  -1 -10    2.46    0.25
   4   1  10    2.60    0.33
   4   1  10    2.44    0.26
  -4   1 -10    2.01    0.22
  -4   1 -10    2.63    0.29
   5  -1  10   60.85    2.71
  -5  -1 -10   65.31    2.48
   5  -1  10   64.01    2.40
   5   1  10   69.10    2.48
  -5   1 -10   65.42    2.48
  -5   1 -10   67.40    2.29
   5   1  10   62.90    2.75
   6  -1  10    3.42    0.41
  -6  -1 -10    3.01    0.37
   6  -1  10    3.62    0.33
   6   1  10    3.52    0.35
  -6   1 -10    3.49    0.33
  -6   1 -10    3.52    0.38
   6   1  10    4.01    0.45
   7  -1  10   15.76    0.82
  -7  -1 -10   15.56    0.91
   7  -1  10   14.57    0.96
   7   1  10   15.31    0.85
   7   1  10   15.43    1.01
  -7   1 -10   15.38    0.91
   8  -1  10    7.30    0.66
  -8  -1 -10    7.55    0.62
   8  -1  10    6.67    0.51
   8   1  10    7.09    0.66
  -8   1 -10    8.29    0.64
   8   1  10    8.01    0.58
  10   2 -10    7.18    0.52
  -9  -2  10   10.72    0.80
  -9  -2  10   10.91    0.56
   9   2 -10   12.57    0.68
  -9   2  10   11.17    0.69
  -9   2  10   11.66    0.81
   9   2 -10   11.70    0.84
  -8  -2  10   40.09    1.52
  -8  -2  10   38.85    1.85
   8   2 -10   39.11    1.91
  -8   2  10   42.39    1.88
  -8   2  10   42.68    1.70
   8   2 -10   41.40    1.55
  -7  -2  10   -0.01    0.07
  -7  -2  10   -0.05    0.11
  -7   2  10    0.01    0.10
   7   2 -10   -0.01    0.08
  -7   2  10    0.00    0.11
   7   2 -10   -0.05    0.12
  -6  -2  10   21.03    1.10
  -6  -2  10   20.18    1.07
  -6  -2  10   20.83    0.80
   6   2 -10   19.78    0.85
  -6   2  10   20.31    1.06
  -6   2  10   22.67    0.98
   6   2 -10   22.34    1.13
  -5  -2  10   19.08    0.70
   5  -2 -10   20.71    0.83
  -5  -2  10   18.52    0.97
  -5  -2  10   20.36    1.02
   5  -2 -10   20.74    0.95
   5   2 -10   19.08    0.77
  -5   2  10   19.20    0.98
  -5   2  10   18.22    0.92
   5   2 -10   19.08    1.01
  -5   2  10   19.05    0.88
  -4  -2  10    5.61    0.43
  -4  -2  10    5.57    0.44
   4  -2 -10    6.09    0.36
  -4   2  10    5.43    0.43
   4   2 -10    5.60    0.31
  -4   2  10    6.02    0.39
  -4   2  10    5.75    0.40
  -3  -2  10    0.34    0.13
   3  -2 -10    0.42    0.11
  -3  -2  10    0.37    0.15
  -3   2  10    0.06    0.10
  -3   2  10    0.24    0.11
   3   2 -10    0.22    0.07
  -3   2  10    0.31    0.12
   2  -2 -10   33.80    1.20
  -2  -2  10   33.93    1.34
  -2  -2  10   31.26    1.44
  -2   2  10   33.74    1.40
  -2   2  10   34.80    1.38
   2   2 -10   33.14    1.13
  -2   2  10   30.80    1.28
   1  -2 -10   42.92    1.48
  -1  -2  10   40.24    1.76
  -1  -2  10   45.68    1.62
   1  -2 -10   42.35    1.50
  -1   2  10   41.85    1.74
  -1   2  10   41.39    1.61
  -1   2  10   43.21    1.67
   1   2 -10   41.63    1.41
   0  -2 -10    1.54    0.17
   0  -2  10    1.86    0.23
   0  -2 -10    2.01    0.18
   0   2  10    1.59    0.19
   0   2  10    1.56    0.21
   0   2  10    1.73    0.19
   0   2 -10    1.86    0.15
   0   2 -10    1.53    0.17
   1  -2  10   12.74    0.45
   1  -2  10   12.11    0.70
  -1  -2 -10   11.80    0.59
   1  -2  10   12.17    0.45
  -1  -2 -10   11.95    0.56
   1   2  10   13.02    0.60
   1   2  10   11.96    0.62
  -1   2 -10   12.27    0.53
   1   2  10   12.58    0.71
  -1   2 -10   11.46    0.59
  -2  -2 -10    1.35    0.17
   2  -2  10    1.28    0.21
  -2  -2 -10    1.11    0.18
  -2   2 -10    1.36    0.19
   2   2  10    0.97    0.22
  -2   2 -10    1.51    0.16
   2   2  10    1.13    0.18
   3  -2  10    0.01    0.10
  -3  -2 -10    0.12    0.11
   3  -2  10   -0.03    0.06
  -3   2 -10    0.02    0.07
  -3   2 -10    0.03    0.09
   3   2  10   -0.03    0.09
   3   2  10   -0.17    0.08
  -4  -2 -10    1.28    0.21
   4  -2  10    1.02    0.15
   4  -2  10    1.25    0.23
  -4   2 -10    1.16    0.18
   4   2  10    1.20    0.26
  -4   2 -10    1.41    0.23
   4   2  10    1.13    0.23
   5  -2  10    7.78    0.45
   5  -2  10    7.05    0.57
  -5  -2 -10    6.80    0.53
   5   2  10    7.07    0.51
   5   2  10    8.32    0.64
  -5   2 -10    7.91    0.56
  -5   2 -10    7.63    0.47
  -6  -2 -10   13.64    0.82
   6  -2  10   13.48    0.88
   6  -2  10   13.65    0.70
   6   2  10   15.39    0.82
   6   2  10   12.83    0.90
  -6   2 -10   14.34    0.84
  -6   2 -10   14.48    0.74
  -7  -2 -10    0.32    0.16
   7  -2  10    0.34    0.13
   7  -2  10    0.41    0.18
   7   2  10    0.38    0.20
  -7   2 -10    0.04    0.13
  -8  -2 -10    0.12    0.13
   8  -2  10   -0.02    0.13
   8  -2  10   -0.01    0.11
   8   2  10    0.03    0.16
  -8   2 -10    0.17    0.16
  -9  -3  10    1.77    0.36
   9   3 -10    1.45    0.26
  -9   3  10    1.69    0.30
  -9   3  10    1.64    0.26
   9   3 -10    1.11    0.30
  -8  -3  10    2.67    0.37
   8   3 -10    3.47    0.31
  -8   3  10    3.89    0.38
   8   3 -10    2.99    0.40
  -8   3  10    3.14    0.40
  -7  -3  10    2.03    0.32
  -7   3  10    2.62    0.29
  -7   3  10    1.89    0.29
   7   3 -10    2.46    0.35
   7   3 -10    2.17    0.23
  -6  -3  10   -0.06    0.09
  -6  -3  10    0.12    0.13
  -6   3  10    0.10    0.12
   6   3 -10    0.06    0.13
   6   3 -10   -0.02    0.08
  -6   3  10    0.01    0.11
  -5  -3  10   17.55    0.94
  -5  -3  10   18.97    1.00
   5   3 -10   17.54    0.98
  -5   3  10   18.46    0.87
  -5   3  10   17.31    0.94
  -4  -3  10    0.04    0.09
  -4  -3  10    0.02    0.09
   4   3 -10    0.04    0.06
  -4   3  10    0.09    0.10
  -4   3  10   -0.20    0.06
   4   3 -10   -0.04    0.11
  -3  -3  10    4.39    0.35
  -3  -3  10    3.77    0.36
   3  -3 -10    4.00    0.32
  -3   3  10    3.22    0.30
  -3   3  10    3.82    0.30
  -3   3  10    3.89    0.35
   3   3 -10    4.53    0.24
   2  -3 -10    0.20    0.09
  -2  -3  10    0.09    0.09
   2  -3 -10    0.12    0.09
  -2  -3  10    0.14    0.09
   2   3 -10    0.06    0.05
  -2   3  10    0.08    0.09
  -2   3  10    0.12    0.09
  -2   3  10    0.13    0.10
  -1  -3  10   91.90    3.75
   1  -3 -10  101.71    3.33
   1  -3 -10   95.73    3.47
  -1  -3  10  104.45    3.52
   1  -3 -10   98.41    3.20
  -1   3  10   98.05    3.60
  -1   3  10  101.14    3.49
   1   3 -10   97.27    3.09
  -1   3  10  100.30    3.72
   0  -3  10    7.39    0.49
   0  -3 -10    6.84    0.42
   0  -3 -10    6.94    0.40
   0   3  10    6.91    0.44
   0   3  10    7.12    0.47
   0   3 -10    6.97    0.33
   0   3 -10    7.04    0.40
   0   3  10    6.23    0.42
   1  -3  10    0.08    0.10
  -1  -3 -10   -0.02    0.06
  -1  -3 -10    0.03    0.08
   1   3  10    0.01    0.08
   1   3  10    0.02    0.10
  -1   3 -10   -0.01    0.06
   1   3  10    0.03    0.08
  -1   3 -10    0.04    0.07
  -2  -3 -10    9.58    0.55
   2  -3  10    9.35    0.61
  -2  -3 -10    9.25    0.54
   2   3  10    9.01    0.55
   2   3  10   10.08    0.65
  -2   3 -10    9.32    0.46
  -2   3 -10    9.99    0.57
   2   3  10   10.78    0.55
  -3  -3 -10    0.07    0.09
   3  -3  10    0.19    0.04
   3  -3  10    0.18    0.13
  -3  -3 -10    0.19    0.12
   3   3  10    0.10    0.13
  -3   3 -10    0.06    0.08
   3   3  10    0.29    0.13
  -3   3 -10    0.14    0.11
   4  -3  10    5.13    0.29
  -4  -3 -10    5.98    0.45
  -4  -3 -10    5.94    0.44
   4  -3  10    4.97    0.45
  -4   3 -10    5.72    0.46
  -4   3 -10    5.23    0.36
   4   3  10    5.06    0.42
   4   3  10    5.46    0.51
   5  -3  10    0.98    0.15
   5  -3  10    1.40    0.25
  -5  -3 -10    0.86    0.22
  -5   3 -10    0.84    0.18
   5   3  10    0.61    0.24
  -5   3 -10    1.01    0.24
  -6  -3 -10    0.09    0.10
   6  -3  10    0.03    0.12
   6  -3  10   -0.01    0.08
  -6   3 -10    0.10    0.11
   6   3  10    0.11    0.16
  -6   3 -10    0.23    0.16
   7  -3  10    4.50    0.35
  -7  -3 -10    4.31    0.45
   7  -3  10    3.89    0.43
  -7   3 -10    4.77    0.41
   7   3  10    4.13    0.51
  -7   3 -10    4.62    0.47
  -8  -4  10   22.98    1.26
   8   4 -10   21.29    1.27
   8   4 -10   23.37    0.98
  -8   4  10   20.66    1.19
  -7  -4  10    0.91    0.25
   7   4 -10    1.13    0.28
  -7   4  10    1.32    0.28
   7   4 -10    0.92    0.17
  -6  -4  10   22.48    1.24
  -6  -4  10   23.30    1.23
  -6   4  10   25.53    1.26
   6   4 -10   24.68    1.29
   6   4 -10   24.98    0.95
  -5  -4  10    4.69    0.44
  -5  -4  10    4.24    0.41
   5   4 -10    4.46    0.44
   5   4 -10    4.94    0.29
  -5   4  10    4.43    0.43
  -4  -4  10   11.65    0.75
   4  -4 -10   13.94    0.70
  -4  -4  10   12.24    0.73
  -4   4  10   13.54    0.70
  -4   4  10   12.64    0.76
   4   4 -10   12.51    0.77
   4   4 -10   12.81    0.52
  -3  -4  10   31.68    1.49
   3  -4 -10   33.75    1.36
  -3  -4  10   33.14    1.42
  -3   4  10   32.75    1.46
   3   4 -10   33.59    1.11
  -3   4  10   34.44    1.38
  -2  -4  10    6.44    0.48
   2  -4 -10    7.01    0.43
  -2  -4  10    6.88    0.44
  -2   4  10    7.04    0.49
  -2   4  10    6.32    0.44
   2   4 -10    6.60    0.29
   1  -4 -10    0.43    0.13
  -1  -4  10    0.61    0.17
   1  -4 -10    0.41    0.11
  -1   4  10    0.59    0.15
  -1   4  10    0.63    0.17
   1   4 -10    0.41    0.08
   0  -4 -10    5.53    0.37
   0  -4 -10    5.01    0.36
   0  -4  10    5.66    0.43
   0   4  10    5.02    0.40
   0   4 -10    5.78    0.27
   0   4 -10    5.25    0.36
   0   4  10    5.72    0.40
   0   4  10    4.95    0.40
  -1  -4 -10   17.01    0.79
   1  -4  10   15.33    0.85
  -1  -4 -10   16.94    0.78
  -1   4 -10   15.53    0.63
  -1   4 -10   16.74    0.79
   1   4  10   15.88    0.86
   1   4  10   16.33    0.81
   2  -4  10    9.69    0.62
  -2  -4 -10   10.02    0.57
  -2  -4 -10   11.04    0.61
   2   4  10   10.86    0.68
  -2   4 -10    9.81    0.47
   2   4  10   10.09    0.59
  -2   4 -10   10.88    0.62
  -3  -4 -10   34.14    1.38
   3  -4  10   32.66    1.49
  -3  -4 -10   32.68    1.38
  -3   4 -10   31.87    1.39
  -3   4 -10   30.89    1.20
   3   4  10   32.41    1.55
  -4  -4 -10    1.47    0.24
   4  -4  10    1.48    0.24
  -4  -4 -10    1.55    0.23
  -4   4 -10    1.61    0.21
  -4   4 -10    1.65    0.26
   4   4  10    1.39    0.27
   5  -4  10    0.49    0.18
   5  -4  10    0.61    0.08
  -5  -4 -10    0.40    0.17
  -5  -4 -10    0.54    0.19
  -5   4 -10    0.41    0.15
  -5   4 -10    0.42    0.18
   5   4  10    0.52    0.22
   6  -4  10    0.11    0.07
  -6  -4 -10    0.01    0.11
  -6  -4 -10   -0.01    0.09
   6   4  10    0.09    0.15
  -6   4 -10    0.10    0.13
  -6   4 -10    0.04    0.10
  -7  -4 -10    0.15    0.13
   7  -4  10    0.04    0.07
  -7  -4 -10    0.11    0.11
  -7   4 -10    0.13    0.13
   7   4  10    0.27    0.18
  -7   4 -10    0.06    0.14
  -8  -5  10    0.52    0.20
   8   5 -10    0.80    0.17
  -8   5  10    0.68    0.23
   8   5 -10    0.60    0.24
  -7  -5  10    2.04    0.33
  -7   5  10    1.87    0.30
   7   5 -10    1.64    0.20
   7   5 -10    1.79    0.32
  -6  -5  10    1.53    0.27
   6  -5 -10    1.73    0.25
   6   5 -10    1.98    0.20
   6   5 -10    2.03    0.32
  -6   5  10    2.23    0.32
  -5  -5  10   24.50    1.27
  -5  -5  10   24.23    1.23
   5  -5 -10   26.28    1.14
   5   5 -10   25.11    0.91
  -5   5  10   23.71    1.24
   5   5 -10   24.09    1.28
  -4  -5  10    9.30    0.60
  -4  -5  10    7.21    0.57
   4  -5 -10    8.33    0.52
   4   5 -10    8.50    0.62
  -4   5  10    7.83    0.60
   3  -5 -10   18.76    0.86
  -3  -5  10   17.62    0.96
  -3  -5  10   17.74    0.91
  -3   5  10   18.93    0.99
   3   5 -10   16.52    0.95
   3   5 -10   18.49    0.64
  -2  -5  10   31.33    1.48
   2  -5 -10   34.32    1.37
  -2  -5  10   33.63    1.40
   2   5 -10   33.42    1.07
  -2   5  10   32.53    1.49
   1  -5 -10    1.90    0.22
   1  -5 -10    1.90    0.23
  -1  -5  10    2.00    0.25
   1   5 -10    1.93    0.13
  -1   5  10    1.79    0.26
   0  -5  10  115.98    4.51
   0  -5 -10  119.11    4.18
   0  -5 -10  120.74    4.09
   0   5 -10  120.99    3.70
   0   5 -10  124.61    4.10
   0   5  10  114.07    4.36
  -1  -5 -10    0.04    0.09
  -1  -5 -10   -0.10    0.07
   1  -5  10    0.01    0.09
  -1   5 -10   -0.02    0.08
  -1   5 -10    0.06    0.07
   1   5  10    0.02    0.09
  -2  -5 -10   43.55    1.73
  -2  -5 -10   44.54    1.73
   2  -5  10   43.36    1.86
   2   5  10   43.27    1.91
  -2   5 -10   42.83    1.50
  -2   5 -10   43.82    1.76
   2   5  10   43.44    1.82
  -3  -5 -10   38.58    1.62
   3  -5  10   40.39    1.72
  -3  -5 -10   37.92    1.58
   3   5  10   39.32    1.80
  -3   5 -10   38.04    1.40
  -3   5 -10   38.65    1.64
  -4  -5 -10   13.93    0.76
  -4  -5 -10   12.86    0.78
   4   5  10   14.24    0.90
  -4   5 -10   14.28    0.67
  -4   5 -10   13.46    0.81
  -5  -5 -10   13.15    0.74
  -5  -5 -10   12.79    0.78
  -5   5 -10   11.48    0.78
   5   5  10   12.70    0.87
  -5   5 -10   11.99    0.65
  -6  -5 -10    2.83    0.36
  -6  -5 -10    2.33    0.31
  -6   5 -10    2.34    0.34
  -6   5 -10    2.22    0.27
   6   5  10    2.55    0.38
  -7  -5 -10    1.80    0.27
  -7   5 -10    1.88    0.26
   7  -6 -10   10.48    0.66
  -7  -6  10    8.85    0.72
   7   6 -10   10.86    0.82
   7   6 -10   10.71    0.55
  -7   6  10   10.04    0.76
   6  -6 -10    9.38    0.61
  -6  -6  10    9.78    0.71
   6   6 -10    9.97    0.49
  -6   6  10    9.75    0.72
   6   6 -10    9.70    0.74
  -5  -6  10    1.54    0.26
   5  -6 -10    2.11    0.26
  -5   6  10    2.26    0.33
   5   6 -10    2.05    0.17
   5   6 -10    2.27    0.33
   4  -6 -10    7.57    0.50
  -4  -6  10    7.67    0.57
  -4  -6  10    6.57    0.55
  -4   6  10    7.46    0.59
   4   6 -10    6.63    0.56
   4   6 -10    6.93    0.32
  -3  -6  10   20.22    1.01
   3  -6 -10   20.54    0.94
  -3  -6  10   20.16    1.06
  -3   6  10   19.09    1.07
   3   6 -10   19.82    1.07
   3   6 -10   19.41    0.68
  -2  -6  10    7.72    0.55
   2  -6 -10    7.69    0.49
   2   6 -10    7.78    0.57
  -2   6  10    7.09    0.57
  -1  -6  10    0.88    0.21
   1  -6 -10    0.99    0.20
   1  -6 -10    0.86    0.19
  -1   6  10    0.71    0.22
   0  -6 -10   39.30    1.58
   0  -6 -10   41.49    1.61
   0  -6  10   39.20    1.72
   0   6 -10   40.55    1.61
   0   6 -10   39.55    1.29
   0   6  10   38.17    1.73
  -1  -6 -10    0.25    0.13
  -1  -6 -10    0.05    0.10
  -1   6 -10    0.17    0.08
   1   6  10    0.24    0.14
  -1   6 -10    0.15    0.12
  -2  -6 -10   26.19    1.18
  -2  -6 -10   27.19    1.23
   2   6  10   27.30    1.31
  -2   6 -10   27.30    1.25
  -2   6 -10   27.56    1.00
  -3  -6 -10   19.92    0.95
  -3  -6 -10   18.98    1.00
  -3   6 -10   20.02    0.82
   3   6  10   19.86    1.05
  -3   6 -10   20.33    1.04
  -4  -6 -10   19.32    1.03
  -4  -6 -10   20.23    0.98
  -4   6 -10   19.23    1.06
  -4   6 -10   20.07    0.86
  -5  -6 -10    0.18    0.12
  -5  -6 -10    0.40    0.18
  -5   6 -10    0.22    0.14
   5   6  10    0.32    0.18
  -5   6 -10    0.43    0.14
  -6  -6 -10    3.77    0.36
   6   6  10    3.71    0.46
  -6  -7  10    1.01    0.26
   6  -7 -10    0.85    0.20
   6   7 -10    0.79    0.25
  -6   7  10    0.55    0.23
   6   7 -10    0.87    0.15
  -5  -7  10    0.62    0.20
   5  -7 -10    0.52    0.17
  -5   7  10    0.35    0.19
   5   7 -10    0.71    0.12
   5   7 -10    0.83    0.25
   4  -7 -10   26.33    1.19
  -4  -7  10   26.53    1.32
  -4  -7  10   27.15    1.36
   4   7 -10   28.57    1.40
   4   7 -10   27.13    0.92
  -4   7  10   24.27    1.35
   3  -7 -10    3.78    0.34
  -3  -7  10    3.67    0.38
  -3  -7  10    4.20    0.41
   3   7 -10    4.59    0.44
   3   7 -10    4.03    0.18
  -3   7  10    3.67    0.42
  -2  -7  10   25.53    1.25
   2  -7 -10   24.08    1.10
  -2   7  10   24.62    1.29
   2   7 -10   25.89    1.27
   1  -7 -10    6.45    0.46
   1  -7 -10    6.00    0.42
  -1   7  10    5.95    0.54
   0  -7 -10    2.49    0.26
   0  -7 -10    2.59    0.29
   0   7 -10    2.55    0.15
   0   7  10    2.27    0.32
   0   7 -10    2.73    0.30
  -1  -7 -10    0.21    0.12
  -1  -7 -10    0.15    0.11
  -1   7 -10    0.22    0.13
  -1   7 -10    0.08    0.06
   1   7  10   -0.02    0.10
  -2  -7 -10    0.60    0.16
  -2  -7 -10    0.66    0.20
  -2   7 -10    1.06    0.24
  -2   7 -10    1.01    0.14
   2   7  10    0.63    0.20
  -3  -7 -10    9.68    0.59
  -3  -7 -10   10.21    0.67
  -3   7 -10    9.68    0.68
   3   7  10    9.27    0.68
  -3   7 -10    9.42    0.49
  -4  -7 -10    4.90    0.46
  -4  -7 -10    4.50    0.38
  -4   7 -10    4.22    0.45
  -4   7 -10    4.03    0.32
  -5  -8  10    0.20    0.14
   5   8 -10    0.11    0.06
   5   8 -10   -0.10    0.10
  -4  -8  10   13.21    0.84
   4  -8 -10   12.51    0.70
   4   8 -10   12.93    0.86
  -4   8  10   12.80    0.90
   4   8 -10   13.47    0.51
   3  -8 -10    4.87    0.38
  -3   8  10    4.12    0.47
   2  -8 -10   -0.09    0.09
  -2   8  10    0.05    0.13
   1  -8 -10    9.34    0.54
   1  -8 -10    9.05    0.61
  -1   8  10    8.06    0.68
   0  -8 -10    0.46    0.15
   0  -8 -10    0.64    0.19
   0   8  10    0.43    0.19
   0   8 -10    0.48    0.08
  -1  -8 -10   13.61    0.80
  -1  -8 -10   13.50    0.70
  -1   8 -10   13.47    0.82
  -1   8 -10   13.09    0.53
   1   8  10   12.72    0.87
  -2  -8 -10    5.20    0.39
  -2  -8 -10    4.84    0.46
   2   8  10    4.74    0.49
  -2   8 -10    5.35    0.31
  -2   8 -10    5.55    0.50
  -3  -8 -10    0.20    0.12
   3   8  10   -0.02    0.12
  -3   8 -10    0.28    0.15
   1  -9 -10    0.28    0.12
   0  -9 -10    0.91    0.22
  -1   9 -10    0.26    0.12
  -9   0  11    0.10    0.13
  -9   0  11   -0.09    0.08
   9   0 -11   -0.04    0.12
   8   0 -11    0.02    0.09
   8   0 -11    0.16    0.13
  -8   0  11   -0.05    0.11
  -8   0  11   -0.02    0.08
   7   0 -11   -0.06    0.09
   7   0 -11   -0.11    0.10
  -7   0  11   -0.15    0.07
  -7   0  11    0.21    0.14
  -6   0  11   -0.18    0.09
   6   0 -11    0.01    0.10
   6   0 -11    0.00    0.09
  -6   0  11   -0.01    0.09
  -6   0  11   -0.08    0.07
  -5   0  11    0.02    0.10
   5   0 -11    0.03    0.10
  -5   0  11    0.05    0.08
  -5   0  11   -0.04    0.10
   5   0 -11    0.07    0.08
  -4   0  11   -0.04    0.06
  -4   0  11   -0.11    0.07
  -4   0  11   -0.02    0.09
   4   0 -11   -0.01    0.06
   3   0 -11    0.03    0.07
  -3   0  11   -0.03    0.08
  -3   0  11   -0.13    0.08
  -3   0  11   -0.03    0.06
  -2   0  11    0.08    0.10
  -2   0  11    0.00    0.06
   2   0 -11    0.02    0.06
  -2   0  11    0.03    0.07
   1   0 -11    0.05    0.07
  -1   0  11   -0.04    0.09
  -1   0  11    0.04    0.07
  -1   0  11    0.02    0.06
   0   0 -11    0.03    0.07
   0   0  11    0.02    0.09
   0   0  11    0.04    0.07
   0   0 -11    0.05    0.07
   1   0  11   -0.03    0.09
  -1   0 -11   -0.04    0.06
  -1   0 -11    0.13    0.08
  -2   0 -11    0.00    0.08
  -2   0 -11    0.06    0.08
   2   0  11    0.05    0.10
   2   0  11    0.06    0.08
   3   0  11    0.23    0.11
  -3   0 -11   -0.01    0.09
   3   0  11    0.00    0.09
  -3   0 -11    0.00    0.08
   4   0  11    0.04    0.11
  -4   0 -11    0.01    0.08
  -4   0 -11   -0.08    0.10
   4   0  11    0.04    0.09
  -5   0 -11   -0.10    0.08
  -5   0 -11   -0.04    0.10
   5   0  11   -0.02    0.12
   5   0  11    0.02    0.10
  -6   0 -11    0.04    0.12
   6   0  11   -0.03    0.12
   6   0  11    0.10    0.11
   7   0  11   -0.13    0.12
   7   0  11    0.04    0.10
  -7   0 -11   -0.01    0.11
   8   0  11   -0.10    0.11
   8   0  11    0.14    0.14
  -9  -1  11    0.41    0.21
  -9  -1  11    0.58    0.14
   9   1 -11    0.37    0.16
  -9   1  11    0.91    0.25
   9   1 -11    0.55    0.22
  -9   1  11    0.43    0.16
  -8  -1  11   10.60    0.56
  -8  -1  11    9.96    0.74
   8   1 -11   11.33    0.77
   8   1 -11   10.84    0.61
  -8   1  11   10.99    0.76
  -8   1  11   11.11    0.63
  -7  -1  11    3.13    0.26
   7  -1 -11    3.91    0.37
  -7  -1  11    3.04    0.36
   7  -1 -11    3.58    0.31
   7   1 -11    3.28    0.38
  -7   1  11    3.31    0.30
  -7   1  11    3.01    0.38
   7   1 -11    3.44    0.31
   6  -1 -11    5.97    0.39
   6  -1 -11    6.08    0.47
  -6  -1  11    5.68    0.34
  -6  -1  11    5.87    0.49
  -6  -1  11    5.98    0.49
  -6   1  11    5.47    0.48
  -6   1  11    5.91    0.46
   6   1 -11    5.39    0.37
  -6   1  11    6.13    0.41
   6   1 -11    5.91    0.49
  -5  -1  11    0.69    0.19
  -5  -1  11    0.95    0.13
   5  -1 -11    1.00    0.22
  -5  -1  11    0.98    0.23
   5  -1 -11    0.85    0.16
  -5   1  11    0.49    0.17
   5   1 -11    1.00    0.23
  -5   1  11    1.06    0.17
  -5   1  11    0.92    0.20
   5   1 -11    1.06    0.15
  -4  -1  11    8.42    0.55
  -4  -1  11    9.23    0.42
  -4  -1  11    8.64    0.58
   4  -1 -11    9.25    0.47
  -4   1  11    8.47    0.56
  -4   1  11    9.81    0.58
  -4   1  11    9.27    0.49
   4   1 -11    9.11    0.44
  -3  -1  11   34.87    1.54
  -3  -1  11   35.29    1.25
  -3  -1  11   36.31    1.45
   3  -1 -11   35.25    1.27
  -3   1  11   34.87    1.51
   3   1 -11   33.82    1.23
  -3   1  11   34.81    1.46
  -3   1  11   34.21    1.34
  -2  -1  11   24.64    1.03
  -2  -1  11   22.91    0.87
   2  -1 -11   23.96    0.91
  -2  -1  11   23.38    1.12
  -2   1  11   23.14    1.10
  -2   1  11   25.09    1.05
  -2   1  11   23.29    0.97
   2   1 -11   23.92    0.88
  -1  -1  11  194.17    7.25
   1  -1 -11  207.53    6.19
  -1  -1  11  208.36    6.83
  -1  -1  11  193.45    6.56
  -1   1  11  203.77    6.86
   1   1 -11  190.45    6.13
  -1   1  11  196.50    6.66
  -1   1  11  192.00    7.21
   0  -1  11    2.27    0.27
   0  -1 -11    1.97    0.19
   0  -1 -11    2.15    0.20
   0  -1  11    2.35    0.17
   0   1  11    2.23    0.26
   0   1 -11    1.99    0.18
   0   1 -11    1.98    0.19
   0   1  11    1.91    0.21
   0   1  11    2.46    0.21
   1  -1  11   37.88    1.38
  -1  -1 -11   38.27    1.37
  -1  -1 -11   37.68    1.44
   1  -1  11   36.69    1.65
   1   1  11   38.94    1.48
  -1   1 -11   38.15    1.34
   1   1  11   36.54    1.66
  -1   1 -11   39.82    1.45
  -2  -1 -11   14.71    0.67
   2  -1  11   14.30    0.64
  -2  -1 -11   14.50    0.72
   2  -1  11   14.81    0.84
  -2   1 -11   15.95    0.67
  -2   1 -11   14.27    0.72
   2   1  11   15.36    0.86
   2   1  11   15.84    0.73
  -3  -1 -11    1.69    0.21
   3  -1  11    1.55    0.25
   3  -1  11    1.63    0.19
  -3  -1 -11    1.55    0.23
   3   1  11    1.47    0.25
   3   1  11    2.24    0.24
  -3   1 -11    1.64    0.23
  -3   1 -11    1.87    0.20
   4  -1  11    1.44    0.28
  -4  -1 -11    0.99    0.22
   4  -1  11    1.64    0.20
  -4  -1 -11    1.24    0.19
  -4   1 -11    1.29    0.20
   4   1  11    1.26    0.21
  -4   1 -11    1.80    0.26
   4   1  11    1.40    0.30
  -5  -1 -11    2.23    0.30
   5  -1  11    1.84    0.23
   5  -1  11    1.88    0.31
   5   1  11    2.37    0.28
   5   1  11    2.03    0.33
  -5   1 -11    2.35    0.26
  -5   1 -11    2.15    0.29
   6  -1  11    3.51    0.42
  -6  -1 -11    4.25    0.42
   6  -1  11    4.16    0.35
   6   1  11    3.54    0.36
  -6   1 -11    3.97    0.41
  -6   1 -11    4.01    0.35
   6   1  11    3.90    0.47
   7  -1  11    1.50    0.22
   7  -1  11    0.96    0.26
  -7  -1 -11    1.63    0.32
  -7   1 -11    1.51    0.31
   7   1  11    1.36    0.24
   7   1  11    1.07    0.30
   8  -1  11    5.40    0.57
   8   1  11    5.54    0.48
  -9  -2  11   35.91    1.80
  -9  -2  11   37.01    1.41
   9   2 -11   40.70    1.54
  -9   2  11   37.52    1.61
  -9   2  11   35.59    1.78
   9   2 -11   36.98    1.85
  -8  -2  11    0.26    0.08
  -8  -2  11    0.42    0.19
  -8   2  11    0.44    0.19
   8   2 -11    0.29    0.13
  -8   2  11    0.49    0.17
   8   2 -11    0.19    0.17
  -7  -2  11   34.72    1.62
  -7  -2  11   33.38    1.25
   7   2 -11   35.40    1.33
  -7   2  11   35.42    1.45
   7   2 -11   35.25    1.66
  -7   2  11   31.66    1.57
  -6  -2  11   12.59    0.50
  -6  -2  11   12.99    0.79
  -6  -2  11   13.13    0.81
  -6   2  11   12.16    0.67
   6   2 -11   12.27    0.79
   6   2 -11   12.87    0.61
  -6   2  11   12.29    0.77
  -5  -2  11   60.91    2.53
   5  -2 -11   65.99    2.55
  -5  -2  11   63.78    2.64
   5  -2 -11   64.48    2.22
  -5   2  11   67.73    2.40
   5   2 -11   64.59    2.16
  -5   2  11   61.16    2.54
  -5   2  11   68.12    2.56
   5   2 -11   62.03    2.64
  -4  -2  11   31.66    1.37
   4  -2 -11   32.91    1.19
  -4  -2  11   29.82    1.41
  -4   2  11   31.47    1.36
  -4   2  11   30.58    1.37
   4   2 -11   30.41    1.11
  -4   2  11   30.38    1.26
  -3  -2  11   22.55    1.11
   3  -2 -11   24.03    0.92
  -3  -2  11   23.96    1.05
  -3   2  11   22.08    1.06
  -3   2  11   22.95    0.98
   3   2 -11   22.34    0.84
  -3   2  11   22.61    1.06
  -2  -2  11    7.15    0.44
   2  -2 -11    7.44    0.40
  -2  -2  11    7.30    0.52
  -2   2  11    7.74    0.49
  -2   2  11    8.15    0.45
  -2   2  11    7.32    0.48
   2   2 -11    7.40    0.36
  -1  -2  11   12.34    0.70
   1  -2 -11   11.89    0.55
   1   2 -11   11.91    0.50
  -1   2  11   12.27    0.63
  -1   2  11   12.94    0.62
  -1   2  11   10.83    0.65
   0  -2 -11   36.97    1.29
   0  -2  11   33.12    1.53
   0  -2 -11   34.57    1.31
   0   2  11   36.85    1.41
   0   2  11   35.13    1.53
   0   2 -11   34.05    1.22
   1  -2  11   15.93    0.87
   1  -2  11   15.89    0.57
  -1  -2 -11   15.51    0.73
  -1  -2 -11   17.33    0.71
  -1   2 -11   15.57    0.74
   1   2  11   15.88    0.87
   1   2  11   16.97    0.78
  -1   2 -11   15.32    0.65
  -2  -2 -11   95.63    3.04
   2  -2  11   87.96    3.09
   2  -2  11   86.64    3.56
  -2  -2 -11   96.82    3.24
   2   2  11   90.91    3.62
  -2   2 -11   92.70    3.00
  -2   2 -11   91.58    3.22
   2   2  11   93.65    3.30
   3  -2  11   11.24    0.73
   3  -2  11   11.11    0.53
  -3  -2 -11   12.04    0.66
  -3   2 -11   12.65    0.69
  -3   2 -11   12.15    0.58
   3   2  11   11.97    0.77
   3   2  11   12.80    0.67
  -4  -2 -11   19.54    0.97
   4  -2  11   20.05    1.08
   4  -2  11   19.06    0.83
  -4   2 -11   18.89    0.97
   4   2  11   21.23    1.13
  -4   2 -11   19.16    0.86
   4   2  11   20.44    0.96
   5  -2  11   13.50    0.67
   5  -2  11   13.43    0.87
  -5  -2 -11   14.83    0.83
   5   2  11   13.48    0.91
  -5   2 -11   14.05    0.71
  -5   2 -11   15.69    0.84
   5   2  11   14.39    0.79
   6  -2  11    7.38    0.63
  -6  -2 -11    7.87    0.59
   6  -2  11    6.88    0.46
   6   2  11    7.76    0.67
  -6   2 -11    8.14    0.52
   6   2  11    8.45    0.58
  -6   2 -11    6.59    0.56
   7  -2  11   18.26    0.88
  -7  -2 -11   18.45    1.04
   7  -2  11   18.01    1.11
   7   2  11   17.14    1.13
  -7   2 -11   17.50    1.02
   8  -2  11    0.27    0.17
  -9   3  11    4.01    0.38
   9   3 -11    3.21    0.33
  -8  -3  11    3.63    0.46
  -8   3  11    5.46    0.45
  -8   3  11    5.12    0.51
   8   3 -11    5.27    0.39
   8   3 -11    5.99    0.56
  -7  -3  11    0.71    0.22
  -7   3  11    0.76    0.20
  -7   3  11    0.81    0.24
   7   3 -11    0.75    0.16
   7   3 -11    0.27    0.17
  -6  -3  11   29.09    1.48
  -6  -3  11   31.74    1.55
  -6   3  11   33.51    1.40
  -6   3  11   33.63    1.53
   6   3 -11   33.45    1.22
   6   3 -11   32.91    1.58
  -5  -3  11    0.09    0.11
  -5  -3  11    0.06    0.13
   5   3 -11    0.13    0.08
  -5   3  11   -0.03    0.10
  -5   3  11    0.08    0.10
   5   3 -11    0.01    0.13
  -4  -3  11   23.44    1.17
  -4  -3  11   22.85    1.11
  -4   3  11   21.41    1.12
   4   3 -11   24.19    0.88
  -4   3  11   24.98    1.06
   4   3 -11   23.99    1.19
  -3  -3  11   30.14    1.39
  -3  -3  11   30.07    1.30
   3   3 -11   29.37    1.04
  -3   3  11   31.09    1.26
  -3   3  11   28.55    1.32
  -2  -3  11   17.97    0.95
  -2  -3  11   18.86    0.86
  -2   3  11   19.81    0.87
  -2   3  11   17.36    0.90
  -2   3  11   18.13    0.89
   2   3 -11   18.13    0.68
  -1  -3  11   56.87    2.44
   1   3 -11   59.92    1.96
  -1   3  11   61.09    2.41
  -1   3  11   63.74    2.26
  -1   3  11   60.50    2.32
   0  -3 -11   20.61    0.89
   0  -3  11   20.58    1.04
   0   3 -11   21.26    0.79
   0   3  11   21.52    1.04
   0   3  11   21.52    0.98
   0   3  11   22.18    0.96
   1  -3  11   39.01    1.77
  -1  -3 -11   43.44    1.59
   1   3  11   41.36    1.65
   1   3  11   42.87    1.65
  -1   3 -11   41.73    1.43
   1   3  11   41.73    1.80
  -1   3 -11   39.46    1.58
  -2  -3 -11    8.09    0.50
   2  -3  11    6.97    0.53
  -2   3 -11    7.30    0.40
  -2   3 -11    8.12    0.51
   2   3  11    8.38    0.59
   2   3  11    7.33    0.50
  -3  -3 -11   42.80    1.65
   3  -3  11   38.20    1.77
  -3   3 -11   40.69    1.47
   3   3  11   41.38    1.86
[truncated: 87,169 more chars]
