# Supplementary material for: 3-Cyano-N-methylpyridinium perchlorate
Source: Acta Crystallogr Sect E Struct Rep Online. 2014 Jun 25;70(Pt 7):o811. doi: 10.1107/S1600536814014421 (PMC4120581; doi:10.1107/S1600536814014421)
Supplement: Supplementary file 2 [file e-70-0o811-Isup2.hkl]

#
# h,k,l, Fc-squared, Fo-squared, sigma(Fo-squared), status flag
#
data_I
_shelx_title ' LK118_0m in P2(1)/c'
_shelx_refln_list_code          4
_shelx_F_calc_maximum      123.16
_exptl_crystal_F_000       448.00
_reflns_d_resolution_high  0.7305

loop_
 _space_group_symop_operation_xyz
 'x, y, z'
 '-x, y+1/2, -z+1/2'
 '-x, -y, -z'
 'x, -y-1/2, z-1/2'

_cell_length_a     8.1490
_cell_length_b     7.7338
_cell_length_c    14.5297
_cell_angle_alpha  90.000
_cell_angle_beta   97.522
_cell_angle_gamma  90.000

_shelx_F_squared_multiplier     1.000

loop_
 _refln_index_h
 _refln_index_k
 _refln_index_l
 _refln_F_squared_calc
 _refln_F_squared_meas
 _refln_F_squared_sigma
 _refln_observed_status
   1   0   0       1163.94       1256.36        26.90 o
   2   0   0      12001.02      10993.02       206.78 o
   3   0   0        371.18        345.20         5.71 o
   4   0   0          6.34         21.22         0.78 o
   5   0   0       1370.35       1267.93        16.40 o
   6   0   0        180.65        148.84         3.16 o
   7   0   0       1840.55       1874.46        33.08 o
   8   0   0        341.06        300.33        12.29 o
   9   0   0        331.78        375.60        11.66 o
  10   0   0         22.05         15.49         2.48 o
  11   0   0        402.63        436.66        22.78 o
   1   1   0       1250.88       1348.28        13.88 o
   2   1   0       2805.10       2818.86        27.84 o
   3   1   0       2523.70       2592.73        23.59 o
   4   1   0         62.82         57.31         0.99 o
   5   1   0        871.92        962.67         9.38 o
   6   1   0       1797.82       1835.83        18.95 o
   7   1   0         13.00         14.55         0.83 o
   8   1   0       1108.79       1068.65        15.19 o
   9   1   0          9.96          5.12         0.90 o
  10   1   0         25.82         24.22         2.82 o
   0   2   0        394.94        354.67         6.82 o
   1   2   0       1313.29       1355.15        14.08 o
   2   2   0        930.10       1035.69        10.49 o
   3   2   0       1200.15       1393.42        14.15 o
   4   2   0        173.51        173.37         2.48 o
   5   2   0        208.45        180.95         2.78 o
   6   2   0        111.69        111.50         2.04 o
   7   2   0        129.99        133.83         2.59 o
   8   2   0        224.46        217.08         4.24 o
   9   2   0          0.07          0.29         0.62 o
  10   2   0          6.36          4.08         1.57 o
   1   3   0        335.29        338.17         3.69 o
   2   3   0          0.58          0.07         0.20 o
   3   3   0       1628.18       1763.83        18.51 o
   4   3   0       1170.04       1270.87        13.81 o
   5   3   0        299.56        326.80         4.51 o
   6   3   0         13.46          5.33         0.56 o
   7   3   0        499.48        465.47         6.76 o
   8   3   0         38.04         38.64         1.72 o
   9   3   0          0.27          0.53         0.73 o
  10   3   0         38.76         37.39         2.65 o
   0   4   0        193.94        191.65         3.40 o
   1   4   0         77.92         82.90         1.09 o
   2   4   0        469.45        462.56         5.28 o
   3   4   0        147.49        167.25         2.77 o
   4   4   0         16.39         12.20         0.63 o
   5   4   0         59.38         67.89         1.54 o
   6   4   0         95.00         91.78         2.04 o
   7   4   0          3.55          1.63         0.51 o
   8   4   0         53.82         53.52         1.86 o
   9   4   0          5.71          7.53         0.98 o
  10   4   0         86.16         83.79         6.39 o
   1   5   0         60.57         66.96         1.46 o
   2   5   0        160.81        159.99         2.74 o
   3   5   0        479.10        489.32         5.94 o
   4   5   0        648.18        654.92         7.66 o
   5   5   0         12.09         13.70         0.75 o
   6   5   0         89.36         91.94         2.12 o
   7   5   0          9.35          7.63         0.74 o
   8   5   0         65.86         73.34         2.21 o
   9   5   0         24.17         24.59         1.44 o
   0   6   0        343.86        314.87         7.38 o
   1   6   0         99.29        110.71         2.45 o
   2   6   0       1213.44       1188.68        14.80 o
   3   6   0        367.26        362.52         4.74 o
   4   6   0        197.50        197.96         3.11 o
   5   6   0        682.17        692.78         8.93 o
   6   6   0          9.60          8.95         0.70 o
   7   6   0        109.76        114.92         2.54 o
   8   6   0          0.45         -0.34         0.47 o
   9   6   0        212.71        220.68         7.29 o
   1   7   0        580.39        545.43         8.54 o
   2   7   0        185.16        186.64         4.47 o
   3   7   0        271.24        247.97         4.17 o
   4   7   0        309.79        305.49         4.91 o
   5   7   0         37.70         35.67         1.26 o
   6   7   0        155.79        159.44         3.29 o
   7   7   0         12.38         11.01         0.96 o
   8   7   0        250.15        267.45         6.04 o
   0   8   0        138.72        127.40         4.25 o
   1   8   0          3.83          2.65         0.64 o
   2   8   0        107.73         98.85         2.62 o
   3   8   0         27.58         27.39         1.29 o
   4   8   0          0.15         -0.37         0.44 o
   5   8   0          2.62          1.86         0.62 o
   6   8   0          1.85          1.51         0.72 o
   7   8   0         53.69         53.01         3.20 o
   1   9   0          0.46         -0.33         0.48 o
   2   9   0         27.01         26.42         1.37 o
   3   9   0         14.45         17.47         1.66 o
   4   9   0         68.96         67.10         2.34 o
   5   9   0         52.78         60.61         2.82 o
   0  10   0         58.47         48.01         2.71 o
   1  10   0         25.67         28.28         1.49 o
   2  10   0          2.87          1.11         1.00 o
 -10   1   1        118.50        119.04         7.39 o
  -9   1   1        131.48        127.56         4.36 o
  -8   1   1        352.64        353.56         6.12 o
  -7   1   1        884.37        846.42        10.06 o
  -6   1   1        115.05        108.80         2.67 o
  -5   1   1       2854.63       3091.25        29.69 o
  -4   1   1         56.86         48.19         0.93 o
  -3   1   1       5036.34       5439.72        50.87 o
  -2   1   1        467.70        464.20         4.62 o
  -1   1   1         21.10         12.67         0.31 o
   0   1   1        215.12        224.69         3.41 o
   1   1   1        191.83        183.53         2.23 o
   2   1   1       4759.98       4970.60        51.38 o
   3   1   1        293.71        330.33         3.27 o
   4   1   1       2481.53       2694.28        23.68 o
   5   1   1          2.14          3.28         0.35 o
   6   1   1        124.53        144.43         3.96 o
   7   1   1          1.80         -0.04         0.45 o
   8   1   1        160.77        139.38         5.91 o
   9   1   1         24.42         26.38         1.72 o
  10   1   1          4.82          5.46         1.44 o
 -10   2   1          8.34         10.84         2.08 o
  -9   2   1        180.60        189.42         5.58 o
  -8   2   1          1.57          5.08         0.75 o
  -7   2   1         28.94         37.03         1.24 o
  -6   2   1        669.08        687.20         8.11 o
  -5   2   1        134.18        114.88         1.84 o
  -4   2   1        736.76        673.77         6.90 o
  -3   2   1        676.34        709.75         7.35 o
  -2   2   1       2696.26       2800.60        25.44 o
  -1   2   1       4789.01       4757.56        48.61 o
   0   2   1      15167.50      11996.39       270.76 o
   1   2   1       7263.38       7161.71        69.33 o
   2   2   1         15.70         13.27         0.57 o
   3   2   1       2176.04       2164.60        20.78 o
   4   2   1       2767.55       3000.00        27.45 o
   5   2   1        383.39        360.99         4.39 o
   6   2   1        571.88        596.35         7.24 o
   7   2   1          2.64          5.46         0.84 o
   8   2   1        430.98        423.96         7.63 o
   9   2   1         66.25         52.59         2.33 o
  10   2   1        211.31        210.66         6.57 o
 -10   3   1         59.86         64.77         5.52 o
  -9   3   1        190.01        199.80         5.88 o
  -8   3   1          2.49          2.87         0.61 o
  -7   3   1        264.68        275.51         4.52 o
  -6   3   1         82.61         91.99         1.92 o
  -5   3   1        736.45        811.53        10.38 o
  -4   3   1        505.23        529.94         5.91 o
  -3   3   1       1675.95       1703.10        16.44 o
  -2   3   1        144.63        109.33         1.66 o
  -1   3   1        405.28        495.60         5.20 o
   0   3   1          7.44          1.89         0.20 o
   1   3   1       3852.31       4295.84        46.53 o
   2   3   1       2807.77       2758.94        25.28 o
   3   3   1        509.95        515.20         5.94 o
   4   3   1       1920.53       2045.36        22.98 o
   5   3   1        333.51        322.72         4.25 o
   6   3   1        271.34        286.39         4.49 o
   7   3   1        598.01        591.34         8.25 o
   8   3   1         18.08         13.77         1.09 o
   9   3   1        166.12        175.14         4.68 o
  10   3   1        168.71        180.25         5.57 o
 -10   4   1          4.90          9.58         2.00 o
  -9   4   1        196.81        179.90         4.68 o
  -8   4   1         12.26         11.58         0.97 o
  -7   4   1          0.30          0.03         0.39 o
  -6   4   1         50.30         53.44         1.43 o
  -5   4   1        254.80        269.34         3.89 o
  -4   4   1       1236.29       1215.55        12.56 o
  -3   4   1         42.71         45.81         1.18 o
  -2   4   1        188.34        171.73         2.76 o
  -1   4   1       2165.34       2315.58        22.88 o
   0   4   1        398.57        466.18         4.79 o
   1   4   1         19.53         13.35         0.38 o
   2   4   1         49.71         44.01         0.87 o
   3   4   1        183.91        145.45         2.09 o
   4   4   1        138.08        135.71         2.27 o
   5   4   1        366.25        349.07         4.83 o
   6   4   1         81.41         90.15         2.08 o
   7   4   1          2.72          1.58         0.51 o
   8   4   1         80.53         84.04         2.41 o
   9   4   1         77.79         76.32         2.83 o
  10   4   1        300.55        335.02        17.05 o
  -9   5   1          5.93          4.00         0.82 o
  -8   5   1         57.72         58.13         2.07 o
  -7   5   1         39.47         39.02         1.38 o
  -6   5   1         56.71         54.66         1.46 o
  -5   5   1        305.81        282.29         4.07 o
  -4   5   1          1.22          0.90         0.38 o
  -3   5   1       1019.15       1009.02        11.27 o
  -2   5   1        177.04        202.19         3.28 o
  -1   5   1       1549.51       1577.65        16.84 o
   0   5   1        142.17        128.45         3.21 o
   1   5   1         73.07         75.22         1.56 o
   2   5   1        443.10        428.08         4.90 o
   3   5   1        101.89        111.00         1.78 o
   4   5   1        256.83        243.36         3.28 o
   5   5   1          3.38          2.81         0.45 o
   6   5   1         26.36         22.75         1.12 o
   7   5   1         30.35         22.75         1.10 o
   8   5   1          0.23         -0.12         0.45 o
   9   5   1         18.96         15.12         1.15 o
  -9   6   1         83.64         88.16         4.26 o
  -8   6   1          2.01          1.15         0.48 o
  -7   6   1          0.76          0.96         0.64 o
  -6   6   1         71.68         68.13         1.91 o
  -5   6   1         38.78         37.18         1.26 o
  -4   6   1        279.78        262.66         3.81 o
  -3   6   1         78.11         85.75         1.71 o
  -2   6   1          2.08          1.32         0.35 o
  -1   6   1        394.67        400.46         5.48 o
   0   6   1         19.92         18.64         0.92 o
   1   6   1          0.20          0.63         0.41 o
   2   6   1        125.53        128.41         2.47 o
   3   6   1        309.74        289.79         4.31 o
   4   6   1          2.92          3.26         0.45 o
   5   6   1         68.33         61.16         1.53 o
   6   6   1         30.07         32.62         1.75 o
   7   6   1         16.43         15.82         0.96 o
   8   6   1         39.60         43.08         1.50 o
   9   6   1          0.02         -0.07         1.84 o
  -8   7   1         91.79        109.21         6.33 o
  -7   7   1         48.28         52.39         1.89 o
  -6   7   1          0.04          0.20         0.49 o
  -5   7   1         92.48         96.21         2.09 o
  -4   7   1          1.97          1.20         0.42 o
  -3   7   1          6.29          6.52         0.56 o
  -2   7   1         53.06         54.71         1.66 o
  -1   7   1         75.92         77.85         2.10 o
   0   7   1        144.03        133.37         2.93 o
   1   7   1         80.55         76.47         2.12 o
   2   7   1         10.80         12.34         1.13 o
   3   7   1         16.80         18.83         0.99 o
   4   7   1          8.92          7.68         0.80 o
   5   7   1         13.85         15.71         0.90 o
   6   7   1        117.02        115.11         2.66 o
   7   7   1        178.24        172.75         3.69 o
   8   7   1          1.79          1.79         0.66 o
  -7   8   1        199.11        218.94         6.82 o
  -6   8   1        100.03        105.64         2.69 o
  -5   8   1        163.01        161.06         3.18 o
  -4   8   1         30.59         30.86         1.61 o
  -3   8   1         25.79         28.07         1.23 o
  -2   8   1        256.18        254.86         4.91 o
  -1   8   1        353.70        334.87         5.95 o
   0   8   1        327.64        306.04         5.55 o
   1   8   1        316.95        299.59         7.78 o
   2   8   1         87.63         79.28         2.17 o
   3   8   1        257.30        250.52         4.64 o
   4   8   1          4.83          4.40         0.74 o
   5   8   1         18.74         17.32         1.36 o
   6   8   1        127.61        134.04         3.64 o
   7   8   1         19.49         16.52         3.46 o
  -5   9   1        341.86        360.31         7.40 o
  -4   9   1          6.17          5.02         0.75 o
  -3   9   1         93.07         94.48         2.57 o
  -2   9   1         27.69         27.86         1.43 o
  -1   9   1         63.83         61.64         2.09 o
   0   9   1        268.89        253.15         5.02 o
   1   9   1         13.93         10.22         0.98 o
   2   9   1        136.37        133.45         3.13 o
   3   9   1         51.09         53.44         2.01 o
   4   9   1         53.21         51.57         2.40 o
   5   9   1         80.10         85.12         6.93 o
  -3  10   1         78.15         80.46         7.19 o
  -2  10   1         46.22         50.99         1.98 o
  -1  10   1         64.37         67.40         2.64 o
   0  10   1         65.13         60.36         2.53 o
   1  10   1        203.31        196.87         4.42 o
   2  10   1          0.17          0.76         0.84 o
 -11   0   2          4.16          2.93         1.73 o
 -10   0   2         81.25         88.96         5.25 o
  -9   0   2         13.41         14.01         1.81 o
  -8   0   2        245.28        273.48         7.82 o
  -7   0   2          6.87          7.45         0.93 o
  -6   0   2       1046.37       1032.23        14.99 o
  -5   0   2       1276.20       1256.22        17.41 o
  -4   0   2        645.44        798.74        10.46 o
  -3   0   2         78.03         50.81         1.09 o
  -2   0   2       1373.72       1359.95        20.24 o
  -1   0   2      10436.41       8484.97       406.87 o
   0   0   2        469.07        511.31         9.96 o
   1   0   2       8744.51       7494.62       201.16 o
   2   0   2        712.66        686.75         8.80 o
   3   0   2        383.23        473.22         7.34 o
   4   0   2       1749.76       1776.27        24.14 o
   5   0   2       1335.34       1375.53        17.78 o
   6   0   2       2050.80       1938.10        34.07 o
   7   0   2       2027.41       1881.69        33.21 o
   8   0   2         40.12         39.01         2.48 o
   9   0   2        500.62        461.41        15.09 o
  10   0   2          3.85          3.97         1.46 o
 -11   1   2         13.67         17.05         4.26 o
 -10   1   2         28.31         26.26         2.81 o
  -9   1   2        250.38        263.80         6.18 o
  -8   1   2         83.82         83.52         2.16 o
  -7   1   2       1473.42       1445.29        16.19 o
  -6   1   2        573.09        609.18         6.92 o
  -5   1   2         55.58         56.22         1.50 o
  -4   1   2        351.93        315.76         3.38 o
  -3   1   2        412.65        433.76         4.47 o
  -2   1   2       2227.83       2200.04        19.27 o
  -1   1   2       2983.57       3162.70        29.38 o
   0   1   2        557.59        597.53         6.73 o
   1   1   2       9169.85       8123.27        75.77 o
   2   1   2         16.76         10.38         0.49 o
   3   1   2         88.33         44.66         0.79 o
   4   1   2        283.96        320.20         3.50 o
   5   1   2        716.42        693.99         7.30 o
   6   1   2        802.96        795.05         9.16 o
   7   1   2        384.40        384.11         6.61 o
   8   1   2        252.87        272.61         6.38 o
   9   1   2         10.78         11.27         1.18 o
  10   1   2         27.87         30.99         2.12 o
 -10   2   2         68.97         69.91         3.68 o
  -9   2   2          2.99          5.09         1.91 o
  -8   2   2        272.96        271.11         4.96 o
  -7   2   2        105.91        104.81         2.20 o
  -6   2   2         41.99         35.43         1.21 o
  -5   2   2         16.49         10.62         0.52 o
  -4   2   2         66.23         70.79         1.43 o
  -3   2   2        118.79        157.62         1.77 o
  -2   2   2        147.59        170.18         1.99 o
  -1   2   2       9264.94       9548.64       131.52 o
   0   2   2       6934.65       7366.37       112.92 o
   1   2   2       2082.95       2104.39        19.22 o
   2   2   2          9.63         19.05         0.55 o
   3   2   2        284.80        306.13         3.74 o
   4   2   2        367.89        442.74         4.62 o
   5   2   2         33.56         29.59         1.02 o
   6   2   2        255.25        247.42         3.81 o
   7   2   2        161.50        155.60         3.78 o
   8   2   2          5.14          5.46         0.86 o
   9   2   2          9.99          6.55         1.06 o
  10   2   2         77.14         90.26         3.29 o
 -10   3   2          6.57          3.89         1.02 o
  -9   3   2         41.43         42.43         2.30 o
  -8   3   2          5.27          3.86         0.69 o
  -7   3   2        219.79        209.83         3.70 o
  -6   3   2         49.48         47.22         1.30 o
  -5   3   2        126.17        157.95         2.98 o
  -4   3   2        404.10        436.75         4.73 o
  -3   3   2         17.33         22.16         0.48 o
  -2   3   2         26.95         28.25         0.74 o
  -1   3   2       3309.38       3617.13        42.41 o
   0   3   2       1179.61       1372.51        15.53 o
   1   3   2          1.99          0.54         0.17 o
   2   3   2        212.43        255.23         3.14 o
   3   3   2        216.14        213.17         2.89 o
   4   3   2         17.66         12.97         0.62 o
   5   3   2         24.10         29.17         0.93 o
   6   3   2          2.00          3.08         0.54 o
   7   3   2        140.28        116.67         2.58 o
   8   3   2         42.06         33.22         1.80 o
   9   3   2          4.09          2.21         0.76 o
  10   3   2         49.89         57.94         2.76 o
 -10   4   2         10.20         10.53         2.02 o
  -9   4   2         60.46         62.73         3.18 o
  -8   4   2         26.01         19.68         1.24 o
  -7   4   2        105.04        109.46         2.43 o
  -6   4   2         21.40         18.98         0.87 o
  -5   4   2         48.68         49.79         1.26 o
  -4   4   2         43.41         49.25         1.35 o
  -3   4   2       1172.48       1246.06        14.15 o
  -2   4   2        284.23        255.15         3.33 o
  -1   4   2        416.65        398.66         4.51 o
   0   4   2         36.46         49.25         1.08 o
   1   4   2          1.51          1.15         0.21 o
   2   4   2       1889.91       1966.41        18.93 o
   3   4   2        196.01        220.32         2.60 o
   4   4   2        793.50        863.18         9.78 o
   5   4   2        134.05        138.54         2.74 o
   6   4   2         27.34         22.67         1.04 o
   7   4   2          6.91          4.19         0.64 o
   8   4   2         63.59         69.40         2.21 o
   9   4   2        113.71        115.48         3.68 o
  10   4   2          0.45          0.19         1.40 o
  -9   5   2        376.15        398.08         8.09 o
  -8   5   2        145.46        154.19         3.62 o
  -7   5   2          3.42          4.75         0.59 o
  -6   5   2        659.61        677.33         8.56 o
  -5   5   2          9.04          8.69         0.74 o
  -4   5   2       1032.24       1029.72        12.15 o
  -3   5   2          7.67          7.04         0.54 o
  -2   5   2         10.86         18.81         0.86 o
  -1   5   2        142.01        132.03         2.02 o
   0   5   2        163.93        189.09         2.91 o
   1   5   2        354.44        373.65         5.04 o
   2   5   2         81.31         82.78         1.95 o
   3   5   2        873.66        837.04         8.61 o
   4   5   2         64.12         62.48         1.39 o
   5   5   2        186.82        193.66         3.20 o
   6   5   2         18.14         15.80         1.08 o
   7   5   2        298.73        295.48         4.94 o
   8   5   2         34.84         41.78         1.57 o
   9   5   2          0.35         -0.27         0.61 o
  -8   6   2        274.11        281.63         6.47 o
  -7   6   2          0.44          0.36         0.56 o
  -6   6   2        154.04        149.29         3.06 o
  -5   6   2         34.38         34.95         1.23 o
  -4   6   2        302.82        293.16         4.14 o
  -3   6   2       1033.42       1030.48        12.29 o
  -2   6   2        174.55        167.13         2.70 o
  -1   6   2       1465.05       1411.29        17.03 o
   0   6   2        185.73        194.89         3.24 o
   1   6   2        441.60        411.38         5.95 o
   2   6   2        240.56        227.33         3.53 o
   3   6   2         82.02         70.52         1.54 o
   4   6   2        359.96        354.81         4.70 o
   5   6   2        191.70        193.47         3.24 o
   6   6   2          2.90          2.20         0.49 o
   7   6   2        280.34        287.04         4.64 o
   8   6   2         14.92         14.91         1.01 o
  -8   7   2          4.74          3.48         1.55 o
  -7   7   2        164.81        174.73         4.19 o
  -6   7   2         72.39         72.32         1.98 o
  -5   7   2        576.29        589.64         7.53 o
  -4   7   2        708.64        704.59         9.30 o
  -3   7   2        116.61        114.36         2.34 o
  -2   7   2        416.66        416.42         5.92 o
  -1   7   2          3.19          2.63         0.37 o
   0   7   2        139.04        127.87         2.84 o
   1   7   2         67.89         65.97         1.92 o
   2   7   2        237.51        222.02         3.99 o
   3   7   2        954.13        918.44        12.68 o
   4   7   2          7.20          7.56         0.83 o
   5   7   2        261.48        254.62         4.31 o
   6   7   2          7.74          7.96         0.63 o
   7   7   2         66.15         65.86         1.77 o
   8   7   2         21.85         23.33         1.83 o
  -7   8   2         18.54         19.40         2.63 o
  -6   8   2         31.32         30.56         1.38 o
  -5   8   2        238.36        237.40         4.01 o
  -4   8   2          0.03         -0.15         0.37 o
  -3   8   2        198.83        193.63         3.63 o
  -2   8   2        144.66        144.97         3.86 o
  -1   8   2          0.23          0.62         0.51 o
   0   8   2          1.70          2.60         0.62 o
   1   8   2        267.62        265.43         5.04 o
   2   8   2          1.79          2.03         0.57 o
   3   8   2        135.07        121.69         3.09 o
   4   8   2         64.59         64.20         2.23 o
   5   8   2         14.75         15.80         2.02 o
   6   8   2        110.58        110.15         3.23 o
  -5   9   2          0.45          0.65         0.70 o
  -4   9   2         45.49         48.64         1.75 o
  -3   9   2         12.37         11.25         1.03 o
  -2   9   2        158.27        143.40         3.47 o
  -1   9   2         79.39         78.69         2.36 o
   0   9   2         18.13         12.89         1.09 o
   1   9   2          8.23          6.95         0.87 o
   2   9   2          0.87          0.48         0.54 o
   3   9   2         57.79         54.64         2.04 o
   4   9   2          1.21          2.44         0.65 o
  -3  10   2         31.62         40.66         3.38 o
  -2  10   2          0.00          0.36         0.55 o
  -1  10   2        110.63        108.03         3.02 o
   0  10   2          7.59          7.22         0.90 o
   1  10   2          6.49          5.42         0.96 o
 -11   1   3         20.75         23.58         4.13 o
 -10   1   3         42.83         51.03         2.65 o
  -9   1   3          2.35          2.19         0.73 o
  -8   1   3         20.89         22.99         1.24 o
  -7   1   3        159.43        165.44         3.11 o
  -6   1   3          5.57          2.74         0.39 o
  -5   1   3         44.52         42.63         0.95 o
  -4   1   3        177.30        189.84         2.87 o
  -3   1   3        530.48        512.50         5.05 o
  -2   1   3         71.03         68.77         0.87 o
  -1   1   3       4650.60       4970.34        57.29 o
   0   1   3       2744.56       2978.52        29.22 o
   1   1   3        486.75        492.61         5.70 o
   2   1   3        895.72        914.47        10.15 o
   3   1   3        129.24        117.47         1.64 o
   4   1   3        611.87        591.51         6.17 o
   5   1   3        152.59        149.29         2.43 o
   6   1   3        888.64        888.12        10.95 o
   7   1   3         70.63         58.09         2.09 o
   8   1   3         81.83         89.65         3.09 o
   9   1   3        100.09         96.27         3.29 o
  10   1   3         15.53         13.92         1.69 o
 -10   2   3          2.99          1.52         1.00 o
  -9   2   3        103.41        107.76         3.69 o
  -8   2   3         15.83         16.23         1.30 o
  -7   2   3         38.02         46.12         1.39 o
  -6   2   3         13.91         17.31         1.00 o
  -5   2   3        318.43        319.28         4.64 o
  -4   2   3       1326.49       1410.81        13.19 o
  -3   2   3        166.28        147.04         2.56 o
  -2   2   3       1871.24       1804.43        15.96 o
  -1   2   3         46.80         60.42         1.07 o
   0   2   3        194.73        132.04         1.97 o
   1   2   3       1322.74       1317.25        12.04 o
   2   2   3        693.47        674.78         6.49 o
   3   2   3       2535.77       2724.85        27.01 o
   4   2   3         48.59         47.35         1.10 o
   5   2   3        701.13        747.55         9.69 o
   6   2   3         31.02         37.12         1.81 o
   7   2   3        288.05        266.18         4.85 o
   8   2   3        189.97        180.37         4.29 o
   9   2   3        137.64        143.09         4.21 o
  10   2   3        199.39        205.27         7.54 o
 -10   3   3         75.47         75.08         3.85 o
  -9   3   3         83.04         85.16         2.97 o
  -8   3   3        441.28        461.15         8.07 o
  -7   3   3        124.77        129.46         2.86 o
  -6   3   3       1209.13       1235.27        14.41 o
  -5   3   3        843.39        880.72         9.91 o
  -4   3   3        659.01        644.55         7.12 o
  -3   3   3        612.05        567.37         5.56 o
  -2   3   3        238.62        279.16         3.42 o
  -1   3   3         37.52         68.15         1.23 o
   0   3   3       1419.60       1487.75        15.97 o
   1   3   3          1.35          0.91         0.20 o
   2   3   3       1276.62       1225.41        11.07 o
   3   3   3        148.43        131.39         1.74 o
   4   3   3        601.28        599.42         7.03 o
   5   3   3          8.04         11.32         0.70 o
   6   3   3         39.23         47.92         1.41 o
   7   3   3          1.48          2.27         0.54 o
   8   3   3          6.81          6.75         1.04 o
   9   3   3        185.86        190.67         5.06 o
  10   3   3         10.95         11.69         1.44 o
 -10   4   3        148.01        148.69         5.55 o
  -9   4   3        131.07        139.79         4.04 o
  -8   4   3         49.90         45.11         2.30 o
  -7   4   3         42.24         43.82         1.53 o
  -6   4   3        224.84        232.50         3.90 o
  -5   4   3         21.61         23.32         0.70 o
  -4   4   3        466.10        430.27         6.23 o
  -3   4   3        543.75        506.31         6.62 o
  -2   4   3        898.95        883.46         9.63 o
  -1   4   3        663.48        712.14        11.13 o
   0   4   3       1410.60       1458.45        16.63 o
   1   4   3          2.31          2.59         0.26 o
   2   4   3        462.77        444.21         5.59 o
   3   4   3        929.64        884.87        10.19 o
   4   4   3          1.76          5.41         0.53 o
   5   4   3        822.24        807.01         9.93 o
   6   4   3        193.20        197.00         3.55 o
   7   4   3         56.93         59.56         1.81 o
   8   4   3        144.18        127.38         3.76 o
   9   4   3         23.62         22.34         1.63 o
  -9   5   3         38.26         45.46         1.95 o
  -8   5   3         56.30         53.28         1.96 o
  -7   5   3          2.57          1.95         0.46 o
  -6   5   3        531.16        513.77         7.33 o
  -5   5   3         48.77         49.42         1.37 o
  -4   5   3        765.88        728.52         8.93 o
  -3   5   3        473.65        472.54         6.39 o
  -2   5   3        260.60        247.83         3.23 o
  -1   5   3          6.83          7.44         0.43 o
   0   5   3          2.22          2.23         0.26 o
   1   5   3        351.91        332.79         5.64 o
   2   5   3       1091.81       1130.17        13.07 o
   3   5   3       1545.31       1462.80        15.99 o
   4   5   3        604.35        594.41         7.52 o
   5   5   3        225.28        216.11         3.49 o
   6   5   3          1.90          0.54         0.42 o
   7   5   3         17.81         15.32         0.99 o
   8   5   3         84.21         76.40         2.54 o
   9   5   3         46.41         53.15         4.05 o
  -8   6   3         17.75         16.82         2.96 o
  -7   6   3         10.30         11.66         1.13 o
  -6   6   3         71.72         74.04         2.01 o
  -5   6   3        377.17        366.11         5.27 o
  -4   6   3         95.66         88.12         1.91 o
  -3   6   3        349.65        328.88         4.64 o
  -2   6   3         28.45         30.68         1.04 o
  -1   6   3        154.45        151.33         2.47 o
   0   6   3          7.64          8.68         0.60 o
   1   6   3         22.77         20.24         0.95 o
   2   6   3          0.01         -0.12         0.33 o
   3   6   3         71.45         87.34         1.77 o
   4   6   3         97.77         88.98         2.08 o
   5   6   3         28.58         26.57         1.05 o
   6   6   3        382.30        374.47         5.51 o
   7   6   3         11.28         10.77         0.87 o
   8   6   3          9.47         10.03         0.87 o
  -8   7   3         39.25         52.75         6.26 o
  -7   7   3          0.07          0.62         0.69 o
  -6   7   3        360.22        356.38         5.72 o
  -5   7   3        195.78        210.46         3.48 o
  -4   7   3         64.03         67.95         1.65 o
  -3   7   3          0.21          0.10         0.53 o
  -2   7   3        404.03        395.08         5.71 o
  -1   7   3         17.10         17.12         0.81 o
   0   7   3        124.33        118.11         2.38 o
   1   7   3        255.75        242.24         4.03 o
   2   7   3          8.50          8.88         0.68 o
   3   7   3         12.06         13.02         0.83 o
   4   7   3         29.52         30.87         1.26 o
   5   7   3          4.16          3.93         0.60 o
   6   7   3         63.39         68.45         1.98 o
   7   7   3        138.55        127.23         2.63 o
  -7   8   3        159.46        177.05        12.85 o
  -6   8   3         19.28         16.67         1.50 o
  -5   8   3          5.05          3.59         0.58 o
  -4   8   3         42.23         47.71         1.45 o
  -3   8   3         91.35         93.03         2.14 o
  -2   8   3       1157.01       1074.36        13.65 o
  -1   8   3        316.69        293.10         5.38 o
   0   8   3        737.19        714.52        10.98 o
   1   8   3          3.63          2.29         0.58 o
   2   8   3         66.15         65.74         1.97 o
   3   8   3          0.75          0.51         0.53 o
   4   8   3         72.91         76.32         2.47 o
   5   8   3        118.35        118.70         3.54 o
   6   8   3         53.77         51.70         2.17 o
  -5   9   3          5.03          7.07         1.04 o
  -4   9   3        290.86        294.05         5.16 o
  -3   9   3          4.74          4.46         0.68 o
  -2   9   3         51.99         49.23         1.83 o
  -1   9   3        328.69        336.01         6.18 o
   0   9   3         46.33         41.16         2.19 o
   1   9   3        400.59        381.04         6.38 o
   2   9   3         66.54         66.78         2.24 o
   3   9   3         67.85         56.91         2.12 o
   4   9   3        129.85        125.87         3.42 o
  -3  10   3          9.13          2.40         1.73 o
  -2  10   3        196.62        207.00         7.35 o
  -1  10   3          7.55          7.78         1.10 o
   0  10   3        103.91        107.84         2.99 o
   1  10   3         12.94         18.32         1.77 o
 -10   0   4        360.12        402.91        11.24 o
  -9   0   4        308.87        301.80         8.77 o
  -8   0   4        197.36        196.29         6.28 o
  -7   0   4        492.67        484.74         9.85 o
  -6   0   4        149.84        147.25         3.34 o
  -5   0   4         25.40         34.50         1.36 o
  -4   0   4        216.76        209.58         3.54 o
  -3   0   4         29.47         20.21         0.71 o
  -2   0   4       4290.50       4347.96        71.44 o
  -1   0   4       6692.82       6743.50       152.28 o
   0   0   4       3540.07       3823.38        55.83 o
   1   0   4      10797.11       9687.65       141.02 o
   2   0   4        298.08        327.48         4.55 o
   3   0   4         34.26         40.30         1.21 o
   4   0   4         60.57         72.01         1.76 o
   5   0   4         10.43          6.36         0.79 o
   6   0   4       1075.77       1026.55        19.02 o
   7   0   4         36.35         27.40         2.14 o
   8   0   4        332.61        312.07        12.74 o
   9   0   4         23.53         23.70         3.46 o
  10   0   4         70.56         77.36         5.53 o
 -11   1   4          2.05          1.56         1.21 o
 -10   1   4         25.31         28.65         1.81 o
  -9   1   4         61.09         61.53         2.33 o
  -8   1   4        213.67        215.02         4.28 o
  -7   1   4       1789.94       1753.72        23.48 o
  -6   1   4         38.35         31.09         1.00 o
  -5   1   4        188.02        158.31         2.13 o
  -4   1   4        158.28        165.73         2.08 o
  -3   1   4        414.66        488.10         4.69 o
  -2   1   4       1046.49        988.41         9.15 o
  -1   1   4       2103.41       2284.54        19.88 o
   0   1   4       4388.16       4554.58        40.72 o
   1   1   4       1023.06       1076.81        10.36 o
   2   1   4          1.96          9.49         0.47 o
   3   1   4        190.87        154.74         1.98 o
   4   1   4        111.48         86.09         1.40 o
   5   1   4        144.02        125.22         2.16 o
   6   1   4        184.98        186.72         4.24 o
   7   1   4        728.32        720.96        11.73 o
   8   1   4         55.51         50.50         2.90 o
   9   1   4         60.55         59.57         2.64 o
  10   1   4          7.44          6.73         1.08 o
 -10   2   4         44.02         46.40         2.98 o
  -9   2   4         43.61         46.90         2.16 o
  -8   2   4          0.37         -0.02         0.54 o
  -7   2   4         26.46         24.59         1.20 o
  -6   2   4        139.53        133.05         2.41 o
  -5   2   4        839.02        866.21        10.47 o
  -4   2   4        220.34        234.64         2.64 o
  -3   2   4        162.70        137.10         1.50 o
  -2   2   4         60.07         70.63         1.32 o
  -1   2   4       1408.50       1439.82        15.22 o
   0   2   4          0.35          0.20         0.17 o
   1   2   4        346.32        303.96         3.23 o
   2   2   4         64.72         59.89         0.92 o
   3   2   4        621.19        705.80         6.67 o
   4   2   4        405.71        392.61         4.98 o
   5   2   4         80.74         72.25         1.56 o
   6   2   4       2221.22       2156.77        24.62 o
   7   2   4         65.11         58.15         1.94 o
   8   2   4        159.93        148.64         3.85 o
   9   2   4         61.07         64.66         2.73 o
  10   2   4          7.75          5.55         1.12 o
 -10   3   4         96.88        107.56         4.64 o
  -9   3   4         20.72         21.22         1.50 o
  -8   3   4         35.62         27.59         1.87 o
  -7   3   4          3.43          1.95         0.58 o
  -6   3   4        549.04        530.87         7.87 o
  -5   3   4          0.40          1.53         0.32 o
  -4   3   4         98.69        112.33         1.85 o
  -3   3   4         25.19         19.30         0.51 o
  -2   3   4        903.22        986.77         9.27 o
  -1   3   4        125.88        107.94         1.75 o
   0   3   4        650.33        685.94         7.62 o
   1   3   4         22.47         14.42         0.45 o
   2   3   4        172.02        161.80         2.14 o
   3   3   4        172.03        170.56         3.18 o
   4   3   4         10.84          8.11         0.68 o
   5   3   4         16.88         13.76         0.76 o
   6   3   4        130.16        143.94         2.73 o
   7   3   4         82.83         80.63         2.47 o
   8   3   4          0.40         -0.12         0.60 o
   9   3   4          5.62          5.03         0.99 o
 -10   4   4         23.47         25.92         2.16 o
  -9   4   4         12.07          7.75         1.08 o
  -8   4   4          3.10          4.30         0.73 o
  -7   4   4         17.77         14.64         0.97 o
  -6   4   4        319.73        308.78         4.70 o
  -5   4   4          0.00          0.28         0.38 o
  -4   4   4         25.68         26.26         1.05 o
  -3   4   4        650.83        671.55         7.93 o
  -2   4   4        138.74        145.60         2.36 o
  -1   4   4        200.39        227.44         3.86 o
   0   4   4        965.40       1005.91        11.51 o
   1   4   4          4.29          7.32         0.39 o
   2   4   4        158.09        154.15         2.77 o
   3   4   4        692.51        767.66         7.92 o
   4   4   4        574.99        586.57         7.39 o
   5   4   4        393.10        357.41         5.05 o
   6   4   4        127.92        136.01         3.76 o
   7   4   4        223.68        222.15         4.37 o
   8   4   4        114.20        114.62         3.60 o
   9   4   4         36.60         35.36         2.03 o
  -9   5   4         26.79         26.45         2.02 o
  -8   5   4          0.02          0.04         0.64 o
  -7   5   4        122.90        134.28         4.44 o
  -6   5   4         91.63         86.38         2.28 o
  -5   5   4       1207.25       1216.36        14.30 o
  -4   5   4         24.53         22.78         0.90 o
  -3   5   4        145.56        134.83         2.42 o
  -2   5   4       1685.76       1756.02        18.62 o
  -1   5   4       1638.22       1781.59        20.50 o
   0   5   4        285.57        252.84         3.46 o
   1   5   4        108.89        131.66         2.42 o
   2   5   4        318.57        308.71         4.24 o
   3   5   4        540.71        523.58         7.15 o
   4   5   4        159.64        156.43         2.64 o
   5   5   4        216.80        219.45         3.55 o
   6   5   4          1.40          1.53         0.47 o
   7   5   4         23.97         15.35         0.99 o
   8   5   4         31.03         28.88         1.58 o
   9   5   4        156.88        161.32        10.52 o
  -8   6   4        188.83        194.44         5.61 o
  -7   6   4          0.71         -0.13         0.63 o
  -6   6   4        186.79        190.48         3.86 o
  -5   6   4        154.36        154.44         2.84 o
  -4   6   4        853.21        825.61        10.14 o
  -3   6   4        331.49        332.16         4.92 o
  -2   6   4       1600.14       1564.33        17.97 o
  -1   6   4        181.84        173.89         2.60 o
   0   6   4        553.48        544.92         7.63 o
   1   6   4        556.13        499.90         6.70 o
   2   6   4         17.81         16.70         1.17 o
   3   6   4        757.05        741.29         9.76 o
   4   6   4        239.86        240.98         4.08 o
   5   6   4        180.23        176.16         3.42 o
   6   6   4        567.80        554.01         7.52 o
   7   6   4         56.51         58.57         1.73 o
   8   6   4        376.43        361.83         8.54 o
  -7   7   4        322.06        337.55        11.06 o
  -6   7   4         75.03         70.45         2.16 o
  -5   7   4        363.94        356.30         5.97 o
  -4   7   4         11.87         12.46         0.81 o
  -3   7   4        443.71        428.23         5.91 o
  -2   7   4        234.21        236.25         3.86 o
  -1   7   4         96.32         94.94         1.97 o
   0   7   4        494.25        466.63         6.86 o
   1   7   4        208.59        187.06         3.20 o
   2   7   4       1494.03       1438.43        18.67 o
   3   7   4          9.39          8.16         0.74 o
   4   7   4        456.32        427.80         7.21 o
   5   7   4         41.35         36.29         1.49 o
   6   7   4         12.00         11.90         0.95 o
   7   7   4         23.26         25.26         1.60 o
  -7   8   4          3.67          1.33         1.60 o
  -6   8   4         84.42         86.95         2.28 o
  -5   8   4          7.92          6.36         0.87 o
  -4   8   4        275.50        258.70         4.18 o
  -3   8   4        197.86        195.50         3.52 o
  -2   8   4         11.17          9.49         1.11 o
  -1   8   4        409.12        395.47         6.11 o
   0   8   4          0.01          0.61         0.39 o
   1   8   4         89.74         85.94         1.94 o
   2   8   4         15.37         15.19         0.85 o
   3   8   4          0.83          0.66         0.43 o
   4   8   4        178.84        166.68         3.58 o
   5   8   4          8.37         10.41         0.90 o
   6   8   4          1.39          1.82         1.07 o
  -5   9   4         60.56         64.20         2.34 o
  -4   9   4         31.34         31.29         1.20 o
  -3   9   4          1.71          1.73         0.43 o
  -2   9   4          0.62          3.53         0.66 o
  -1   9   4          9.09          7.47         0.86 o
   0   9   4          2.88          1.33         0.57 o
   1   9   4         21.44         19.01         1.40 o
   2   9   4         19.75         18.71         1.26 o
   3   9   4         25.00         27.07         1.49 o
   4   9   4          0.02         -0.69         0.69 o
  -3  10   4          0.17         -1.20         1.20 o
  -2  10   4        297.10        272.41        10.53 o
  -1  10   4          0.09         -0.60         0.60 o
   0  10   4         21.14         17.71         2.19 o
 -11   1   5          0.03         -0.25         1.20 o
 -10   1   5        150.15        166.25         4.71 o
  -9   1   5         56.47         56.06         2.41 o
  -8   1   5          0.59         -0.15         0.50 o
  -7   1   5       1037.90       1032.05        14.48 o
  -6   1   5        486.52        480.77         7.20 o
  -5   1   5        539.68        522.39         7.96 o
  -4   1   5         13.92         17.58         0.48 o
  -3   1   5        186.88        198.11         2.13 o
  -2   1   5       1029.55       1196.88        11.55 o
  -1   1   5       1771.65       2086.82        18.18 o
   0   1   5         47.05         40.06         0.61 o
   1   1   5        347.69        411.25         4.25 o
   2   1   5         57.08         70.43         1.21 o
   3   1   5          8.63         10.05         0.88 o
   4   1   5        157.30        151.68         2.13 o
   5   1   5         10.18          7.53         0.65 o
   6   1   5        291.32        282.29         6.64 o
   7   1   5         13.88         12.26         1.10 o
   8   1   5         13.02         11.46         1.43 o
   9   1   5         15.74         16.39         2.08 o
  10   1   5         53.51         56.98         2.68 o
 -10   2   5        320.92        333.70         8.50 o
  -9   2   5          0.03         -0.15         0.57 o
  -8   2   5         25.64         25.97         1.44 o
  -7   2   5         73.48         72.91         2.34 o
  -6   2   5        127.29        110.49         2.30 o
  -5   2   5        134.62        139.70         2.20 o
  -4   2   5         76.12         83.71         1.36 o
  -3   2   5       1416.31       1446.55        12.12 o
  -2   2   5        536.47        582.97         5.83 o
  -1   2   5        139.18        111.80         1.42 o
   0   2   5         12.31         24.69         0.54 o
   1   2   5       1034.04       1105.87        10.29 o
   2   2   5        207.59        168.65         2.69 o
   3   2   5          0.18          0.78         0.33 o
   4   2   5        290.96        290.54         5.44 o
   5   2   5       1472.39       1474.46        18.08 o
   6   2   5          4.32          4.13         0.67 o
   7   2   5        258.33        258.42         5.54 o
   8   2   5          0.49          0.32         0.55 o
   9   2   5         20.36         16.25         1.55 o
 -10   3   5          6.87          6.69         1.12 o
  -9   3   5         19.10         18.33         1.45 o
  -8   3   5        557.05        548.26        13.08 o
  -7   3   5        146.72        147.07         3.43 o
  -6   3   5        720.18        711.54        10.17 o
  -5   3   5        178.79        165.88         2.64 o
  -4   3   5        840.28        794.12        10.20 o
  -3   3   5        853.69        879.20         8.38 o
  -2   3   5        777.83        720.85         7.21 o
  -1   3   5       3358.02       3641.98        42.18 o
   0   3   5         78.62         86.65         1.47 o
   1   3   5       3519.88       3525.34        32.02 o
   2   3   5        618.25        707.64         7.18 o
   3   3   5       3074.50       3111.93        29.87 o
   4   3   5         21.63         20.92         0.79 o
   5   3   5        350.51        353.60         4.76 o
   6   3   5         19.62         18.16         1.11 o
   7   3   5          5.49          2.25         0.69 o
   8   3   5        412.50        406.25         8.43 o
   9   3   5          1.33          0.43         0.98 o
 -10   4   5        196.10        210.21        11.19 o
  -9   4   5         20.84         19.02         1.32 o
  -8   4   5         34.00         30.82         1.67 o
  -7   4   5        391.09        395.30         8.76 o
  -6   4   5         74.66         79.83         2.59 o
  -5   4   5       2150.87       2142.13        25.58 o
  -4   4   5         20.53         20.55         0.80 o
  -3   4   5       1634.40       1581.56        16.88 o
  -2   4   5         70.79         60.19         1.64 o
  -1   4   5         85.26         87.04         1.81 o
   0   4   5       1568.76       1598.59        16.50 o
   1   4   5          8.86         14.13         0.55 o
   2   4   5       1110.30       1064.55        12.39 o
   3   4   5        110.12        116.99         2.27 o
   4   4   5        849.80        833.81         9.65 o
   5   4   5         53.30         60.59         1.57 o
   6   4   5       1041.40       1005.38        12.35 o
   7   4   5        223.84        224.50         4.79 o
   8   4   5         37.79         40.78         1.85 o
   9   4   5        289.20        296.37         7.52 o
  -9   5   5         82.45         84.36         3.15 o
  -8   5   5         75.70         75.80         2.86 o
  -7   5   5         33.48         32.62         1.80 o
  -6   5   5          1.47          1.12         0.55 o
  -5   5   5        197.85        191.77         3.39 o
  -4   5   5        423.21        411.69         5.51 o
  -3   5   5         16.67         18.40         0.79 o
  -2   5   5        793.10        806.87        10.14 o
  -1   5   5          5.08          9.01         0.60 o
   0   5   5         65.45         74.07         2.52 o
   1   5   5        168.74        161.93         2.43 o
   2   5   5        378.36        376.15         5.33 o
   3   5   5        979.27        968.22        14.07 o
   4   5   5         39.59         38.20         1.33 o
   5   5   5         51.82         47.88         1.37 o
   6   5   5         99.26        100.58         2.25 o
   7   5   5         31.87         31.00         1.54 o
   8   5   5         57.53         55.31         2.57 o
  -8   6   5          3.59          3.50         0.85 o
  -7   6   5          7.34          6.46         1.13 o
  -6   6   5         77.34         75.37         2.37 o
  -5   6   5        216.76        216.86         3.82 o
  -4   6   5        180.52        181.65         3.05 o
  -3   6   5         31.20         30.02         1.10 o
  -2   6   5         39.53         33.04         1.02 o
  -1   6   5          0.61          0.17         0.26 o
   0   6   5          8.23          6.21         0.70 o
   1   6   5         50.19         48.86         1.30 o
   2   6   5         81.41         77.49         1.90 o
   3   6   5         15.36         17.93         1.01 o
   4   6   5         90.33         78.82         2.13 o
   5   6   5         12.04         11.90         1.02 o
   6   6   5         28.79         31.09         1.11 o
   7   6   5        187.11        193.51         4.30 o
   8   6   5         13.49         16.30         2.41 o
  -7   7   5         47.34         50.48         2.27 o
  -6   7   5          5.32          5.21         0.83 o
  -5   7   5        163.52        168.76         4.30 o
  -4   7   5          0.09         -0.23         0.39 o
  -3   7   5          0.99          0.88         0.42 o
  -2   7   5        141.42        135.07         2.58 o
  -1   7   5        459.27        438.90         6.18 o
   0   7   5        178.80        168.87         3.11 o
   1   7   5          6.03          6.01         0.60 o
   2   7   5          4.81          4.25         0.62 o
   3   7   5         16.73         16.98         1.17 o
   4   7   5         13.45         17.58         1.18 o
   5   7   5         14.08         14.29         1.10 o
   6   7   5          5.64          4.77         0.77 o
   7   7   5         11.19          8.63         1.27 o
  -7   8   5         58.22         65.88         9.86 o
  -6   8   5         42.59         46.58         2.10 o
  -5   8   5        151.06        157.05         3.27 o
  -4   8   5         23.19         25.49         1.36 o
  -3   8   5        140.07        144.74         3.10 o
  -2   8   5         76.19         69.22         1.76 o
  -1   8   5        469.64        441.97         6.73 o
   0   8   5          5.02          4.71         0.60 o
   1   8   5        119.98        108.28         2.42 o
   2   8   5        192.31        189.83         3.62 o
   3   8   5          3.10          1.74         0.81 o
   4   8   5         55.47         57.15         1.94 o
   5   8   5         38.65         40.41         1.66 o
   6   8   5        155.17        150.87         6.94 o
  -5   9   5          1.61          1.57         0.85 o
  -4   9   5        124.95        137.13         2.93 o
  -3   9   5         79.21         82.60         2.05 o
  -2   9   5         44.08         51.33         1.58 o
  -1   9   5        306.50        304.99         5.09 o
   0   9   5        196.75        187.45         4.71 o
   1   9   5        285.99        300.49         5.76 o
   2   9   5         61.72         58.62         2.08 o
   3   9   5        132.91        136.42         3.54 o
   4   9   5         13.90         14.47         2.24 o
  -2  10   5        197.70        194.97         8.42 o
  -1  10   5        253.37        249.42         6.81 o
   0  10   5        158.75        165.34         5.15 o
 -10   0   6         42.29         47.45         2.97 o
  -9   0   6        112.02        111.65         4.61 o
  -8   0   6        119.01        118.68         3.82 o
  -7   0   6         89.82         97.34         3.18 o
  -6   0   6        178.15        171.61         4.35 o
  -5   0   6         51.75         50.38         1.90 o
  -4   0   6          8.35          5.11         0.60 o
  -3   0   6       1535.54       1804.56        27.18 o
  -2   0   6         39.35         53.57         1.60 o
  -1   0   6        295.27        338.40         5.88 o
   0   0   6        929.96        880.90        15.00 o
   1   0   6       1439.25       1824.65        24.81 o
   2   0   6         61.43         77.72         3.84 o
   3   0   6        376.03        448.30         6.76 o
   4   0   6        139.46        145.64         3.90 o
   5   0   6       4463.71       4347.48        97.49 o
   6   0   6        839.88        782.13        17.68 o
   7   0   6        855.90        786.81        18.15 o
   8   0   6        130.62        121.36         5.93 o
   9   0   6        104.95        117.65         5.09 o
 -10   1   6          8.03          5.95         1.06 o
  -9   1   6          0.72          1.43         0.73 o
  -8   1   6       1004.01       1005.94        14.44 o
  -7   1   6        159.46        156.58         3.04 o
  -6   1   6       1956.38       1867.71        22.84 o
  -5   1   6         11.85         11.17         0.67 o
  -4   1   6        534.81        608.96         7.36 o
  -3   1   6        357.63        351.25         3.92 o
  -2   1   6        290.21        315.56         3.38 o
  -1   1   6       4402.05       4542.70        39.25 o
   0   1   6        275.68        254.73         2.67 o
   1   1   6        101.85         83.97         1.56 o
   2   1   6        682.03        742.87         7.85 o
   3   1   6          0.02          1.01         0.27 o
   4   1   6          8.62         15.92         1.03 o
   5   1   6         30.80         26.52         1.24 o
   6   1   6         48.60         46.32         1.57 o
   7   1   6        430.77        406.33         9.16 o
   8   1   6         86.18         87.03         3.29 o
   9   1   6         48.49         50.78         2.52 o
  10   1   6         23.34         24.80         2.73 o
 -10   2   6          5.00          5.30         0.97 o
  -9   2   6        242.24        242.98         5.23 o
  -8   2   6         26.76         26.28         1.45 o
  -7   2   6        558.15        536.08         8.87 o
  -6   2   6        868.66        840.88        11.10 o
  -5   2   6          8.71          6.20         0.52 o
  -4   2   6        851.55        858.56         8.12 o
  -3   2   6          1.32          1.64         0.23 o
  -2   2   6       1066.70       1037.80         9.68 o
  -1   2   6        117.48        111.66         1.78 o
   0   2   6       6623.97       6996.38        65.09 o
   1   2   6       1305.70       1385.35        13.32 o
   2   2   6         16.08         26.89         0.71 o
   3   2   6          4.73          4.98         0.41 o
   4   2   6        146.93        152.97         2.58 o
   5   2   6        335.60        317.87         5.00 o
   6   2   6         15.81         15.55         1.11 o
   7   2   6        364.29        357.55         6.28 o
   8   2   6          1.36         -0.48         0.56 o
   9   2   6          3.40          5.63         1.13 o
 -10   3   6         29.08         30.01         1.92 o
  -9   3   6         20.50         20.08         1.46 o
  -8   3   6         63.01         56.78         2.23 o
  -7   3   6        328.72        329.90         6.00 o
  -6   3   6        179.05        176.97         3.36 o
  -5   3   6         80.27         74.61         2.08 o
  -4   3   6        460.35        465.51         6.80 o
  -3   3   6         35.79         38.20         0.91 o
  -2   3   6        367.69        432.56         4.73 o
  -1   3   6       2198.56       2433.02        25.54 o
   0   3   6         17.34         15.49         0.43 o
   1   3   6        112.86        130.19         1.65 o
   2   3   6         20.93         12.67         0.58 o
   3   3   6          1.47          1.60         0.30 o
   4   3   6        172.66        156.19         2.51 o
   5   3   6          8.82          9.27         0.86 o
   6   3   6        695.83        669.20        10.02 o
   7   3   6        155.36        148.42         3.69 o
   8   3   6         11.26          7.99         1.14 o
   9   3   6         42.66         42.01         2.22 o
 -10   4   6         85.38         88.16         5.36 o
  -9   4   6         94.32        103.06         3.09 o
  -8   4   6        125.70        116.06         4.79 o
  -7   4   6         46.01         44.15         2.02 o
  -6   4   6        163.67        163.54         4.52 o
  -5   4   6         70.21         75.28         1.81 o
  -4   4   6        257.86        253.79         4.35 o
  -3   4   6        522.64        522.47         7.65 o
  -2   4   6        160.83        144.63         2.99 o
  -1   4   6         78.37         74.71         1.70 o
   0   4   6         13.90         17.66         0.64 o
   1   4   6         55.13         75.84         1.38 o
   2   4   6        257.31        237.76         4.63 o
   3   4   6        253.54        236.60         3.79 o
   4   4   6          5.32          5.92         0.57 o
   5   4   6        148.81        162.84         3.03 o
   6   4   6         13.22         11.37         1.02 o
   7   4   6         41.65         41.68         1.82 o
   8   4   6          0.13         -0.52         0.52 o
   9   4   6          0.81          1.47         1.33 o
  -9   5   6         15.01         17.10         1.64 o
  -8   5   6        434.55        462.31         9.33 o
  -7   5   6        188.42        190.20         4.86 o
  -6   5   6        104.99        106.02         3.16 o
  -5   5   6         54.57         60.28         1.67 o
  -4   5   6        114.44        108.68         2.23 o
  -3   5   6        750.55        715.68         8.81 o
  -2   5   6         92.22         90.31         2.84 o
  -1   5   6        637.83        636.40        11.45 o
   0   5   6        293.69        297.10         4.20 o
   1   5   6        508.87        479.11         5.83 o
   2   5   6        948.20       1006.86        12.68 o
   3   5   6        219.06        213.74         3.86 o
   4   5   6        489.93        493.89         7.54 o
   5   5   6         17.03         15.60         0.83 o
   6   5   6          1.82          1.19         0.54 o
   7   5   6         49.75         50.75         1.99 o
   8   5   6         64.10         72.27         2.55 o
  -8   6   6          2.16          3.42         0.91 o
  -7   6   6         70.09         66.04         2.58 o
  -6   6   6        155.69        152.15         4.02 o
  -5   6   6        231.50        230.67         3.98 o
  -4   6   6        694.27        675.94         9.08 o
  -3   6   6          2.25          2.02         0.43 o
  -2   6   6        289.34        278.63         4.26 o
  -1   6   6         93.43         97.02         2.25 o
   0   6   6        302.02        297.08         4.16 o
   1   6   6        302.16        298.34         4.76 o
   2   6   6        286.94        273.12         4.55 o
   3   6   6        873.99        881.38        12.26 o
   4   6   6         59.18         62.89         1.92 o
   5   6   6        218.77        228.04         4.44 o
   6   6   6          0.71          1.56         0.59 o
   7   6   6        278.14        292.17         5.70 o
  -8   7   6        103.80        103.24         8.53 o
  -7   7   6          9.20          7.84         1.28 o
  -6   7   6         95.14         88.78         2.96 o
  -5   7   6         34.35         31.03         1.28 o
  -4   7   6        131.66        131.78         2.72 o
  -3   7   6        610.82        614.03         7.99 o
  -2   7   6        128.92        129.26         2.48 o
  -1   7   6        236.63        238.63         3.82 o
   0   7   6        111.62        115.13         2.29 o
   1   7   6        126.55        127.14         2.63 o
   2   7   6         86.84         87.98         2.19 o
   3   7   6        131.62        133.38         3.13 o
   4   7   6        366.79        371.39         6.61 o
   5   7   6         34.57         31.31         1.53 o
   6   7   6        124.68        125.00         3.17 o
   7   7   6        108.14        123.49        10.12 o
  -6   8   6         13.01         14.90         1.25 o
  -5   8   6         72.32         76.09         2.10 o
  -4   8   6        213.92        211.68         3.87 o
  -3   8   6          6.34          5.36         0.74 o
  -2   8   6        356.99        375.40         5.65 o
  -1   8   6         46.54         50.34         1.51 o
   0   8   6         29.73         32.15         1.20 o
   1   8   6         10.27          6.60         0.70 o
   2   8   6         65.19         66.48         1.90 o
   3   8   6        176.97        172.12         4.14 o
   4   8   6          0.76          1.38         0.59 o
   5   8   6        115.14        119.06         3.18 o
  -5   9   6         15.61         13.40         1.98 o
  -4   9   6          0.79          0.51         0.57 o
  -3   9   6          2.23          3.87         0.74 o
  -2   9   6         20.74         24.29         1.50 o
  -1   9   6          2.40          3.07         0.53 o
   0   9   6          0.57          0.72         0.45 o
   1   9   6        127.97        122.67         2.83 o
   2   9   6         28.68         29.13         1.24 o
   3   9   6          0.00          0.38         0.49 o
   4   9   6         11.29          6.85         1.33 o
  -1  10   6         13.08         12.04         1.98 o
 -10   1   7          1.75          2.43         0.88 o
  -9   1   7         34.31         35.61         2.00 o
  -8   1   7         31.94         28.02         1.42 o
  -7   1   7          8.93          8.38         0.79 o
  -6   1   7        559.93        544.12         7.55 o
  -5   1   7         83.73         78.98         2.21 o
  -4   1   7          1.34          0.99         0.29 o
  -3   1   7        379.98        375.69         4.02 o
  -2   1   7        745.77        803.18         7.99 o
  -1   1   7        169.20        192.53         2.13 o
   0   1   7        556.99        573.24         5.60 o
   1   1   7         19.10         21.12         0.65 o
   2   1   7        579.18        631.15         7.22 o
   3   1   7          0.61          1.18         0.30 o
   4   1   7          3.25          2.09         0.43 o
   5   1   7        170.39        155.74         3.26 o
   6   1   7         40.05         41.96         2.00 o
   7   1   7         13.91         14.02         1.29 o
   8   1   7          1.21          0.51         0.67 o
   9   1   7        118.77        118.47         4.67 o
 -10   2   7         26.63         29.96         2.57 o
  -9   2   7         70.05         67.72         2.42 o
  -8   2   7        186.08        187.39         4.24 o
  -7   2   7        523.80        529.43         8.81 o
  -6   2   7        427.96        422.76         6.63 o
  -5   2   7        107.00        101.35         1.77 o
  -4   2   7       1242.19       1217.77        12.33 o
  -3   2   7        359.50        408.64         5.37 o
  -2   2   7        571.93        633.80         6.13 o
  -1   2   7          5.61          0.61         0.20 o
   0   2   7          1.18          1.09         0.21 o
   1   2   7         10.72         25.74         0.68 o
   2   2   7          0.28          0.33         0.21 o
   3   2   7        174.05        147.05         2.79 o
   4   2   7        378.20        386.39         6.02 o
   5   2   7       1012.86        966.60        12.65 o
   6   2   7        633.50        616.76        11.68 o
   7   2   7         30.06         28.43         2.04 o
   8   2   7         23.00         19.69         1.66 o
   9   2   7        234.32        229.09         6.71 o
 -10   3   7         98.77        103.92         5.65 o
  -9   3   7        249.62        247.32         5.78 o
  -8   3   7        211.39        216.45         5.03 o
  -7   3   7        852.22        848.91        13.11 o
  -6   3   7         77.95         74.50         1.86 o
  -5   3   7        658.86        642.55         9.46 o
  -4   3   7        553.03        555.28         7.54 o
  -3   3   7        186.00        160.65         2.13 o
  -2   3   7       1259.82       1287.13        13.00 o
  -1   3   7          0.11          0.04         0.19 o
   0   3   7        577.20        585.69         6.03 o
   1   3   7        510.85        542.86         6.10 o
   2   3   7       1761.42       1794.88        22.82 o
   3   3   7        356.47        345.19         4.47 o
   4   3   7        183.50        175.81         2.93 o
   5   3   7         43.27         45.31         1.90 o
   6   3   7        333.01        311.12         5.54 o
   7   3   7        137.48        135.97         4.00 o
   8   3   7        131.39        127.82         3.97 o
   9   3   7        172.42        203.95        11.72 o
  -9   4   7         16.69         12.83         1.61 o
  -8   4   7          4.62          2.56         0.96 o
  -7   4   7         14.91         14.71         1.33 o
  -6   4   7        590.70        595.36        10.75 o
  -5   4   7        488.51        459.57         8.44 o
  -4   4   7       1227.04       1244.15        14.54 o
  -3   4   7        607.72        631.02         7.85 o
  -2   4   7          1.89          1.39         0.25 o
  -1   4   7        451.93        456.84         5.88 o
   0   4   7          0.42          0.12         0.19 o
   1   4   7       1643.64       1700.85        20.44 o
   2   4   7        573.14        576.84         7.69 o
   3   4   7        469.53        458.37         6.50 o
   4   4   7       1604.94       1642.83        18.99 o
   5   4   7         20.18         21.08         1.17 o
   6   4   7        149.86        146.94         4.38 o
   7   4   7          0.11          0.25         0.57 o
   8   4   7         41.66         43.79         2.20 o
  -9   5   7         63.24         64.15         6.61 o
  -8   5   7        126.88        127.76         3.90 o
  -7   5   7        268.70        257.29         6.93 o
  -6   5   7        187.64        195.96         4.73 o
  -5   5   7         82.72         79.86         2.55 o
  -4   5   7         59.97         61.44         1.62 o
  -3   5   7         39.38         44.13         1.17 o
  -2   5   7        210.67        198.93         3.41 o
  -1   5   7         24.81         21.72         1.05 o
   0   5   7         76.03         85.45         1.71 o
   1   5   7        411.87        414.45         5.50 o
   2   5   7        359.09        357.41         5.25 o
   3   5   7        211.31        209.68         3.86 o
   4   5   7        623.93        619.79         9.17 o
   5   5   7        104.08        110.77         3.03 o
   6   5   7         14.08         13.85         1.14 o
   7   5   7         96.42         96.34         2.82 o
   8   5   7         57.76         62.50         2.70 o
  -8   6   7          0.15         -0.63         0.63 o
  -7   6   7          3.52          5.26         1.34 o
  -6   6   7         10.72         11.58         1.21 o
  -5   6   7         17.14         21.29         1.39 o
  -4   6   7        103.32         98.91         2.33 o
  -3   6   7         11.88         11.99         0.76 o
  -2   6   7         14.86         12.52         0.85 o
  -1   6   7          0.02          0.37         0.34 o
   0   6   7        328.20        318.98         4.99 o
   1   6   7          5.42          6.38         0.63 o
   2   6   7         12.22         11.44         0.90 o
   3   6   7          5.35          4.24         0.73 o
   4   6   7         21.76         25.96         1.28 o
   5   6   7          0.26         -0.34         0.48 o
   6   6   7          3.82          5.22         0.99 o
   7   6   7          0.02          0.11         0.66 o
  -7   7   7         91.31         93.27         3.20 o
  -6   7   7         16.20         15.03         1.66 o
  -5   7   7          0.04         -0.23         0.55 o
  -4   7   7         77.08         79.23         2.11 o
  -3   7   7          6.05          6.19         0.62 o
  -2   7   7         87.45         83.98         2.28 o
  -1   7   7          0.79          1.05         0.47 o
   0   7   7        235.60        223.23         3.86 o
   1   7   7         18.41         20.68         1.09 o
   2   7   7         22.55         20.40         1.07 o
   3   7   7         14.06         12.13         1.03 o
   4   7   7          9.45          9.90         0.99 o
   5   7   7         45.70         53.05         2.03 o
   6   7   7          4.25          4.68         1.00 o
  -6   8   7         55.30         61.35         4.61 o
  -5   8   7         26.91         27.82         1.57 o
  -4   8   7          2.01          1.74         0.50 o
  -3   8   7        204.33        201.71         3.87 o
  -2   8   7         14.70         14.91         0.84 o
  -1   8   7        226.90        213.64         3.62 o
   0   8   7         53.21         52.70         1.56 o
   1   8   7         61.80         56.94         1.73 o
   2   8   7         43.15         43.82         1.56 o
   3   8   7          5.09          4.95         0.80 o
   4   8   7        158.00        162.66         3.82 o
   5   8   7         12.43         10.95         2.16 o
  -4   9   7         20.02         23.18         1.22 o
  -3   9   7         53.58         52.19         1.83 o
  -2   9   7        282.11        278.87         4.62 o
  -1   9   7          2.56          1.99         0.52 o
   0   9   7        570.35        584.86         8.74 o
   1   9   7         98.50         97.84         2.41 o
   2   9   7         53.88         57.83         1.82 o
   3   9   7         70.49         71.39         3.45 o
 -10   0   8        221.00        217.93         8.76 o
  -9   0   8         21.61         25.02         2.16 o
  -8   0   8        891.75        853.94        16.40 o
  -7   0   8       1583.25       1553.30        27.48 o
  -6   0   8         11.60         11.12         1.19 o
  -5   0   8        718.68        710.01        14.11 o
  -4   0   8         37.57         37.60         1.54 o
  -3   0   8         18.02         13.10         0.88 o
  -2   0   8        548.55        696.70        12.44 o
  -1   0   8       3158.36       3281.56        48.34 o
   0   0   8       1023.29        992.24        20.96 o
   1   0   8         29.00         28.18         1.45 o
   2   0   8         82.79        112.96         2.99 o
   3   0   8          5.77         13.77         1.06 o
   4   0   8        149.48        151.03         4.02 o
   5   0   8         44.02         36.59         2.36 o
   6   0   8       1177.24       1101.33        24.07 o
   7   0   8         63.80         57.20         3.59 o
   8   0   8         13.68         14.96         1.98 o
   9   0   8         44.83         48.82         3.79 o
 -10   1   8         58.42         69.54         2.85 o
  -9   1   8        245.58        246.39         5.31 o
  -8   1   8         55.84         57.71         1.94 o
  -7   1   8        668.34        647.09         9.01 o
  -6   1   8         93.82         95.09         2.14 o
  -5   1   8         19.44         18.35         0.77 o
  -4   1   8         77.30         69.48         1.48 o
  -3   1   8        628.26        642.76         7.35 o
  -2   1   8       2859.76       3121.48        31.08 o
  -1   1   8        843.33        839.77         8.01 o
   0   1   8       1668.46       1781.54        16.45 o
   1   1   8       1090.89       1183.53        11.17 o
   2   1   8          0.19          0.41         0.23 o
   3   1   8         14.85         14.91         0.74 o
   4   1   8        104.52         90.05         2.06 o
   5   1   8          6.96          4.76         0.72 o
   6   1   8        792.45        752.95        11.19 o
   7   1   8          6.07          6.03         0.93 o
   8   1   8        142.81        137.81         4.30 o
   9   1   8         29.90         27.67         1.89 o
 -10   2   8         10.71         10.58         1.14 o
  -9   2   8         23.91         25.27         1.95 o
  -8   2   8          3.81          2.94         0.69 o
  -7   2   8         14.42         13.71         1.09 o
  -6   2   8         46.24         46.45         1.50 o
  -5   2   8        347.63        350.05         4.65 o
  -4   2   8        345.15        323.35         3.79 o
  -3   2   8        219.66        237.40         4.61 o
  -2   2   8        509.25        548.84         6.31 o
  -1   2   8        271.30        256.13         2.93 o
   0   2   8       1392.19       1437.00        13.92 o
   1   2   8          0.13          0.12         0.18 o
   2   2   8         95.85         90.73         1.58 o
   3   2   8        298.15        309.22         5.82 o
   4   2   8        428.26        412.53         6.42 o
   5   2   8       1202.42       1165.10        15.04 o
   6   2   8        311.44        314.44         5.67 o
   7   2   8        420.87        384.23         7.33 o
   8   2   8         19.11         19.31         1.68 o
 -10   3   8          0.89          0.96         1.17 o
  -9   3   8          5.52          6.14         0.92 o
  -8   3   8         43.06         35.93         1.58 o
  -7   3   8        133.89        129.10         3.17 o
  -6   3   8        165.23        165.08         4.09 o
  -5   3   8        131.29        124.38         2.77 o
  -4   3   8        413.33        403.33         6.30 o
  -3   3   8        403.42        432.80         5.59 o
  -2   3   8          3.83          3.37         0.29 o
  -1   3   8        492.29        527.19         5.52 o
   0   3   8         64.86         72.04         1.62 o
   1   3   8         17.45         17.86         0.68 o
   2   3   8        531.19        532.98         6.81 o
   3   3   8         60.48         57.17         1.37 o
   4   3   8        125.77        124.00         2.92 o
   5   3   8        339.80        334.46         5.73 o
   6   3   8         75.32         71.87         2.46 o
   7   3   8          1.31          0.90         0.65 o
   8   3   8         55.35         54.09         2.56 o
  -9   4   8         41.22         43.71         2.59 o
  -8   4   8         16.98         14.77         1.59 o
  -7   4   8        361.44        367.80         8.55 o
  -6   4   8         32.14         36.74         1.76 o
  -5   4   8        173.38        165.85         3.71 o
  -4   4   8         33.71         32.94         1.37 o
  -3   4   8        109.36        101.07         1.92 o
  -2   4   8        180.21        166.67         2.26 o
  -1   4   8          0.56          0.02         0.20 o
   0   4   8          0.08          0.37         0.23 o
   1   4   8          0.09          0.67         0.34 o
   2   4   8        595.87        559.52         7.57 o
   3   4   8         16.54         16.09         0.89 o
   4   4   8        777.89        770.18        11.19 o
   5   4   8          0.02         -0.09         0.45 o
   6   4   8         42.51         44.39         1.79 o
   7   4   8         50.41         54.07         2.23 o
   8   4   8         13.56         15.41         1.27 o
  -9   5   8        212.48        231.52        13.85 o
  -8   5   8         14.97         16.27         1.52 o
  -7   5   8        176.98        180.54         4.69 o
  -6   5   8        144.10        140.00         3.80 o
  -5   5   8         19.20         17.59         1.25 o
  -4   5   8       1287.81       1277.08        18.95 o
  -3   5   8        477.44        467.53         6.87 o
  -2   5   8        149.73        144.30         2.58 o
  -1   5   8       1305.10       1334.67        16.51 o
   0   5   8         37.86         50.93         1.28 o
   1   5   8        974.34       1003.28        13.43 o
   2   5   8         48.47         48.70         1.42 o
   3   5   8        343.98        359.72         5.85 o
   4   5   8         56.32         55.46         2.00 o
   5   5   8          1.37          1.73         0.71 o
   6   5   8        206.65        215.01         4.46 o
   7   5   8          5.94          5.36         1.30 o
   8   5   8        151.11        162.78         9.72 o
  -8   6   8         49.19         52.55         3.85 o
  -7   6   8        115.42        116.10         3.63 o
  -6   6   8          0.30          0.81         0.63 o
  -5   6   8        432.02        402.12         7.86 o
  -4   6   8          4.17          5.03         0.69 o
  -3   6   8        539.62        542.55         7.56 o
  -2   6   8        239.51        248.52         3.94 o
  -1   6   8         25.04         24.06         1.04 o
   0   6   8          1.84          1.91         0.40 o
   1   6   8         71.30         70.68         1.83 o
   2   6   8        453.33        440.54         7.26 o
   3   6   8        184.81        193.12         4.02 o
   4   6   8        464.36        470.83         8.22 o
   5   6   8        394.02        411.21         8.25 o
   6   6   8         11.89         12.75         1.28 o
   7   6   8         46.18         49.88         3.84 o
  -7   7   8         10.40         10.85         1.78 o
  -6   7   8         53.50         52.10         2.21 o
  -5   7   8          1.66          2.12         0.68 o
  -4   7   8          3.64          4.46         0.73 o
  -3   7   8         76.72         80.96         1.89 o
  -2   7   8         20.74         20.35         1.26 o
  -1   7   8        270.28        277.03         5.52 o
   0   7   8         36.81         34.91         1.29 o
   1   7   8        404.38        408.50         6.37 o
   2   7   8          2.33          2.24         0.59 o
   3   7   8        186.19        192.05         4.13 o
   4   7   8         82.37         88.19         3.01 o
   5   7   8          0.43          0.37         0.64 o
  -6   8   8          1.79         -1.60         1.60 o
  -5   8   8        138.62        136.66         3.87 o
  -4   8   8         26.28         29.13         1.49 o
  -3   8   8        163.83        178.69         3.55 o
  -2   8   8        122.11        134.41         3.46 o
  -1   8   8          1.38          0.72         0.52 o
   0   8   8        264.86        269.93         4.67 o
   1   8   8         51.84         52.02         1.67 o
   2   8   8        124.60        124.96         3.42 o
   3   8   8        110.28        112.97         2.99 o
   4   8   8          3.05          2.55         0.78 o
   5   8   8         71.62         69.67         6.79 o
  -4   9   8         15.26         18.28         2.90 o
  -3   9   8        113.06        116.60         3.40 o
  -2   9   8          4.38          9.05         1.33 o
  -1   9   8          2.48          2.52         0.47 o
   0   9   8         41.33         44.48         1.51 o
   1   9   8         42.89         40.43         1.74 o
   2   9   8         14.95         17.16         1.22 o
   3   9   8         87.18         81.79         6.26 o
 -10   1   9         52.15         50.49         2.85 o
  -9   1   9         10.20          9.75         1.09 o
  -8   1   9         18.94         19.85         1.33 o
  -7   1   9          5.59          5.78         0.69 o
  -6   1   9         26.63         23.98         0.96 o
  -5   1   9         84.65         75.79         1.62 o
  -4   1   9         64.40         74.39         1.75 o
  -3   1   9         19.62         12.52         0.64 o
  -2   1   9          0.60          0.21         0.24 o
  -1   1   9        183.22        174.52         2.56 o
   0   1   9         61.69         92.64         1.49 o
   1   1   9         58.63         70.09         1.66 o
   2   1   9          0.66          0.19         0.30 o
   3   1   9         19.38         14.26         0.82 o
   4   1   9        243.18        238.66         4.02 o
   5   1   9        324.95        324.29         5.64 o
   6   1   9          0.12          0.90         0.56 o
   7   1   9         30.22         35.69         1.83 o
   8   1   9         11.91         10.60         1.21 o
   9   1   9          0.40          0.40         1.86 o
 -10   2   9          0.24          0.17         0.87 o
  -9   2   9        106.41        103.15         3.05 o
  -8   2   9         43.43         46.49         2.17 o
  -7   2   9        607.10        593.58        10.34 o
  -6   2   9        518.66        496.08         7.68 o
  -5   2   9        145.86        150.90         3.08 o
  -4   2   9        519.58        513.45         7.15 o
  -3   2   9          0.78          0.77         0.33 o
  -2   2   9        279.89        265.08         4.16 o
  -1   2   9          0.51          0.61         0.26 o
   0   2   9        352.51        329.10         4.15 o
   1   2   9        707.71        716.19         7.71 o
   2   2   9         85.62         73.22         1.46 o
   3   2   9        821.71        789.70         9.67 o
   4   2   9         41.20         39.68         1.78 o
   5   2   9        118.55        118.64         2.88 o
   6   2   9          0.59          1.53         0.60 o
   7   2   9         27.73         28.07         1.62 o
   8   2   9        251.30        249.03         6.93 o
  -9   3   9          7.88          6.85         0.87 o
  -8   3   9        210.21        220.81         5.30 o
  -7   3   9        123.76        123.39         3.59 o
  -6   3   9        342.92        332.34         6.79 o
  -5   3   9        823.22        855.28        13.34 o
  -4   3   9        293.62        281.18         5.20 o
  -3   3   9       2669.65       2644.72        36.38 o
  -2   3   9        158.99        158.24         2.52 o
  -1   3   9       2371.86       2492.19        26.40 o
   0   3   9       1729.23       1802.71        20.39 o
   1   3   9       1043.15       1051.63        13.27 o
   2   3   9       1492.77       1510.77        18.70 o
   3   3   9         61.03         57.79         1.49 o
   4   3   9        474.25        466.73         6.82 o
   5   3   9         94.43         92.73         2.68 o
   6   3   9        165.88        164.27         3.79 o
   7   3   9        154.15        145.41         3.83 o
   8   3   9         71.07         70.23         3.25 o
  -9   4   9        184.93        196.99         6.03 o
  -8   4   9        505.93        508.90        11.33 o
  -7   4   9          0.24         -0.40         0.70 o
  -6   4   9        593.79        590.95        12.13 o
  -5   4   9        188.50        184.13         4.03 o
  -4   4   9        785.42        739.36        10.72 o
  -3   4   9        147.18        145.14         2.90 o
  -2   4   9        214.93        228.65         3.85 o
  -1   4   9        321.75        328.71         4.45 o
   0   4   9          6.20          4.35         0.48 o
   1   4   9        521.81        517.63         7.08 o
   2   4   9         80.14         75.95         1.98 o
   3   4   9       1029.58       1054.26        14.65 o
   4   4   9         26.18         23.69         1.33 o
   5   4   9        835.51        837.34        12.12 o
   6   4   9         21.77         20.94         1.26 o
   7   4   9         83.25         87.64         2.78 o
   8   4   9        125.47        143.90         6.54 o
  -8   5   9         26.39         26.23         2.00 o
  -7   5   9          8.44          7.71         1.10 o
  -6   5   9         37.08         36.63         1.81 o
  -5   5   9          0.58         -0.25         0.51 o
  -4   5   9        143.93        137.26         3.20 o
  -3   5   9          1.12          0.45         0.40 o
  -2   5   9        111.76        115.87         2.52 o
  -1   5   9          1.19          2.02         0.37 o
   0   5   9         67.81         81.18         1.89 o
   1   5   9         19.91         18.51         0.92 o
   2   5   9        243.51        253.08         4.50 o
   3   5   9         10.29         10.92         1.17 o
   4   5   9          0.58         -0.02         0.64 o
   5   5   9          6.91          9.19         1.14 o
   6   5   9         43.05         45.79         2.29 o
   7   5   9        220.07        236.58         5.73 o
  -8   6   9         94.51        106.17         7.59 o
  -7   6   9         46.64         46.51         2.21 o
  -6   6   9          1.04          0.91         0.66 o
  -5   6   9         31.21         29.86         1.56 o
  -4   6   9         41.07         39.10         1.54 o
  -3   6   9         51.85         48.03         2.07 o
  -2   6   9        256.80        235.81         4.86 o
  -1   6   9         90.98         95.37         2.36 o
   0   6   9         79.76         71.65         1.68 o
   1   6   9         73.93         80.98         2.17 o
   2   6   9          0.01         -0.22         0.42 o
   3   6   9          0.76          0.67         0.63 o
   4   6   9        222.90        237.65         5.03 o
   5   6   9         35.50         39.46         1.99 o
   6   6   9         15.83         17.34         1.73 o
  -6   7   9          0.70          0.51         0.91 o
  -5   7   9         12.15          9.99         1.27 o
  -4   7   9          5.31          3.71         0.84 o
  -3   7   9         20.02         17.48         1.24 o
  -2   7   9          1.19          2.34         0.66 o
  -1   7   9        245.90        241.61         5.30 o
   0   7   9        362.60        356.31         5.66 o
   1   7   9         94.50         93.93         2.47 o
   2   7   9          0.02          0.25         0.52 o
   3   7   9        163.95        178.07         4.36 o
   4   7   9         89.70         83.23         2.84 o
   5   7   9        102.04        107.96         4.81 o
  -5   8   9          2.87          2.85         0.77 o
  -4   8   9         26.56         30.05         1.51 o
  -3   8   9         43.95         50.10         1.74 o
  -2   8   9         55.80         57.92         3.06 o
  -1   8   9          0.29          0.30         0.64 o
   0   8   9         57.65         57.44         1.87 o
   1   8   9          2.29          3.13         0.62 o
   2   8   9         86.53         99.08         3.90 o
   3   8   9        256.88        273.34         6.01 o
   4   8   9          7.64          9.32         2.80 o
  -2   9   9         83.97         88.59         6.79 o
  -1   9   9        134.78        137.64        13.65 o
   0   9   9         87.89         94.87         2.77 o
   1   9   9        172.70        178.28        11.53 o
  -9   0  10         29.12         43.07         2.82 o
  -8   0  10        157.74        156.67         4.63 o
  -7   0  10          1.94         -0.23         0.65 o
  -6   0  10        133.49        127.53         3.56 o
  -5   0  10       1527.42       1463.58        23.35 o
  -4   0  10         13.81          5.37         0.77 o
  -3   0  10       1209.14       1226.67        21.40 o
  -2   0  10         43.87         42.05         1.63 o
  -1   0  10        981.21        963.64        16.96 o
   0   0  10        338.59        341.35         8.52 o
   1   0  10        481.56        479.11        10.16 o
   2   0  10        921.56        837.22        16.95 o
   3   0  10         14.53         11.57         1.14 o
   4   0  10        739.89        746.79        14.18 o
   5   0  10         11.05          7.68         1.15 o
   6   0  10       1390.38       1406.38        35.46 o
   7   0  10        105.73        109.56         4.75 o
   8   0  10        192.59        202.17         7.18 o
 -10   1  10         49.12         45.03         5.73 o
  -9   1  10        105.96        108.45         3.17 o
  -8   1  10         19.94         21.27         1.35 o
  -7   1  10        491.99        472.57         7.02 o
  -6   1  10         48.19         55.70         1.48 o
  -5   1  10         89.35         93.12         1.88 o
  -4   1  10        399.84        382.23         5.47 o
  -3   1  10          0.09          0.13         0.31 o
  -2   1  10       2948.15       3012.73        35.61 o
  -1   1  10         18.71         21.14         0.79 o
   0   1  10       2122.47       2134.53        22.62 o
   1   1  10        170.14        155.47         2.66 o
   2   1  10          3.73          2.25         0.43 o
   3   1  10        227.69        244.46         4.00 o
   4   1  10         25.23         31.52         1.24 o
   5   1  10        908.01        869.85        12.58 o
   6   1  10         47.63         46.80         1.85 o
   7   1  10        216.45        204.73         4.91 o
   8   1  10         92.36         99.67         3.28 o
 -10   2  10         93.02         95.65         6.93 o
  -9   2  10        154.23        152.60         3.85 o
  -8   2  10        550.69        544.23         9.32 o
  -7   2  10          0.38         -0.22         0.51 o
  -6   2  10        297.52        279.53         4.91 o
  -5   2  10        257.77        258.69         3.72 o
  -4   2  10         87.53         76.55         1.94 o
  -3   2  10          4.11          3.63         0.53 o
  -2   2  10        446.61        441.34         6.53 o
  -1   2  10        507.32        565.90         7.47 o
   0   2  10         20.76         23.04         0.86 o
   1   2  10        161.19        163.11         2.36 o
   2   2  10         15.72         17.18         0.93 o
   3   2  10          0.03         -0.18         0.41 o
   4   2  10         15.10         15.85         1.02 o
   5   2  10         98.95        100.18         2.63 o
   6   2  10        202.78        187.09         4.06 o
   7   2  10          3.14          3.77         0.91 o
   8   2  10          0.03          0.69         0.80 o
  -9   3  10         16.22         20.68         1.73 o
  -8   3  10         46.87         44.05         2.49 o
  -7   3  10         29.33         29.97         1.71 o
  -6   3  10          0.20          0.33         0.57 o
  -5   3  10        274.17        239.62         5.62 o
  -4   3  10          0.05         -0.26         0.47 o
  -3   3  10         58.20         53.74         1.80 o
  -2   3  10          3.39          1.49         0.38 o
  -1   3  10       1326.72       1317.92        15.29 o
   0   3  10         77.30         92.28         1.95 o
   1   3  10          0.28          0.25         0.35 o
   2   3  10        143.24        128.81         2.60 o
   3   3  10          5.15          2.09         0.38 o
   4   3  10         73.42         71.93         1.91 o
   5   3  10         11.12         13.01         1.10 o
   6   3  10          1.63          1.03         0.60 o
   7   3  10         57.16         58.78         2.32 o
  -8   4  10        303.62        296.78         8.46 o
  -7   4  10         14.42         13.91         1.53 o
  -6   4  10        332.66        324.04         6.97 o
  -5   4  10         72.02         61.77         2.30 o
  -4   4  10        170.77        171.00         3.46 o
  -3   4  10        466.35        443.90         7.34 o
  -2   4  10         95.68         89.28         2.22 o
  -1   4  10          7.92          6.45         0.66 o
   0   4  10         81.70         72.25         1.71 o
   1   4  10        225.66        216.43         3.91 o
   2   4  10        143.72        137.19         2.94 o
   3   4  10        442.13        431.45         7.53 o
   4   4  10         27.96         20.46         1.30 o
   5   4  10          8.97          7.09         0.72 o
   6   4  10          1.71          0.75         0.54 o
   7   4  10          0.92          1.46         0.60 o
  -8   5  10          7.48          9.04         1.36 o
  -7   5  10         25.86         23.87         1.80 o
  -6   5  10         24.91         25.43         1.55 o
  -5   5  10        315.50        330.17         6.27 o
  -4   5  10        101.57        110.21         3.75 o
  -3   5  10        243.16        241.52         4.65 o
  -2   5  10        439.52        441.93         7.93 o
  -1   5  10         22.87         25.51         1.17 o
   0   5  10       1591.59       1593.35        22.47 o
   1   5  10          0.18         -0.01         0.44 o
   2   5  10        564.88        579.83         8.78 o
   3   5  10        504.78        516.04         8.76 o
   4   5  10        191.51        183.75         4.61 o
   5   5  10        168.52        165.46         4.49 o
   6   5  10         33.01         32.39         1.93 o
   7   5  10         25.37         24.54         2.49 o
  -7   6  10        135.56        137.04         4.06 o
  -6   6  10        126.13        129.83         3.75 o
  -5   6  10         30.51         27.24         1.47 o
  -4   6  10        101.52         94.76         2.60 o
  -3   6  10        253.69        264.16         5.07 o
  -2   6  10         99.83        101.13         3.61 o
  -1   6  10         10.18         11.68         1.36 o
   0   6  10        523.17        529.66         8.52 o
   1   6  10          3.49          2.19         0.64 o
   2   6  10        352.97        361.53         7.02 o
   3   6  10        252.67        264.34         5.72 o
   4   6  10        239.08        263.42         6.48 o
   5   6  10          8.06          4.01         0.87 o
   6   6  10         43.56         49.92         3.78 o
  -6   7  10         11.70         11.12         1.22 o
  -5   7  10          8.14          8.40         1.01 o
  -4   7  10        365.98        356.39         6.61 o
  -3   7  10         59.95         53.30         1.69 o
  -2   7  10        320.20        332.83         8.13 o
  -1   7  10         87.01         81.92         3.58 o
   0   7  10         32.26         33.87         1.39 o
   1   7  10          1.03          1.53         0.55 o
   2   7  10          8.22         11.29         1.37 o
   3   7  10        112.58        128.30         3.61 o
   4   7  10         59.04         58.19         2.59 o
  -5   8  10          0.08          0.89         1.08 o
  -4   8  10        169.88        174.35         4.24 o
  -3   8  10         52.46         61.32         5.00 o
  -2   8  10          0.39         -0.44         0.99 o
  -1   8  10         98.54        119.12         4.63 o
   0   8  10          6.29          6.56         0.83 o
   1   8  10        176.45        176.76         4.22 o
   2   8  10         63.53         69.17         2.44 o
   3   8  10          2.89          1.92         1.12 o
  -1   9  10          0.19          3.73         1.60 o
   0   9  10         12.63         12.12         2.93 o
   1   9  10          2.96          3.46         1.60 o
  -9   1  11          6.92          7.14         0.97 o
  -8   1  11        143.93        144.01         3.61 o
  -7   1  11         42.40         44.63         1.53 o
  -6   1  11         74.31         77.62         1.80 o
  -5   1  11          7.41         12.41         0.74 o
  -4   1  11        128.94        120.90         2.36 o
  -3   1  11        508.77        465.01         6.44 o
  -2   1  11        312.68        316.85         4.61 o
  -1   1  11       2660.37       2645.51        31.65 o
   0   1  11         33.72         28.66         0.90 o
   1   1  11        532.93        507.56         6.87 o
   2   1  11        204.99        199.48         3.39 o
   3   1  11         13.90         23.13         1.04 o
   4   1  11         18.27         18.64         1.05 o
   5   1  11         28.80         28.45         1.41 o
   6   1  11         43.84         52.32         1.97 o
   7   1  11         20.31         18.34         1.45 o
   8   1  11         58.04         73.04         4.89 o
  -9   2  11        474.33        499.76         8.93 o
  -8   2  11          3.22          4.37         0.72 o
  -7   2  11        456.28        457.60         7.92 o
  -6   2  11        173.05        168.03         3.40 o
  -5   2  11        916.44        858.84        10.89 o
  -4   2  11        452.31        414.22         6.46 o
  -3   2  11        315.08        305.88         4.99 o
  -2   2  11        102.93         99.97         2.21 o
  -1   2  11        174.13        160.51         3.25 o
   0   2  11        483.59        468.95         7.43 o
   1   2  11        210.47        213.80         3.39 o
   2   2  11       1282.09       1229.00        15.25 o
   3   2  11        157.12        159.50         3.26 o
   4   2  11        290.68        262.12         4.81 o
   5   2  11        183.98        189.20         3.98 o
   6   2  11         91.27        101.06         2.94 o
   7   2  11        234.67        238.84         6.10 o
   8   2  11          3.05          3.60         2.26 o
  -9   3  11         43.42         47.93         5.33 o
  -8   3  11         77.71         68.82         3.74 o
  -7   3  11         13.00          8.86         1.14 o
  -6   3  11        429.79        433.64         7.85 o
  -5   3  11          0.84          0.81         0.56 o
  -4   3  11        279.30        314.56         5.83 o
  -3   3  11        417.83        397.41         7.40 o
  -2   3  11        249.41        245.19         4.59 o
  -1   3  11        770.33        806.58        13.44 o
   0   3  11        281.02        283.51         5.09 o
   1   3  11        553.03        552.48         8.19 o
   2   3  11        107.81        102.21         2.97 o
   3   3  11        542.03        540.59         9.04 o
   4   3  11        718.88        676.67        10.06 o
   5   3  11         13.76         11.99         1.05 o
   6   3  11        323.83        322.65         6.43 o
   7   3  11        130.25        134.68         3.72 o
  -8   4  11        218.26        230.35         6.52 o
  -7   4  11        270.88        276.02         7.12 o
  -6   4  11         20.52         16.30         1.38 o
  -5   4  11        587.24        560.05         9.54 o
  -4   4  11          0.47          2.38         0.61 o
  -3   4  11        241.07        235.97         4.54 o
  -2   4  11         72.66         89.47         2.28 o
  -1   4  11        171.81        154.90         3.57 o
   0   4  11        609.64        626.25         9.15 o
   1   4  11         92.56        100.95         2.41 o
   2   4  11        543.25        547.19         8.99 o
   3   4  11          0.07          0.30         0.54 o
   4   4  11         71.77         71.08         2.43 o
   5   4  11         53.55         57.15         2.88 o
   6   4  11         20.50         19.05         1.48 o
   7   4  11         33.70         28.70         2.20 o
  -7   5  11          7.50          9.16         1.31 o
  -6   5  11        162.63        169.70         4.98 o
  -5   5  11         17.89         17.13         1.20 o
  -4   5  11         91.77         96.00         2.64 o
  -3   5  11        125.42        118.74         2.89 o
  -2   5  11          0.23          0.15         0.49 o
  -1   5  11         21.83         19.30         1.22 o
   0   5  11          3.20          2.59         0.65 o
   1   5  11          7.94         10.62         0.93 o
   2   5  11         41.41         41.72         1.56 o
   3   5  11        146.32        151.50         3.67 o
   4   5  11         59.55         58.07         2.40 o
   5   5  11          0.11          0.96         0.69 o
   6   5  11          4.05          4.79         0.97 o
  -7   6  11         12.06         11.62         2.13 o
  -6   6  11         18.27         19.68         2.09 o
  -5   6  11          1.35          0.07         0.52 o
  -4   6  11         81.99         79.71         2.87 o
  -3   6  11          0.12          0.93         0.48 o
  -2   6  11          1.89          0.87         0.62 o
  -1   6  11         23.06         19.62         1.47 o
   0   6  11         98.54        108.35         2.87 o
   1   6  11          0.28         -0.07         0.51 o
   2   6  11         15.58         17.97         1.28 o
   3   6  11          2.18          2.45         0.79 o
   4   6  11          0.79          1.61         0.77 o
   5   6  11          2.73          2.34         0.91 o
  -6   7  11         11.78         15.30         2.92 o
  -5   7  11         41.22         34.21         1.72 o
  -4   7  11         14.81         17.21         1.12 o
  -3   7  11         16.23         17.36         1.03 o
  -2   7  11         11.49         10.95         1.42 o
  -1   7  11         10.58          9.55         4.20 o
   0   7  11        222.71        228.38         5.33 o
   1   7  11         21.45         20.72         1.39 o
   2   7  11          0.08          0.91         0.60 o
   3   7  11          0.02         -0.22         0.67 o
   4   7  11        278.04        281.32         8.49 o
  -4   8  11         15.39         19.05         1.60 o
  -3   8  11         12.54         11.92         2.18 o
  -2   8  11        116.09        117.52         7.06 o
  -1   8  11          0.49          1.04         1.11 o
   0   8  11        138.18        135.74         3.67 o
   1   8  11        174.42        186.60         4.82 o
   2   8  11         17.96         18.68         1.47 o
   3   8  11          2.36          1.07         1.60 o
  -9   0  12        698.94        692.70        17.01 o
  -8   0  12        251.02        275.34         8.04 o
  -7   0  12        204.60        214.98         5.10 o
  -6   0  12       1344.04       1251.88        23.72 o
  -5   0  12        263.24        263.40         5.58 o
  -4   0  12        789.41        725.58        13.65 o
  -3   0  12        233.38        218.55         5.08 o
  -2   0  12         42.42         35.45         1.60 o
  -1   0  12        954.98        913.23        16.45 o
   0   0  12         29.94         26.42         1.65 o
   1   0  12       1397.57       1356.75        23.52 o
   2   0  12         25.90         33.23         1.79 o
   3   0  12        202.04        193.27         5.52 o
   4   0  12        110.99        137.39         4.16 o
   5   0  12        265.63        270.14         9.42 o
   6   0  12         73.14         68.89         3.66 o
   7   0  12         95.74        107.83         6.67 o
  -9   1  12          0.02          0.97         0.66 o
  -8   1  12         73.03         68.09         2.34 o
  -7   1  12        230.33        236.30         3.85 o
  -6   1  12          0.32         -0.27         0.47 o
  -5   1  12         94.48        103.92         2.17 o
  -4   1  12        483.45        428.89         6.17 o
  -3   1  12        624.99        612.54         8.24 o
  -2   1  12        188.18        190.91         3.30 o
  -1   1  12       3040.30       3038.81        38.49 o
   0   1  12        296.24        283.94         4.96 o
   1   1  12         22.57         22.43         0.94 o
   2   1  12        286.33        296.66         6.71 o
   3   1  12        569.60        499.45         7.19 o
   4   1  12        379.23        368.60         6.28 o
   5   1  12        266.62        259.74         5.02 o
   6   1  12        121.50        117.52         3.83 o
   7   1  12        459.45        460.15         8.84 o
  -9   2  12         62.85         67.44         2.59 o
  -8   2  12         25.50         26.65         1.36 o
  -7   2  12         55.84         58.20         1.81 o
  -6   2  12         35.35         32.74         1.62 o
  -5   2  12          9.07         12.87         0.90 o
  -4   2  12        180.42        193.14         3.70 o
  -3   2  12         45.06         37.63         1.46 o
  -2   2  12        404.95        421.25         6.50 o
  -1   2  12        243.11        246.27         4.56 o
   0   2  12        184.84        188.11         5.26 o
   1   2  12        321.12        321.99         5.09 o
   2   2  12          3.01          1.88         0.52 o
   3   2  12          0.05         -0.45         0.45 o
   4   2  12          2.37          2.24         0.63 o
   5   2  12        334.70        331.48         5.97 o
   6   2  12        170.76        161.87         3.79 o
   7   2  12         35.07         27.86         1.68 o
  -9   3  12          0.01         -0.40         1.20 o
  -8   3  12         17.95         17.56         1.52 o
  -7   3  12          0.11          0.42         0.71 o
  -6   3  12        134.83        140.17         3.61 o
  -5   3  12         12.66          8.59         0.95 o
  -4   3  12          0.20          0.78         0.54 o
  -3   3  12          3.92          2.44         0.61 o
  -2   3  12          2.75          0.81         0.51 o
  -1   3  12         44.55         45.31         1.84 o
   0   3  12        178.41        160.73         3.81 o
   1   3  12         47.45         47.04         2.05 o
   2   3  12        131.15        119.26         3.04 o
   3   3  12         88.43         86.36         2.61 o
   4   3  12         31.70         29.05         1.60 o
   5   3  12         64.42         63.58         2.17 o
   6   3  12         45.69         43.19         1.91 o
   7   3  12          4.20          6.87         1.77 o
  -8   4  12        134.76        137.15         6.17 o
  -7   4  12          4.92          5.20         1.06 o
  -6   4  12        117.53        109.20         3.16 o
  -5   4  12         97.13         90.70         2.72 o
  -4   4  12        327.93        301.39         5.79 o
  -3   4  12        131.21        124.22         4.35 o
  -2   4  12         13.33         13.12         1.17 o
  -1   4  12        358.50        346.74        10.00 o
   0   4  12         93.43         96.78         3.54 o
   1   4  12        265.09        268.71         5.18 o
   2   4  12         94.79         93.70         3.04 o
   3   4  12        391.49        389.47         7.87 o
   4   4  12          0.03         -0.16         0.58 o
   5   4  12         17.21         15.29         1.62 o
   6   4  12          1.03         -0.90         0.90 o
  -7   5  12         22.44         21.79         2.15 o
  -6   5  12         57.53         53.29         2.36 o
  -5   5  12        191.94        182.70         7.55 o
  -4   5  12          0.32          1.27         0.57 o
  -3   5  12        496.95        494.81        12.88 o
  -2   5  12        284.69        277.84         6.25 o
  -1   5  12         49.95         53.86         2.08 o
   0   5  12          2.10          0.91         0.55 o
   1   5  12         67.75         70.53         2.34 o
   2   5  12        151.84        151.08         3.84 o
   3   5  12          4.90          3.83         0.77 o
   4   5  12        327.59        320.22         6.99 o
   5   5  12        137.33        132.59         4.07 o
   6   5  12         18.50         19.04         2.53 o
  -6   6  12         89.23         94.95         3.52 o
  -5   6  12         27.20         23.71         1.41 o
  -4   6  12        152.78        157.95         4.58 o
  -3   6  12          1.50          2.59         0.66 o
  -2   6  12        111.15        122.39         3.41 o
  -1   6  12        219.72        222.39         5.29 o
   0   6  12         19.74         17.97         1.18 o
   1   6  12        299.18        315.16         6.43 o
   2   6  12          3.54          3.45         0.82 o
   3   6  12         54.71         58.76         2.73 o
   4   6  12         31.24         31.41         1.98 o
   5   6  12          0.23         -1.20         1.20 o
  -5   7  12        157.46        158.08         5.21 o
  -4   7  12          0.54          0.14         0.57 o
  -3   7  12        188.80        205.96         6.11 o
  -2   7  12         84.16         91.66         5.15 o
  -1   7  12         39.87         42.46         2.88 o
   0   7  12         33.47         40.79         2.88 o
   1   7  12         26.81         24.29         1.52 o
   2   7  12        188.07        211.30         4.99 o
   3   7  12         79.71         89.08         3.29 o
  -2   8  12         40.29         49.29         4.53 o
  -1   8  12         28.12         34.81         3.60 o
   0   8  12         42.23         47.07         2.19 o
   1   8  12         73.53         91.94         3.50 o
  -9   1  13         19.73         28.06         2.77 o
  -8   1  13         53.36         56.82         2.12 o
  -7   1  13          0.03         -0.16         0.51 o
  -6   1  13        249.39        240.58         3.83 o
  -5   1  13        144.83        117.50         2.38 o
  -4   1  13        207.05        194.95         3.41 o
  -3   1  13        141.66        125.29         2.46 o
  -2   1  13         33.90         27.78         1.02 o
  -1   1  13          8.74          9.48         0.77 o
   0   1  13          9.91         10.75         1.07 o
   1   1  13        328.57        292.52         5.76 o
   2   1  13          7.53          5.74         0.66 o
   3   1  13        871.55        826.18        11.04 o
   4   1  13        116.07        108.32         2.80 o
   5   1  13        277.84        288.31         5.50 o
   6   1  13        258.18        267.79         5.96 o
   7   1  13         43.01         57.95         5.46 o
  -8   2  13        221.69        236.63         5.89 o
  -7   2  13         61.77         56.73         2.24 o
  -6   2  13        265.39        233.02         5.78 o
  -5   2  13        375.94        349.68         6.58 o
  -4   2  13         19.75         13.63         0.97 o
  -3   2  13        319.08        321.19         5.39 o
  -2   2  13       1576.30       1492.45        21.39 o
  -1   2  13         59.41         53.09         1.78 o
   0   2  13       1525.34       1470.99        23.07 o
   1   2  13        207.53        202.34         4.54 o
   2   2  13        178.03        186.66         3.58 o
   3   2  13         43.34         38.07         1.47 o
   4   2  13        130.47        148.97         3.36 o
   5   2  13         79.27         82.36         2.49 o
   6   2  13         11.45          8.16         0.94 o
   7   2  13         35.06         32.21         3.09 o
  -8   3  13         91.31         95.74         3.39 o
  -7   3  13        151.55        147.91         3.92 o
  -6   3  13         93.00         89.79         3.49 o
  -5   3  13        137.96        137.02         3.49 o
  -4   3  13        408.70        385.00         7.55 o
  -3   3  13         94.52        104.83         3.49 o
  -2   3  13       1001.03        982.53        16.36 o
  -1   3  13         43.63         45.57         1.83 o
   0   3  13        228.43        240.16         5.78 o
   1   3  13        242.24        231.18         6.75 o
   2   3  13         43.20         45.63         2.16 o
   3   3  13        559.20        523.80         9.10 o
   4   3  13         10.52          6.76         0.99 o
   5   3  13        131.78        126.89         3.64 o
   6   3  13         56.95         54.42         2.13 o
  -8   4  13        180.26        194.89        11.19 o
  -7   4  13         88.88        100.88         4.75 o
  -6   4  13         90.90         97.76         3.00 o
  -5   4  13        133.18        149.10         3.73 o
  -4   4  13        210.60        203.48         4.45 o
  -3   4  13          7.21          9.67         1.08 o
  -2   4  13         44.55         49.68         2.12 o
  -1   4  13        216.72        220.96         9.78 o
   0   4  13        217.44        215.72         6.75 o
   1   4  13        435.38        448.76        10.62 o
   2   4  13        173.77        169.24         4.80 o
   3   4  13         22.05         21.55         1.54 o
   4   4  13         37.51         42.29         2.12 o
   5   4  13          0.01          0.11         0.70 o
  -7   5  13         71.72         67.27         6.79 o
  -6   5  13          3.97          4.51         0.93 o
  -5   5  13        156.77        149.58         4.17 o
  -4   5  13         56.37         55.12         2.42 o
  -3   5  13         32.07         28.45         1.76 o
  -2   5  13        152.59        163.10         4.90 o
  -1   5  13        192.95        198.57         5.69 o
   0   5  13          1.15          1.40         0.77 o
   1   5  13         32.47         33.04         1.99 o
   2   5  13         29.95         38.94         2.27 o
   3   5  13         77.76         86.15         3.01 o
   4   5  13          4.83          3.86         1.38 o
   5   5  13          4.62          4.54         1.29 o
  -6   6  13          4.95         10.79         3.20 o
  -5   6  13         43.93         44.58         2.03 o
  -4   6  13         12.42         15.00         1.24 o
  -3   6  13         23.41         26.75         1.41 o
  -2   6  13          0.09          0.08         0.56 o
  -1   6  13         19.04         14.80         1.19 o
   0   6  13         11.68         14.78         1.31 o
   1   6  13         30.05         34.74         1.80 o
   2   6  13         37.48         45.25         2.48 o
   3   6  13         20.97         24.92         1.72 o
   4   6  13         16.62         22.18         2.02 o
  -5   7  13          7.13          2.53         1.73 o
  -4   7  13         58.72         59.37         2.33 o
  -3   7  13         14.77         12.93         1.01 o
  -2   7  13         94.34         95.21         3.79 o
  -1   7  13          4.48          2.27         0.91 o
   0   7  13          0.42          0.35         0.63 o
   1   7  13         21.28         19.53         2.34 o
   2   7  13         10.97          9.36         1.28 o
  -8   0  14         16.89         20.60         1.67 o
  -7   0  14         65.70         65.04         2.51 o
  -6   0  14        103.61        116.05         3.40 o
  -5   0  14        101.68         88.54         4.01 o
  -4   0  14        649.41        644.05        12.54 o
  -3   0  14         32.12         30.57         1.66 o
  -2   0  14       2642.96       2516.17        49.24 o
  -1   0  14        422.19        402.54         9.54 o
   0   0  14       1664.26       1607.61        35.36 o
   1   0  14        497.59        441.38        14.62 o
   2   0  14          4.92          0.73         1.00 o
   3   0  14        128.40        143.84         5.31 o
   4   0  14          3.25          6.18         1.08 o
   5   0  14        665.63        673.27        16.39 o
   6   0  14          9.50         11.40         1.78 o
  -8   1  14         94.10         97.67         2.87 o
  -7   1  14         26.12         19.17         1.19 o
  -6   1  14        180.33        182.94         3.20 o
  -5   1  14        388.58        342.47         5.37 o
  -4   1  14          2.84          2.85         0.49 o
  -3   1  14        315.23        306.35         4.77 o
  -2   1  14        255.55        247.35         4.25 o
  -1   1  14        118.02        123.26         4.93 o
   0   1  14          8.27          7.78         0.76 o
   1   1  14         47.02         44.56         1.66 o
   2   1  14        658.92        599.53         9.65 o
   3   1  14         75.30         75.22         2.47 o
   4   1  14        375.55        374.37         6.53 o
   5   1  14         71.51         74.85         2.42 o
   6   1  14        413.57        419.79         9.68 o
  -8   2  14        211.58        205.31         5.90 o
  -7   2  14        144.35        144.53         3.87 o
  -6   2  14         31.87         25.90         1.59 o
  -5   2  14         17.91         19.83         1.30 o
  -4   2  14         15.39         20.69         1.12 o
  -3   2  14          5.00          5.23         0.74 o
  -2   2  14         82.24         74.90         2.22 o
  -1   2  14        111.14        103.85         2.93 o
   0   2  14        120.16        128.34         3.41 o
   1   2  14          0.39         -0.40         0.71 o
   2   2  14          2.00          1.61         0.57 o
   3   2  14          3.57          2.77         0.60 o
   4   2  14          0.01         -0.55         0.55 o
   5   2  14         28.17         23.12         1.60 o
   6   2  14         26.09         25.11         1.75 o
  -7   3  14         18.09         15.01         1.38 o
  -6   3  14          3.35          3.25         0.91 o
  -5   3  14         36.73         28.36         1.52 o
  -4   3  14          1.72          3.12         0.72 o
  -3   3  14          4.05          6.50         1.00 o
  -2   3  14        253.27        249.74         5.73 o
  -1   3  14        227.60        243.32         5.33 o
   0   3  14         87.61         88.42         3.12 o
   1   3  14         29.58         24.39         1.69 o
   2   3  14          2.61          1.59         0.77 o
   3   3  14         53.46         45.89         1.96 o
   4   3  14          5.82          4.16         0.82 o
   5   3  14          2.50          1.83         0.58 o
   6   3  14          1.83          1.71         1.27 o
  -7   4  14         36.83         39.16         3.39 o
  -6   4  14         31.91         25.22         1.56 o
  -5   4  14         15.20         12.01         1.14 o
  -4   4  14          6.96          6.89         0.99 o
  -3   4  14         53.80         50.88         2.26 o
  -2   4  14        186.00        178.41         6.71 o
  -1   4  14         74.47         78.89         3.81 o
   0   4  14          6.64          3.29         0.93 o
   1   4  14         13.23         12.39         1.32 o
   2   4  14          0.47          0.41         0.69 o
   3   4  14          7.10          8.04         1.19 o
   4   4  14         18.33         19.11         1.61 o
   5   4  14          1.69          0.54         0.84 o
  -6   5  14          0.93          1.21         0.72 o
  -5   5  14         10.86          9.40         1.54 o
  -4   5  14        219.88        220.06         5.80 o
  -3   5  14         33.48         38.76         2.39 o
  -2   5  14        157.43        166.26         5.28 o
  -1   5  14         19.81         20.57         1.57 o
   0   5  14          0.25         -0.13         1.60 o
   1   5  14        186.65        189.52        10.32 o
   2   5  14         71.31         73.86         3.50 o
   3   5  14         49.12         51.70         3.46 o
   4   5  14        190.84        209.54         6.01 o
  -4   6  14        157.53        171.21         5.00 o
  -3   6  14          5.46          5.14         0.83 o
  -2   6  14        228.87        248.76         6.83 o
  -1   6  14         25.77         25.11         1.71 o
   0   6  14        312.43        337.12         7.68 o
   1   6  14         25.91         26.22         1.86 o
   2   6  14        301.45        339.09         8.78 o
   3   6  14        181.97        197.86         8.10 o
  -3   7  14        488.38        507.05        10.58 o
  -2   7  14         12.00         15.83         1.06 o
  -1   7  14        314.50        331.22         8.25 o
   0   7  14          5.53          6.92         1.02 o
   1   7  14         56.02         55.02         5.20 o
  -8   1  15          7.55          7.98         1.18 o
  -7   1  15         97.08         91.17         2.50 o
  -6   1  15          1.43          1.46         0.45 o
  -5   1  15        194.77        187.45         3.49 o
  -4   1  15         20.18         18.05         0.92 o
  -3   1  15         40.49         38.30         1.32 o
  -2   1  15         52.28         52.03         1.65 o
  -1   1  15          6.31          6.38         0.70 o
   0   1  15        175.81        175.65         3.69 o
   1   1  15          3.40          3.33         0.85 o
   2   1  15        175.64        153.96         3.91 o
   3   1  15          8.80          7.30         0.99 o
   4   1  15          2.21          1.53         0.57 o
   5   1  15          0.28         -0.65         0.65 o
  -7   2  15          0.19          0.38         0.60 o
  -6   2  15         60.34         76.06         2.61 o
  -5   2  15          2.66          2.22         0.79 o
  -4   2  15         58.55         55.85         2.20 o
  -3   2  15        104.81         99.39         2.70 o
  -2   2  15        212.95        208.29         4.73 o
  -1   2  15        629.35        610.75        10.85 o
   0   2  15          0.00          0.40         0.67 o
   1   2  15        182.25        172.95         4.91 o
   2   2  15        114.41         98.15         2.67 o
   3   2  15         17.16         23.74         2.17 o
   4   2  15         75.27         69.86         2.16 o
   5   2  15         10.88         12.02         1.24 o
  -7   3  15         86.65         81.01         4.83 o
  -6   3  15          3.67          2.48         0.87 o
  -5   3  15        164.62        158.95         3.99 o
  -4   3  15          6.01          3.00         0.83 o
  -3   3  15         52.29         56.31         2.40 o
  -2   3  15          7.65          7.29         1.01 o
  -1   3  15          0.20         -0.15         0.61 o
   0   3  15         93.39         92.93         3.61 o
   1   3  15          0.74          0.66         0.65 o
   2   3  15        418.13        396.81         9.11 o
   3   3  15         81.84         82.55         3.39 o
   4   3  15        184.05        180.31         4.52 o
   5   3  15        298.37        324.57         7.32 o
  -6   4  15        245.41        254.58         5.66 o
  -5   4  15          1.08          0.92         0.69 o
  -4   4  15        235.84        247.01         9.65 o
  -3   4  15        333.45        344.62        12.36 o
  -2   4  15         38.45         33.80         1.99 o
  -1   4  15        312.06        327.12        16.10 o
   0   4  15          0.15         -0.62         0.62 o
   1   4  15        343.26        366.44         8.39 o
   2   4  15         31.05         25.11         1.80 o
   3   4  15        127.40        130.15         4.40 o
   4   4  15         25.39         26.47         1.98 o
  -6   5  15          0.81          1.60         1.60 o
  -5   5  15        183.21        197.13         5.66 o
  -4   5  15          0.43          0.09         0.70 o
  -3   5  15        272.32        269.55         7.48 o
  -2   5  15        134.32        141.25         4.71 o
  -1   5  15        169.95        175.31         5.46 o
   0   5  15         94.55         96.40         5.93 o
   1   5  15          5.62          4.36         1.23 o
   2   5  15         75.18         74.58         4.11 o
   3   5  15         25.94         22.11         4.00 o
  -3   6  15         59.57         56.10         2.43 o
  -2   6  15          9.89         12.81         1.82 o
  -1   6  15         25.55         28.33         1.87 o
   0   6  15         12.24         15.17         1.73 o
   1   6  15        262.23        260.42         8.77 o
  -7   0  16         95.52        101.97         3.32 o
  -6   0  16          3.16          7.58         1.21 o
  -5   0  16        259.88        263.74         6.42 o
  -4   0  16         91.85         91.95         3.10 o
  -3   0  16        123.66        122.50         4.15 o
  -2   0  16         36.19         33.71         1.99 o
  -1   0  16        283.37        289.35         7.58 o
   0   0  16        269.30        268.48         7.22 o
   1   0  16         11.44         10.56         1.36 o
   2   0  16        289.22        278.64         8.97 o
   3   0  16         63.38         46.00         2.65 o
   4   0  16         74.93         70.82         4.31 o
   5   0  16         24.79         15.45         3.60 o
  -7   1  16         36.12         30.92         1.47 o
  -6   1  16        225.79        211.51         3.99 o
  -5   1  16          8.62          9.11         0.71 o
  -4   1  16        114.96        113.98         2.54 o
  -3   1  16          2.02          1.94         0.47 o
  -2   1  16        176.07        180.35         3.69 o
  -1   1  16          9.31          8.69         0.79 o
   0   1  16        113.35        116.67         2.83 o
   1   1  16        105.68        101.29         2.68 o
   2   1  16         23.29         23.10         1.46 o
   3   1  16        217.58        221.09         6.28 o
   4   1  16         34.32         35.76         1.88 o
   5   1  16        221.11        250.71         9.84 o
  -7   2  16         21.92         28.91         4.26 o
  -6   2  16          0.26         -0.12         0.57 o
  -5   2  16        106.76        101.86         3.24 o
  -4   2  16          3.71          3.56         0.86 o
  -3   2  16        327.24        334.39         8.29 o
  -2   2  16         38.50         36.90         1.99 o
  -1   2  16        158.43        158.80         4.61 o
   0   2  16        194.12        186.38         5.20 o
   1   2  16          1.36          2.14         0.82 o
   2   2  16         14.19         19.00         1.98 o
   3   2  16          0.79         -0.03         0.50 o
   4   2  16         18.75         19.49         1.66 o
   5   2  16         10.77         11.78         1.56 o
  -6   3  16         75.59         84.22         2.83 o
  -5   3  16         21.60         20.63         1.50 o
  -4   3  16          0.82          0.60         0.69 o
  -3   3  16          0.13         -0.09         0.56 o
  -2   3  16         70.61         66.61         3.03 o
  -1   3  16          3.25          2.31         0.79 o
   0   3  16          7.59          4.90         1.94 o
   1   3  16         23.29         22.21         1.69 o
   2   3  16        110.55        106.58         3.84 o
   3   3  16          7.69          8.02         1.56 o
   4   3  16        113.07        131.89         4.62 o
  -6   4  16         51.93         58.88         5.33 o
  -5   4  16          6.31          6.59         1.09 o
  -4   4  16          0.10         -0.18         0.65 o
  -3   4  16         67.26         63.77         2.82 o
  -2   4  16         51.55         49.89         2.81 o
  -1   4  16         12.96         12.36         1.44 o
   0   4  16         10.93          7.48         1.25 o
   1   4  16         19.46         19.93         1.81 o
   2   4  16         38.20         39.81         2.28 o
   3   4  16          0.09         -0.80         1.22 o
  -4   5  16         80.09         73.07         4.17 o
  -3   5  16         11.71         16.80         2.17 o
  -2   5  16          1.03          0.83         0.73 o
  -1   5  16         52.32         53.00         3.08 o
   0   5  16          3.43          3.46         1.18 o
   1   5  16         27.29         30.65         2.56 o
   2   5  16         52.89         54.88         5.99 o
  -2   6  16        352.37        382.05        19.45 o
  -1   6  16        208.34        204.08        12.92 o
   0   6  16        111.69        107.50         8.79 o
  -6   1  17         42.99         39.62         2.13 o
  -5   1  17          3.83          2.72         0.67 o
  -4   1  17         81.49         99.29         3.06 o
  -3   1  17         57.27         56.32         2.20 o
  -2   1  17          0.57          0.03         0.37 o
  -1   1  17         30.35         31.56         1.29 o
   0   1  17         15.06         19.48         1.08 o
   1   1  17         31.95         35.80         1.49 o
   2   1  17         17.03         12.22         1.16 o
   3   1  17         37.97         40.25         2.13 o
   4   1  17        346.86        360.20        15.99 o
  -6   2  17          0.70          0.19         1.21 o
  -5   2  17         59.24         59.89         2.69 o
  -4   2  17        241.51        242.67         6.26 o
  -3   2  17          1.19          1.46         0.76 o
  -2   2  17        133.45        144.86         4.42 o
  -1   2  17         42.50         35.64         2.25 o
   0   2  17        159.81        162.08         4.82 o
   1   2  17        168.08        174.84         5.23 o
   2   2  17        102.30        100.78         3.94 o
   3   2  17          8.03          4.15         1.01 o
  -5   3  17         27.98         28.55         2.08 o
  -4   3  17         54.19         58.62         2.65 o
  -3   3  17         16.07         14.67         2.23 o
  -2   3  17          8.30          7.83         1.78 o
  -1   3  17        105.97        110.26         5.17 o
   0   3  17          8.24          6.76         1.17 o
   1   3  17         43.16         43.67         2.40 o
   2   3  17         68.99         76.56         3.22 o
   3   3  17         18.52         19.66         2.86 o
  -4   4  17        183.31        207.80         8.63 o
  -3   4  17         76.80         81.87         4.73 o
  -2   4  17        390.92        397.60        10.13 o
  -1   4  17         27.39         27.65         2.00 o
   0   4  17        259.94        263.98         9.94 o
   1   4  17        108.16        111.26         4.36 o
   2   4  17         83.05        100.28         4.65 o
  -3   5  17         87.68        103.90         8.53 o
  -6   0  18        127.91        134.34         5.23 o
  -5   0  18        132.86        152.72         4.94 o
  -4   0  18        697.95        700.33        19.95 o
  -3   0  18        287.47        300.65         7.96 o
  -2   0  18        454.82        463.44        20.44 o
  -1   0  18        612.34        595.21        15.61 o
   0   0  18          0.57          0.80         0.78 o
   1   0  18        482.26        508.10        12.28 o
   2   0  18         16.08         14.04         1.64 o
  -5   1  18        130.69        133.03         5.15 o
  -4   1  18          0.56          0.75         1.04 o
  -3   1  18         39.98         37.80         1.82 o
  -2   1  18         87.59         93.81         2.99 o
  -1   1  18         65.39         69.47         2.57 o
   0   1  18         35.51         36.02         1.41 o
   1   1  18         54.33         50.58         1.97 o
   2   1  18         36.20         34.32         1.90 o
   3   1  18         89.35         92.45         6.66 o
  -5   2  18        203.41        193.56        12.26 o
  -4   2  18          0.75         -0.47         0.76 o
  -3   2  18          0.66          1.44         0.87 o
  -2   2  18         13.87         16.20         1.58 o
  -1   2  18          4.94          7.40         1.18 o
   0   2  18         17.66         18.90         2.02 o
   1   2  18         38.94         40.97         2.31 o
   2   2  18         50.72         51.11         8.79 o
  -3   3  18         35.81         37.05         2.73 o
  -2   3  18         28.54         36.62         2.33 o
  -1   3  18          7.39          8.49         1.32 o
   0   3  18         76.66         80.23         3.24 o
   1   3  18         65.42         82.09         5.01 o
  -2   4  18          0.67          0.13         1.47 o
  -1   4  18         21.05         25.58         3.73 o
   0   4  18         10.41          3.46         1.86 o
  -4   1  19          0.15          1.86         1.60 o
  -3   1  19         14.52         13.35         2.11 o
  -2   1  19         39.64         43.13         2.24 o
  -1   1  19          9.94         10.82         2.29 o
   0   1  19          4.16          2.11         1.21 o
   1   1  19         16.44         12.52         2.66 o
  -2   2  19          7.35          9.59         2.66 o
  -1   2  19        279.87        292.93        16.65 o
   0   2  19        164.82        169.44        11.86 o
                                                
